# Supplementary material for: Measurement of Cancer Cell Growth Heterogeneity through Lentiviral Barcoding Identifies Clonal Dominance as a Characteristic of In Vivo Tumor Engraftment
Source: PLoS One. 2013 Jun 26;8(6):e67316. doi: 10.1371/journal.pone.0067316 (PMC3693957; doi:10.1371/journal.pone.0067316)
Supplement: Table S1 — Normalized barcode counts for HCT-116 cells grown in vitro or as xenografts in NSG mice. The normalized number of barcodes for each shRNA lentivirus in the KE-U6-TET library retrieved after high throughput sequencing of infected HCT-116 cells upon in vitro growth or in vivo growth in NSG mice. (XLSX) [file pone.0067316.s003.xlsx]

## Sheet: HCT-116 NSG study
Gene ID	Sequence	Cells / shRNA tag
		in vitro_1	in vitro_2	in vitro_3	in vivo_1	in vivo_2	In vivo_3
118600962|NM_198465.2|6652	TAGAAGACGCACCGGGAGATCGAAATGTTAGGTAATGTTAATATTCATAGCATTACCTAACATTTCGATCTCTTTTTTGGCAAGCAAAAGACGGCATACGAGATGTGTCAACCATGTGTGGTTTCGCCGTCTTCGT	1015	2918	1	0	10	67
187475372|NM_001127190.1|5832	TAGAAGACGCACCGGCCACTAAGTTTGATGTGTGGAGTTAATATTCATAGCTCCACACGTCAGACTTAGTGGTTTTTTGGCAAGCAAAAGACGGCATACGAGATTGGTCACAACTGGTACGTTTCGCCGTCTTCGT	989	2	1	0	0	0
189011537|NM_001429.3|22480	TAGAAGACGCACCGGCTGGTTACTACCAGTCTTTCTGTTAATATTCATAGCAGAAAGGCTGGTGGTAACCAGTTTTTTGGCAAGCAAAAGACGGCATACGAGATACCACACATGTGCAGTGTTTCGCCGTCTTCGT	978	2708	4	0	8	0
85838514|NM_024960.4|16703	TAGAAGACGCACCGGGCTGTGGTTTAAAGCTTTGGAGTTAATATTCATAGCTCCAAAGCTTGAAGCCACAGCTTTTTTGGCAAGCAAAAGACGGCATACGAGATACCAGTGTCAGTTGTGTGTTCGCCGTCTTCGT	843	11	0	0	0	66
142345779|NM_022072.3|19402	TAGAAGACGCACCGGCTGCTGTCTTTGTTTGGTATTGTTAATATTCATAGCAATGCCAAGCAAAGACAGCAGTTTTTTGGCAAGCAAAAGACGGCATACGAGATACCAGTACTGTGGTACACTTCGCCGTCTTCGT	801	6	0	0	0	0
121256637|NM_000918.3|4711	TAGAAGACGCACCGGCGACAGGATGGTTATTGATTAGTTAATATTCATAGCTAATCAATGACCGTCCTGTCGTTTTTTGGCAAGCAAAAGACGGCATACGAGATACGTCAGTACCAACCATGTTCGCCGTCTTCGT	785	14	2042	0	138	88
93004080|NM_006622.2|5898	TAGAAGACGCACCGGGAAAGGTGCATTGATTCTTAAGTTAATATTCATAGCTTAAGAATCAATGCACCTTTCTTTTTTGGCAAGCAAAAGACGGCATACGAGATTGGTCACATGGTGTACACTTCGCCGTCTTCGT	512	5	0	0	0	0
33149325|NM_000706.3|12058	TAGAAGACGCACCGGCCTCTTGGATATCTTGGAGAGGTTAATATTCATAGCTTCTCCAAGATATCCAGGAGGTTTTTTGGCAAGCAAAAGACGGCATACGAGATTGGTACTGTGGTCAACACTTCGCCGTCTTCGT	503	4	0	0	0	0
21493040|NM_006422.2|10458	TAGAAGACGCACCGGGCCCTAACATTATCTTTACACGTTAATATTCATAGCGTGTGAAGATAATGTTAGGGCTTTTTTGGCAAGCAAAAGACGGCATACGAGATACGTACACGTTGCAACACTTCGCCGTCTTCGT	502	6	1	0	0	55
157909838|NM_006252.3|21038	TAGAAGACGCACCGGCGAGGGATATGTGTAATTTGTGTTAATATTCATAGCACAGATTGCACATATCCCTCGTTTTTTGGCAAGCAAAAGACGGCATACGAGATCACACAGTACGTACTGACTTCGCCGTCTTCGT	490	3401	1	0	10	0
49355783|NM_015076.3|14277	TAGAAGACGCACCGGCCCTGTATGTGTTCTATTGTGGTTAATATTCATAGCCACAATGGAACACATGCAGGGTTTTTTGGCAAGCAAAAGACGGCATACGAGATGTGTTGCATGTGGTCACATTCGCCGTCTTCGT	483	5	0	0	0	0
164419757|NM_001113182.1|2125	TAGAAGACGCACCGGCCCTGTCTATAGGTTATGATTGTTAATATTCATAGCAATCATAACCTGTAGGCAGGGTTTTTTGGCAAGCAAAAGACGGCATACGAGATCAGTGTACGTCAGTTGCATTCGCCGTCTTCGT	469	10	1	0	0	0
148539875|NM_001619.3|19822	TAGAAGACGCACCGGCCAGCTATACATTGAAGAGATGTTAATATTCATAGCATCTCTTCGATGTATGGCTGGTTTTTTGGCAAGCAAAAGACGGCATACGAGATACCAGTTGCACAACTGACTTCGCCGTCTTCGT	464	5	0	0	0	0
261244919|NM_014397.5|25967	TAGAAGACGCACCGGCCGTTCTGAGCCTTTATTTCTGTTAATATTCATAGCGGAAATGAAGGCTCAGAACGGTTTTTTGGCAAGCAAAAGACGGCATACGAGATCACAACCACACAACTGTGTTCGCCGTCTTCGT	462	5	0	0	2	280
224282148|NM_001145443.1|6189	TAGAAGACGCACCGGGTGCTTAACTTGGTTGTATTTGTTAATATTCATAGCAAATACAACCAAGTTAAGCACTTTTTTGGCAAGCAAAAGACGGCATACGAGATTGGTCAACGTGTACTGCATTCGCCGTCTTCGT	458	8	1	0	0	0
31652253|NM_005906.3|11754	TAGAAGACGCACCGGGTGGCATTATCTTGGCTTATTGTTAATATTCATAGCAGTAAGCCAAGATAGTGCCACTTTTTTGGCAAGCAAAAGACGGCATACGAGATTGGTACTGCATGACACACTTCGCCGTCTTCGT	455	946	3825	0	2	36
114520608|NM_006154.2|18069	TAGAAGACGCACCGGCCAGCCATGTGAATTGAAGTAGTTAATATTCATAGCTGCTTCAGTTCACATGGCTGGTTTTTTGGCAAGCAAAAGACGGCATACGAGATCACAGTCAACACCACACATTCGCCGTCTTCGT	451	3861	228	0	8	25
14971416|NM_005762.2|9794	TAGAAGACGCACCGGGTGTGTAAGTGGATGTTAAGAGTTAATATTCATAGCTCTTGACATCCACTTGCACACTTTTTTGGCAAGCAAAAGACGGCATACGAGATGTGTACCAACCAGTGTACTTCGCCGTCTTCGT	444	5	0	0	0	0
110227606|NM_001042531.1|17587	TAGAAGACGCACCGGCGTGTGGAATATTTGAGTGAAGTTAATATTCATAGCTTCACTCAGATGTTCCACACGTTTTTTGGCAAGCAAAAGACGGCATACGAGATGTCAGTCAGTACTGGTTGTTCGCCGTCTTCGT	444	5	2	0	1	0
261862235|NM_020730.2|25984	TAGAAGACGCACCGGGCCCTTTGTGAAGGTTGTGTGGTTAATATTCATAGCCACACAACTTTCACAAAGGGCTTTTTTGGCAAGCAAAAGACGGCATACGAGATGTCAACCACAACGTGTGTTTCGCCGTCTTCGT	439	3	1	0	63	0
125988408|NM_006083.3|19082	TAGAAGACGCACCGGGCCAGTAAAGAGAAAGAGGAGGTTAATATTCATAGCTTCCTCTTTCTCTTTGCTGGCTTTTTTGGCAAGCAAAAGACGGCATACGAGATACCAGTACACACGTACACTTCGCCGTCTTCGT	420	4	0	0	31	0
191252781|NM_001128629.1|22746	TAGAAGACGCACCGGGTGCTCTCACTTTATAGAATGGTTAATATTCATAGCCATTCTGTAAAGTGAGAGCACTTTTTTGGCAAGCAAAAGACGGCATACGAGATACCACAACGTTGCAACACTTCGCCGTCTTCGT	418	2	0	0	0	0
33636755|NM_031417.2|12196	TAGAAGACGCACCGGCCAATGTTGACCTTAGGATTTGTTAATATTCATAGCAAATCCTAGGGTCAGCATTGGTTTTTTGGCAAGCAAAAGACGGCATACGAGATTGGTACTGTGACACCAGTTTCGCCGTCTTCGT	399	6	2	0	0	0
207028804|NM_007371.3|23557	TAGAAGACGCACCGGGCCAGTATTTCTGGATGGATGGTTAATATTCATAGCTATCCATCCAGAAATGCTGGCTTTTTTGGCAAGCAAAAGACGGCATACGAGATTGCACATGGTGTGTCACATTCGCCGTCTTCGT	387	230	1	0	1	31
190014631|NM_001128227.1|22646	TAGAAGACGCACCGGCCACATTTGCTGCTTTGATGAGTTAATATTCATAGCTCATCAAGGCAGCAGATGTGGTTTTTTGGCAAGCAAAAGACGGCATACGAGATGTCACAACGTCATGCAACTTCGCCGTCTTCGT	385	6	0	0	13	0
51896040|NM_139209.2|6219	TAGAAGACGCACCGGGCCTGGAAGTTGGCTTAATTGGTTAATATTCATAGCCAATTAGGCCAGCTTCCAGGCTTTTTTGGCAAGCAAAAGACGGCATACGAGATGTGTCAACGTCAGTACTGTTCGCCGTCTTCGT	364	5	422	0	27	3
111118977|NM_017449.3|17762	TAGAAGACGCACCGGGACACCCAAGTAGAGCAATTAGTTAATATTCATAGCTGATTGCTCTGCTTGGGTGTCTTTTTTGGCAAGCAAAAGACGGCATACGAGATCACAGTCACACAACGTACTTCGCCGTCTTCGT	364	64	0	0	0	0
110224469|NM_004278.3|17570	TAGAAGACGCACCGGGACATAGTAGATGTGGAATACGTTAATATTCATAGCGTGTTCCACATCTACTGTGTCTTTTTTGGCAAGCAAAAGACGGCATACGAGATACCAGTCAGTACACGTACTTCGCCGTCTTCGT	363	2	0	0	0	0
41327753|NM_020639.2|13265	TAGAAGACGCACCGGGCTGGTTTCTTAGTGATGAAGGTTAATATTCATAGCCTTCATCACTGAGAGACCAGCTTTTTTGGCAAGCAAAAGACGGCATACGAGATCAGTTGGTTGTGCAGTCATTCGCCGTCTTCGT	360	5	261	0	1	3
190684670|NM_014994.2|22712	TAGAAGACGCACCGGCCCTGATGGTAAGTATTTGGTGTTAATATTCATAGCACCAAGTACTTGCCATCAGGGTTTTTTGGCAAGCAAAAGACGGCATACGAGATGTCACAACGTACTGACGTTTCGCCGTCTTCGT	358	6	3692	0	1	39
229577210|NM_001743.4|25389	TAGAAGACGCACCGGCTGTCAGTATGTTGTTGTTGAGTTAATATTCATAGCTCAACAACAACATGCTGACAGTTTTTTGGCAAGCAAAAGACGGCATACGAGATCACAACGTTGGTACTGCATTCGCCGTCTTCGT	357	3	0	0	0	14
116256470|NM_173354.3|18302	TAGAAGACGCACCGGGCTGGATGGCAATATGGATATGTTAATATTCATAGCATGTCCATGTTGCCATCCAGCTTTTTTGGCAAGCAAAAGACGGCATACGAGATGTCAGTCATGCATGTGACTTCGCCGTCTTCGT	354	500	1	0	0	0
21493046|NM_005858.2|8136	TAGAAGACGCACCGGATTAGTTACTACCACTCAAATGTTAATATTCATAGCATTTGAGTGGTAGTAACTAATTTTTTTGGCAAGCAAAAGACGGCATACGAGATGTGTCATGTGTGGTACGTTTCGCCGTCTTCGT	352	1519	1	0	4	103
117647225|NM_017819.2|3469	TAGAAGACGCACCGGCATGCAGTTTGGACAATCTTTGTTAATATTCATAGCAAAGGTTGTCCAAACTGCATGTTTTTTGGCAAGCAAAAGACGGCATACGAGATCAGTGTTGCAACGTTGCATTCGCCGTCTTCGT	342	4	0	0	0	0
225637563|NM_145910.3|25081	TAGAAGACGCACCGGCCTGTTTAGCCATTCTTTAAGGTTAATATTCATAGCCTTAAAGAGTGGCTGAACAGGTTTTTTGGCAAGCAAAAGACGGCATACGAGATGTCAACGTCATGTGACCATTCGCCGTCTTCGT	333	2	0	0	0	6
153251983|NM_001099735.1|20323	TAGAAGACGCACCGGCACACTAGGGTAATCTTAATGGTTAATATTCATAGCCATTGAGATTACCCTGGTGTGTTTTTTGGCAAGCAAAAGACGGCATACGAGATTGCAGTTGTGCAACGTTGTTCGCCGTCTTCGT	329	4	0	0	0	61
38570139|NM_198867.1|12856	TAGAAGACGCACCGGCCATGTCCTTGTGAACTAGTAGTTAATATTCATAGCTACTGGTTCACGAGGACATGGTTTTTTGGCAAGCAAAAGACGGCATACGAGATTGGTTGGTACGTTGACGTTTCGCCGTCTTCGT	323	6	0	0	0	0
23510357|NM_153005.1|3796	TAGAAGACGCACCGGCCAGACTGTTATAGGATTGAAGTTAATATTCATAGCTTCAATCCTGTAACAGTCTGGTTTTTTGGCAAGCAAAAGACGGCATACGAGATGTGTGTTGACTGCACAGTTTCGCCGTCTTCGT	322	438	2674	0	2	28
188035907|NM_001127321.1|22401	TAGAAGACGCACCGGCAGTGCCGATGATATCAAATTGTTAATATTCATAGCGATTTGATGTCATCGGCACTGTTTTTTGGCAAGCAAAAGACGGCATACGAGATTGCACACATGACGTGTCATTCGCCGTCTTCGT	305	721	1	0	32	0
100816396|NM_012330.2|17393	TAGAAGACGCACCGGCACCCGAATGTAGTCTTTCTTGTTAATATTCATAGCAGGAAAGACTGCATTCGGGTGTTTTTTGGCAAGCAAAAGACGGCATACGAGATCACAGTGTTGTGTGGTCATTCGCCGTCTTCGT	303	5	1798	0	1	18
98986449|NM_022048.3|6371	TAGAAGACGCACCGGGCATATTGTGTCTGGTTATATGTTAATATTCATAGCATATAACCAGACACAATATGCTTTTTTGGCAAGCAAAAGACGGCATACGAGATTGGTCAACGTTGACGTTGTTCGCCGTCTTCGT	296	2983	876	0	69	8
41352716|NM_015902.4|7734	TAGAAGACGCACCGGCATTGAGCTCTAGGATATTAAGTTAATATTCATAGCTTAATATCCTAGAGCTCAATGTTTTTTGGCAAGCAAAAGACGGCATACGAGATACGTCATGACGTTGCAACTTCGCCGTCTTCGT	296	3	85	0	0	50
141802388|NM_003599.2|19378	TAGAAGACGCACCGGCACTCTTGAAGATCTTCTGTTGTTAATATTCATAGCAACAGAAGATCTTCAGGAGTGTTTTTTGGCAAGCAAAAGACGGCATACGAGATGTCAGTACTGACTGGTACTTCGCCGTCTTCGT	293	5	0	0	0	0
75709179|NM_138957.2|3177	TAGAAGACGCACCGGGCTCCAGAAATTATGTTGAATGTTAATATTCATAGCATTCAACATAATTTCTGGAGCTTTTTTGGCAAGCAAAAGACGGCATACGAGATTGGTGTTGGTCAACACCATTCGCCGTCTTCGT	291	70	22	0	0	0
19923532|NM_018425.2|10064	TAGAAGACGCACCGGGAGGGTAAAGAAACTTGTGTTGTTAATATTCATAGCAACACAGGTTTCTTTGCCCTCTTTTTTGGCAAGCAAAAGACGGCATACGAGATTGGTACCATGCACAGTGTTTCGCCGTCTTCGT	291	2	0	0	0	0
9506614|NM_019023.1|9547	TAGAAGACGCACCGGCTGCCCATGTTCAGTATAGATGTTAATATTCATAGCGTCTATGCTGAACATGGGCAGTTTTTTGGCAAGCAAAAGACGGCATACGAGATTGGTACCACACAGTACTGTTCGCCGTCTTCGT	289	1	1	0	0	0
9257230|NM_002538.2|5737	TAGAAGACGCACCGGCAAGCAGTTAAAGAGCAAATTGTTAATATTCATAGCAATTTGCTCTTTAACTGCTTGTTTTTTGGCAAGCAAAAGACGGCATACGAGATTGGTCACAACCAACACCATTCGCCGTCTTCGT	283	3	11	0	1	173
157388996|NM_001104925.1|2838	TAGAAGACGCACCGGGCAGACTATTATCTTGAAGAAGTTAATATTCATAGCTTCTTCAAGATAATAGTCTGCTTTTTTGGCAAGCAAAAGACGGCATACGAGATTGGTGTACTGGTCACAACTTCGCCGTCTTCGT	282	2882	1	0	11	0
32484974|NM_006721.2|12004	TAGAAGACGCACCGGGAGGGTATAAGGGTATGGTAGGTTAATATTCATAGCTTACCATACCCTTGTACCCTCTTTTTTGGCAAGCAAAAGACGGCATACGAGATCAGTACTGACTGACCAGTTTCGCCGTCTTCGT	282	3	8	0	0	0
110227855|NM_022445.3|17594	TAGAAGACGCACCGGCAGTCTGCATCATCATTACAAGTTAATATTCATAGCTTGTGATGATGATGCAGACTGTTTTTTGGCAAGCAAAAGACGGCATACGAGATTGCAGTCAGTACTGACACTTCGCCGTCTTCGT	280	6	0	0	0	0
48527955|NM_002044.2|14242	TAGAAGACGCACCGGGTCTAGCAAAGTTTGTTTGTAGTTAATATTCATAGCTACAAACAAGCTTTGCTAGACTTTTTTGGCAAGCAAAAGACGGCATACGAGATACGTTGCATGACACGTACTTCGCCGTCTTCGT	278	4	0	0	0	0
210032579|NM_015048.1|7980	TAGAAGACGCACCGGACATGTGGGAGAAGTGTTATGGTTAATATTCATAGCCATAACGCTTCTCCCGCATGTTTTTTTGGCAAGCAAAAGACGGCATACGAGATCAGTCATGTGGTACTGGTTTCGCCGTCTTCGT	267	24	1406	0	0	15
18087856|NM_080678.1|9890	TAGAAGACGCACCGGCTCCCAGAATGTATAGAGTTAGTTAATATTCATAGCTGACTCTATGCATTCTGGGAGTTTTTTGGCAAGCAAAAGACGGCATACGAGATGTGTACCAACACACGTACTTCGCCGTCTTCGT	264	2	0	0	0	7
114796629|NM_001048200.1|1578	TAGAAGACGCACCGGCTACTCTACTTCCATATCCATGTTAATATTCATAGCATGGGTATGGAAGTAGAGTAGTTTTTTGGCAAGCAAAAGACGGCATACGAGATTGGTGTCAACGTACACACTTCGCCGTCTTCGT	247	2	0	0	0	0
150010576|NM_003985.3|20085	TAGAAGACGCACCGGGCATCCTGGAGTATTACTAGTGTTAATATTCATAGCACTGGTAATGCTCCAGGATGCTTTTTTGGCAAGCAAAAGACGGCATACGAGATTGCAGTTGACCATGCACATTCGCCGTCTTCGT	247	4414	591	0	19	6
21040234|NM_139158.1|10230	TAGAAGACGCACCGGCAGCTTACTAAGAAGTTTCAAGTTAATATTCATAGCTTGAAGCTTCTTAGTAAGCTGTTTTTTGGCAAGCAAAAGACGGCATACGAGATGTGTACCATGTGTGCAACTTCGCCGTCTTCGT	245	2	0	0	0	55
89142738|NM_012405.3|8703	TAGAAGACGCACCGGCATGGGTGAAAGATGAGTAGGGTTAATATTCATAGCCTTACTCGTCTTTCACCCATGTTTTTTGGCAAGCAAAAGACGGCATACGAGATTGGTACGTCATGTGTGTGTTCGCCGTCTTCGT	244	3	0	0	0	0
207028588|NM_021970.3|23539	TAGAAGACGCACCGGCTCTGGGAGTTGTCTTTCATAGTTAATATTCATAGCTGTGAAAGGCAACTCCCAGAGTTTTTTGGCAAGCAAAAGACGGCATACGAGATTGCACAACTGTGTGGTTGTTCGCCGTCTTCGT	235	2	0	0	29	0
31317308|NM_012398.1|11597	TAGAAGACGCACCGGGCAGGAGAAATGTGTAAATCTGTTAATATTCATAGCAGGTTTGCACATTTCTCCTGCTTTTTTGGCAAGCAAAAGACGGCATACGAGATCAGTACTGCACAGTTGCATTCGCCGTCTTCGT	229	5	3026	0	1	25
37574613|NM_197972.1|12538	TAGAAGACGCACCGGGCCCTTGTGTAGTAATGGAGGGTTAATATTCATAGCTCTCCATTGCTACACAAGGGCTTTTTTGGCAAGCAAAAGACGGCATACGAGATCAGTTGGTGTTGTGACACTTCGCCGTCTTCGT	228	2	0	0	73	0
38045943|NM_198195.1|8368	TAGAAGACGCACCGGCGACACTTTCTATCGATAATTGTTAATATTCATAGCAATTGTCGATAGAAAGTGTCGTTTTTTGGCAAGCAAAAGACGGCATACGAGATGTGTACGTGTACTGGTGTTTCGCCGTCTTCGT	226	3239	1	0	12	31
269973876|NM_018339.5|3962	TAGAAGACGCACCGGCCACTGGTATTTATTATGGTTGTTAATATTCATAGCAACCATAGTAAATACCAGTGGTTTTTTGGCAAGCAAAAGACGGCATACGAGATACGTGTTGTGCATGACACTTCGCCGTCTTCGT	224	5	2231	0	159	25
41327717|NM_021158.3|13226	TAGAAGACGCACCGGGCAGTGAGTAAAGGAGATAATGTTAATATTCATAGCATTGTCTCCTTTGCTCACTGCTTTTTTGGCAAGCAAAAGACGGCATACGAGATTGGTTGGTTGACACACACTTCGCCGTCTTCGT	224	711	0	0	1	0
40068460|NM_007284.3|8684	TAGAAGACGCACCGGCTGTGAAGGATGATCTTTCTTGTTAATATTCATAGCAAGAGAGGTCATCCTTCACAGTTTTTTGGCAAGCAAAAGACGGCATACGAGATACGTACGTCATGACTGGTTTCGCCGTCTTCGT	221	5	349	0	0	4
217330633|NM_015690.3|2262	TAGAAGACGCACCGGCCGAGATATGAAGTCTTAGAAGTTAATATTCATAGCTTCTGAGGCTTCATATCTCGGTTTTTTGGCAAGCAAAAGACGGCATACGAGATTGGTGTACGTTGCACAACTTCGCCGTCTTCGT	219	4	0	0	54	0
209915590|NM_001136138.1|23875	TAGAAGACGCACCGGGCTCTGTCTTTGAAGAGTGGTGTTAATATTCATAGCACTACTCTTCAAAGGCAGAGCTTTTTTGGCAAGCAAAAGACGGCATACGAGATTGCACATGCACAGTGTTGTTCGCCGTCTTCGT	219	3	1	0	0	0
62865615|NM_016283.4|15669	TAGAAGACGCACCGGCCATGAGAAAGCTAAATATGAGTTAATATTCATAGCTCATGTTTAGCTTTCTCATGGTTTTTTGGCAAGCAAAAGACGGCATACGAGATGTGTTGTGCAGTTGCACATTCGCCGTCTTCGT	217	318	330	0	1	3
225637563|NM_145910.3|6960	TAGAAGACGCACCGGGTTGGAGAACTAAATCCAAATGTTAATATTCATAGCATTTGGATTTAGTTCTCCAACTTTTTTGGCAAGCAAAAGACGGCATACGAGATGTGTCAACTGGTTGGTGTTTCGCCGTCTTCGT	216	2	1117	0	0	59
254587965|NM_001012980.2|3698	TAGAAGACGCACCGGGCATGAAACAACTAGGCATATGTTAATATTCATAGCATGTGCCTGGTTGTTTCATGCTTTTTTGGCAAGCAAAAGACGGCATACGAGATCAGTGTTGACCATGGTACTTCGCCGTCTTCGT	214	4953	335	0	14	139
166362718|NM_052827.2|21512	TAGAAGACGCACCGGCCCTCTGAACTTGCTTTAAATGTTAATATTCATAGCGTTTAAGGCAAGTTCAGAGGGTTTTTTGGCAAGCAAAAGACGGCATACGAGATCACACACAGTGTGTACGTTTCGCCGTCTTCGT	214	1	0	0	0	0
168480073|NM_000623.3|21674	TAGAAGACGCACCGGCCCATTCTTAACGGGATCTTTGTTAATATTCATAGCAAAGGTCCCGTTAAGAGTGGGTTTTTTGGCAAGCAAAAGACGGCATACGAGATTGCACACAGTACACACACTTCGCCGTCTTCGT	214	2088	0	0	5	0
216547858|NM_001002838.2|24205	TAGAAGACGCACCGGCTCCATTAGCTAGAGTCTTATGTTAATATTCATAGCATAAGACTCTGGCTGATGGAGTTTTTTGGCAAGCAAAAGACGGCATACGAGATCACACATGACACGTTGCATTCGCCGTCTTCGT	213	6	2238	0	0	20
189011537|NM_001429.3|22473	TAGAAGACGCACCGGCTCTGGGTGTAAAGATGTTTAGTTAATATTCATAGCTGAACATCTTTGCACCCAGAGTTTTTTGGCAAGCAAAAGACGGCATACGAGATACCACACATGTGGTACCATTCGCCGTCTTCGT	205	2	121	0	0	4
92859574|NM_014168.2|17136	TAGAAGACGCACCGGGTCGTTGTAGATTTAGGATGTGTTAATATTCATAGCACATCCTAGATCTGCAACGACTTTTTTGGCAAGCAAAAGACGGCATACGAGATCACAGTGTACTGTGGTGTTTCGCCGTCTTCGT	197	0	1250	0	0	14
130979649|NM_138270.2|19264	TAGAAGACGCACCGGCTGGCACGAATATAAAGTACAGTTAATATTCATAGCTGTGCTTTATATTCGTGCCAGTTTTTTGGCAAGCAAAAGACGGCATACGAGATACCAGTACTGCAGTGTGTTTCGCCGTCTTCGT	197	2040	1	0	8	0
145275207|NM_017433.4|6907	TAGAAGACGCACCGGCGTGGAGCAGTTAAATTTAATGTTAATATTCATAGCATTAGATTTAACTGCTCCACGTTTTTTGGCAAGCAAAAGACGGCATACGAGATTGGTCAACACTGTGACTGTTCGCCGTCTTCGT	194	2316	1	0	62	0
41281490|NM_014791.2|6416	TAGAAGACGCACCGGGCGGGATTAATAGATTATGATGTTAATATTCATAGCATCATAGTCTATTAATCCCGCTTTTTTGGCAAGCAAAAGACGGCATACGAGATCAGTCAACCAGTCAGTGTTTCGCCGTCTTCGT	193	48	4	0	0	1
222144228|NM_001144912.1|24680	TAGAAGACGCACCGGCCCACAGCATTATCTTTGAAGGTTAATATTCATAGCCTTCGAAGATGATGCTGTGGGTTTTTTGGCAAGCAAAAGACGGCATACGAGATGTCAACGTGTCAACACGTTTCGCCGTCTTCGT	193	3	2871	0	130	182
69128030|NM_020133.2|16193	TAGAAGACGCACCGGCTGGGAACTTGGTTTCCTTATGTTAATATTCATAGCGTAAGGAAACCAGGTTCCCAGTTTTTTGGCAAGCAAAAGACGGCATACGAGATACGTTGTGTGCAGTGTCATTCGCCGTCTTCGT	187	560	1	0	2	0
11545854|NM_022128.1|9612	TAGAAGACGCACCGGGCTGCAGGAACATAGTCATTTGTTAATATTCATAGCAGATGACTGTGTTCCTGCAGCTTTTTTGGCAAGCAAAAGACGGCATACGAGATGTGTACCACAACGTTGGTTTCGCCGTCTTCGT	179	1	1	0	0	0
87298839|NM_006020.2|16775	TAGAAGACGCACCGGGAGATAGGGAAGAACTTATTGGTTAATATTCATAGCCAATGAGTTCTTCCCTGTCTCTTTTTTGGCAAGCAAAAGACGGCATACGAGATGTCAGTGTCAACGTCATGTTCGCCGTCTTCGT	179	1	0	0	0	0
89274168|NM_020313.2|16932	TAGAAGACGCACCGGCACCTTCTTGTCTTTCAGGGTGTTAATATTCATAGCACTCTGAAAGACAAGAGGGTGTTTTTTGGCAAGCAAAAGACGGCATACGAGATCACAGTGTACGTACCAGTTTCGCCGTCTTCGT	179	2637	2	0	11	0
197927426|NM_144497.2|4257	TAGAAGACGCACCGGGCTACTACCAAGAAAGGTTTAGTTAATATTCATAGCTAAGCCTTTCTTGGTAGTAGCTTTTTTGGCAAGCAAAAGACGGCATACGAGATTGGTCAGTGTACACGTCATTCGCCGTCTTCGT	177	13	939	0	1	66
61743931|NM_022476.2|15526	TAGAAGACGCACCGGCCATGTATGTATAGGTTCTAAGTTAATATTCATAGCTTAGAACCTATGCATACATGGTTTTTTGGCAAGCAAAAGACGGCATACGAGATTGGTTGTGGTACACCAACTTCGCCGTCTTCGT	176	2	0	0	0	0
116284379|NM_058177.2|8317	TAGAAGACGCACCGGCGCATTCTAATTCATGAAGATGTTAATATTCATAGCATCTTCATGAATTAGAATGCGTTTTTTGGCAAGCAAAAGACGGCATACGAGATACGTACGTGTCATGTGCATTCGCCGTCTTCGT	175	4	2908	0	113	135
109637750|NM_176081.2|17538	TAGAAGACGCACCGGGCAGGTAAGAAAGAGGAATGGGTTAATATTCATAGCTCATTCCTCTTTCTTGCCTGCTTTTTTGGCAAGCAAAAGACGGCATACGAGATGTCAGTCAGTACGTGTACTTCGCCGTCTTCGT	173	1253	1001	0	4	10
38201637|NM_152696.3|12702	TAGAAGACGCACCGGCTGGTCCAGTATGAGATCTTTGTTAATATTCATAGCAAGGATCTCATGCTGGACCAGTTTTTTGGCAAGCAAAAGACGGCATACGAGATGTGTTGGTCAACCATGACTTCGCCGTCTTCGT	172	3	0	0	0	0
58331267|NM_017669.2|7909	TAGAAGACGCACCGGTGCAATCCTTGGCCTATTATTGTTAATATTCATAGCAATAATGGGCCAAGGATTGCATTTTTTGGCAAGCAAAAGACGGCATACGAGATTGGTCATGACTGACCACATTCGCCGTCTTCGT	166	1019	1	0	7	0
37596296|NM_004196.3|12568	TAGAAGACGCACCGGCAGCAGTATCCTTCTAGCTTTGTTAATATTCATAGCAAAGCTGGAAGGATGCTGCTGTTTTTTGGCAAGCAAAAGACGGCATACGAGATTGGTTGGTCAGTCAACGTTTCGCCGTCTTCGT	160	7	308	0	0	3
224177468|NM_012432.3|7137	TAGAAGACGCACCGGGCTCAGATGATAATTTCTGTAGTTAATATTCATAGCTACAGAAGTTATCATCTGAGCTTTTTTGGCAAGCAAAAGACGGCATACGAGATGTGTCAACTGTGACGTCATTCGCCGTCTTCGT	159	153	3179	0	1	45
65287716|NM_001013703.2|8556	TAGAAGACGCACCGGCTAGGTGAGAACGTTAGTATTGTTAATATTCATAGCAATACTGACGTTCTCGCCTAGTTTTTTGGCAAGCAAAAGACGGCATACGAGATTGGTACGTCACAACTGGTTTCGCCGTCTTCGT	159	715	3403	0	12	61
55953116|NM_003952.2|15018	TAGAAGACGCACCGGGAGCGGAATATTCTAGAGTTAGTTAATATTCATAGCTGACTCTAGAATGTTCCGCTCTTTTTTGGCAAGCAAAAGACGGCATACGAGATACGTTGACACACACACACTTCGCCGTCTTCGT	152	113	0	0	1	0
7019376|NM_013393.1|9369	TAGAAGACGCACCGGGAGGATGGAAGGGTGGAGGAAGTTAATATTCATAGCTTTCTCCATCCTTCCATCCTCTTTTTTGGCAAGCAAAAGACGGCATACGAGATACGTACCAGTACCAACCATTCGCCGTCTTCGT	150	108	4522	0	0	86
47132571|NM_053031.2|13856	TAGAAGACGCACCGGGCATGTGTGGTGTATGTGTGTGTTAATATTCATAGCACACATATACGCCACACATGCTTTTTTGGCAAGCAAAAGACGGCATACGAGATTGGTTGCAACGTACGTGTTTCGCCGTCTTCGT	149	6	1	0	0	39
55743133|NM_001006665.1|4471	TAGAAGACGCACCGGGCCTGATGACACTTTCTATTTGTTAATATTCATAGCAAGTAGAAGGTGTCATCAGGCTTTTTTGGCAAGCAAAAGACGGCATACGAGATTGGTCAGTCACATGCATGTTCGCCGTCTTCGT	147	2280	7480	0	10	65
193083181|NM_015015.2|8904	TAGAAGACGCACCGGGCCCATTATCTTGAAGAAGTAGTTAATATTCATAGCTACTTCTTCAGGATGATGGGCTTTTTTGGCAAGCAAAAGACGGCATACGAGATCAGTACGTACTGGTACGTTTCGCCGTCTTCGT	143	5	3864	0	0	58
194097331|NM_004445.3|7968	TAGAAGACGCACCGGGACTGCAATTGAACGTTAAAGGTTAATATTCATAGCCTTTGACGTTCAGTTGCAGTCTTTTTTGGCAAGCAAAAGACGGCATACGAGATACGTCATGTGGTACGTGTTTCGCCGTCTTCGT	137	2978	1732	0	7	17
160420326|NM_170679.2|21098	TAGAAGACGCACCGGGAGCACAGATCTCAAACTTTAGTTAATATTCATAGCTAAGGTTTGGGATCTGTGCTCTTTTTTGGCAAGCAAAAGACGGCATACGAGATTGCACAGTACCAACACACTTCGCCGTCTTCGT	137	5	643	0	67	57
40288287|NM_199141.1|2388	TAGAAGACGCACCGGGCAGAATATGATGCAGGATTAGTTAATATTCATAGCTAGTCCTGCATCATGTTCTGCTTTTTTGGCAAGCAAAAGACGGCATACGAGATACGTGTACCACACACAGTTTCGCCGTCTTCGT	135	5	2258	0	1	17
39930600|NM_032306.2|12928	TAGAAGACGCACCGGCCCAGCTTTCTATAGACATCAGTTAATATTCATAGCTGGTGTCTGTAGAAAGCTGGGTTTTTTGGCAAGCAAAAGACGGCATACGAGATCAGTTGGTACACGTGTGTTTCGCCGTCTTCGT	134	1174	7	0	3	28
116686129|NM_000024.4|2510	TAGAAGACGCACCGGCCTCTTTGTATGGAATTTGTAGTTAATATTCATAGCTACAAATTCCATGCAAAGAGGTTTTTTGGCAAGCAAAAGACGGCATACGAGATTGGTGTACCATGGTTGACTTCGCCGTCTTCGT	133	2751	1	0	13	0
183396801|NM_017662.4|6540	TAGAAGACGCACCGGGCGGTAATGATCTAGGTATTGGTTAATATTCATAGCCAATACCTGGATCATTGCCGCTTTTTTGGCAAGCAAAAGACGGCATACGAGATACGTCAACCAACGTTGGTTTCGCCGTCTTCGT	132	2	1	0	0	0
75709179|NM_138957.2|16424	TAGAAGACGCACCGGGCACCAACTATCGAGTAAATGGTTAATATTCATAGCCATTTGCTCGATGGTTGGTGCTTTTTTGGCAAGCAAAAGACGGCATACGAGATTGCAGTGTGTGTACACGTTTCGCCGTCTTCGT	132	5	1	0	0	0
113411823|XM_001126181.1|17956	TAGAAGACGCACCGGGTCCCACGTTACTTGATGATTGTTAATATTCATAGCAGTCATCGAGTAACGTGGGACTTTTTTGGCAAGCAAAAGACGGCATACGAGATACCAGTCAACGTACCAGTTTCGCCGTCTTCGT	131	1	0	0	0	0
142375765|NM_153809.2|19466	TAGAAGACGCACCGGCTGGTAGGGTAGGGGAGTTAAGTTAATATTCATAGCTTAGCTCCCTTACCCTACCAGTTTTTTGGCAAGCAAAAGACGGCATACGAGATTGCAGTTGGTGTGTACACTTCGCCGTCTTCGT	129	2	0	0	0	0
170784858|NM_001122833.1|21978	TAGAAGACGCACCGGCCTAGGGCAAACTTGAATGTTGTTAATATTCATAGCAGCATTCAGGTTTGCCCTAGGTTTTTTGGCAAGCAAAAGACGGCATACGAGATACCACACACATGCAACACTTCGCCGTCTTCGT	127	1	1	0	81	0
21536287|NM_001824.2|10493	TAGAAGACGCACCGGCTCCACCCTTCTTAGAGTTTCGTTAATATTCATAGCGGAACTCTGAGAAGGGTGGAGTTTTTTGGCAAGCAAAAGACGGCATACGAGATTGGTACACGTTGTGTGCATTCGCCGTCTTCGT	125	0	2	0	1	55
221316715|NM_001143937.1|24588	TAGAAGACGCACCGGCAGCACCTCTTTGATTCTTAGGTTAATATTCATAGCCTGAGAATCAAGGAGGTGCTGTTTTTTGGCAAGCAAAAGACGGCATACGAGATGTCAACGTGTGTGTTGGTTTCGCCGTCTTCGT	125	5	0	0	0	0
35493995|NM_194260.1|12486	TAGAAGACGCACCGGCAGTGTGTCTGTCTATCTTAGGTTAATATTCATAGCCTAAGATGGACAGGCACACTGTTTTTTGGCAAGCAAAAGACGGCATACGAGATTGGTTGGTGTTGGTCAACTTCGCCGTCTTCGT	123	3	0	0	0	0
194578904|NM_139013.2|23042	TAGAAGACGCACCGGGCCGAAGATGAGCTTTGTGAAGTTAATATTCATAGCTTCGCAAAGTTCATCTTCGGCTTTTTTGGCAAGCAAAAGACGGCATACGAGATACCACAACACGTGTGTACTTCGCCGTCTTCGT	122	1	1	0	25	0
217272850|NM_001142596.1|8601	TAGAAGACGCACCGGCCAGTGTTAGTTGGCAATAAAGTTAATATTCATAGCTTTGTTGCCAACTAGCACTGGTTTTTTGGCAAGCAAAAGACGGCATACGAGATACGTACGTCAACCAACCATTCGCCGTCTTCGT	120	5	1	0	48	0
114796629|NM_001048200.1|6887	TAGAAGACGCACCGGCAAGTCCTAGTGGGTTTAAATGTTAATATTCATAGCATTTAAGCCCACTGGGACTTGTTTTTTGGCAAGCAAAAGACGGCATACGAGATTGGTCAACACTGACCATGTTCGCCGTCTTCGT	118	2	0	0	0	0
269784674|NM_024917.5|26122	TAGAAGACGCACCGGGCCTGTGTATTTGCTTAGAGAGTTAATATTCATAGCTCTCTGAGCAAATGCACAGGCTTTTTTGGCAAGCAAAAGACGGCATACGAGATACCAACCAACGTGTACACTTCGCCGTCTTCGT	118	1	1	0	5	0
20357519|NM_012474.3|10146	TAGAAGACGCACCGGCTGAGCCAGGATAGTTTCTATGTTAATATTCATAGCGTAGAAGCTATCCTGGCTCAGTTTTTTGGCAAGCAAAAGACGGCATACGAGATTGGTACCATGACACGTACTTCGCCGTCTTCGT	116	2	0	0	0	0
226371635|NM_032188.2|25118	TAGAAGACGCACCGGCGAGTACTGCCTTAAGTATATGTTAATATTCATAGCATGTACTTGAGGCAGTACTCGTTTTTTGGCAAGCAAAAGACGGCATACGAGATCACAACGTACGTCATGACTTCGCCGTCTTCGT	116	1	0	0	0	0
217272845|NM_001142594.1|24285	TAGAAGACGCACCGGGCCTGTTGTTTGTCTTTCTAGGTTAATATTCATAGCCTAGAAGGACAAACGACAGGCTTTTTTGGCAAGCAAAAGACGGCATACGAGATCACACATGACTGCATGCATTCGCCGTCTTCGT	115	5	2614	0	0	83
158187520|NM_004857.3|21066	TAGAAGACGCACCGGGTCAGCATAGATTGTAGTGTAGTTAATATTCATAGCTACACTGCAATCTGTGCTGACTTTTTTGGCAAGCAAAAGACGGCATACGAGATCACACAGTACCAGTACACTTCGCCGTCTTCGT	113	3	0	0	64	53
194097364|NM_017647.3|22918	TAGAAGACGCACCGGGCTCACATCATAGCTGTTTGAGTTAATATTCATAGCTCAGACAGCTGTGATGTGAGCTTTTTTGGCAAGCAAAAGACGGCATACGAGATACCACAACCAACGTCAACTTCGCCGTCTTCGT	113	6	1175	0	0	16
110349736|NM_003576.3|6130	TAGAAGACGCACCGGCCCTGGGTATAACAGTTATTGGTTAATATTCATAGCCAATAGCTGTTATGCCCAGGGTTTTTTGGCAAGCAAAAGACGGCATACGAGATGTGTCACATGTGTGGTACTTCGCCGTCTTCGT	112	1	0	0	52	0
18490990|NM_018492.2|7492	TAGAAGACGCACCGGGAAGTGTGGCTTGTGTAAATAGTTAATATTCATAGCTATTTACGCAAGCCACACTTCTTTTTTGGCAAGCAAAAGACGGCATACGAGATTGGTCATGCACAGTCAGTTTCGCCGTCTTCGT	111	2	443	0	0	4
260656023|NM_006888.4|25930	TAGAAGACGCACCGGCTGCAGCCTTTCATTTCTAATGTTAATATTCATAGCGTTAGAGATGAAAGGCTGCAGTTTTTTGGCAAGCAAAAGACGGCATACGAGATTGCAACCACACAGTACACTTCGCCGTCTTCGT	110	1	0	0	29	33
29244923|NM_032221.3|7797	TAGAAGACGCACCGGCAAACTTCTGGAGGGTTTAAAGTTAATATTCATAGCTTTAGACCCTCCAGAAGTTTGTTTTTTGGCAAGCAAAAGACGGCATACGAGATTGGTCATGACCATGCACATTCGCCGTCTTCGT	109	2	3	0	0	0
156415999|NM_016406.3|20676	TAGAAGACGCACCGGCGACTGGAGTTCAATAAGGAAGTTAATATTCATAGCTTCCTTGTTGGACTCCAGTCGTTTTTTGGCAAGCAAAAGACGGCATACGAGATCACACAGTGTTGGTCAGTTTCGCCGTCTTCGT	109	2	1425	0	14	48
207029159|NM_002732.3|23566	TAGAAGACGCACCGGCCTACCCTTTGGTGTAATTCTGTTAATATTCATAGCAGGATTACGCCAAAGGGTAGGTTTTTTGGCAAGCAAAAGACGGCATACGAGATTGCACATGGTGTGTTGACTTCGCCGTCTTCGT	109	584	0	0	2	0
106507281|NM_006256.2|2071	TAGAAGACGCACCGGGCAGTAGAAATTGGATGATATGTTAATATTCATAGCATATCATCCAATTTCTGCTGCTTTTTTGGCAAGCAAAAGACGGCATACGAGATGTGTGTACGTGTCACATGTTCGCCGTCTTCGT	107	9	336	0	53	3
153085394|NM_006037.3|20281	TAGAAGACGCACCGGGCTCGGTGGGGTTGGAGGTTTGTTAATATTCATAGCAAACCTCCAACTCCACTGAGCTTTTTTGGCAAGCAAAAGACGGCATACGAGATGTCAGTTGTGGTTGACCATTCGCCGTCTTCGT	107	301	1	0	1	0
254587965|NM_001012980.2|25701	TAGAAGACGCACCGGGTCTAACAGTAGTTTGACTTTGTTAATATTCATAGCAAAGTCAAACTGCTGTTAGACTTTTTTGGCAAGCAAAAGACGGCATACGAGATCACAACCAGTCAACCACATTCGCCGTCTTCGT	107	36	0	0	1	156
118442824|NM_152396.2|18635	TAGAAGACGCACCGGCTGCAGTGAGCTAAGATTATGGTTAATATTCATAGCCATGATCTTGGCTCACTGCAGTTTTTTGGCAAGCAAAAGACGGCATACGAGATTGCAGTACGTTGGTACTGTTCGCCGTCTTCGT	106	2	0	0	0	0
190358535|NM_001128430.1|22679	TAGAAGACGCACCGGGCTCCATGGATTAATTTCTTCGTTAATATTCATAGCGAAGGAATTAATCCATGGAGCTTTTTTGGCAAGCAAAAGACGGCATACGAGATTGCACAACGTACCACATGTTCGCCGTCTTCGT	106	1623	2991	0	41	30
22749134|NM_152544.1|10726	TAGAAGACGCACCGGCCACCATGTTCACATTTGTGAGTTAATATTCATAGCTCACAGATGTGGACATGGTGGTTTTTTGGCAAGCAAAAGACGGCATACGAGATCAGTACACCATGACCAACTTCGCCGTCTTCGT	105	1058	1	0	22	0
23510450|NM_001640.3|10906	TAGAAGACGCACCGGCCATTCTGTATGAGCTGATTAGTTAATATTCATAGCTGATCAGCTCATGCAGAATGGTTTTTTGGCAAGCAAAAGACGGCATACGAGATGTGTACACACACCAACACTTCGCCGTCTTCGT	105	1	0	0	0	0
24497520|NM_003010.2|11024	TAGAAGACGCACCGGGTGCTCAGCTAAATTTCTTGTGTTAATATTCATAGCACAGGAAATTTGGCTGAGCACTTTTTTGGCAAGCAAAAGACGGCATACGAGATCAGTACACTGGTCAGTGTTTCGCCGTCTTCGT	105	8	47	0	0	0
32484974|NM_006721.2|12005	TAGAAGACGCACCGGGCTTTGAATGCAGATGTAATTGTTAATATTCATAGCAATTGCATCTGCATTCAAAGCTTTTTTGGCAAGCAAAAGACGGCATACGAGATACGTACTGACTGACCACATTCGCCGTCTTCGT	104	5	5	0	1	39
150010576|NM_003985.3|20076	TAGAAGACGCACCGGCTCTTGCACTCAAGGATATTTGTTAATATTCATAGCAAATGTCCTTGAGTGCAAGAGTTTTTTGGCAAGCAAAAGACGGCATACGAGATCACAGTTGACCAACTGGTTTCGCCGTCTTCGT	104	2	0	0	0	0
25453482|NM_004825.2|5706	TAGAAGACGCACCGGGCATCTGCTAATGAAATGTTAGTTAATATTCATAGCTAACATTTCATTGGCAGATGCTTTTTTGGCAAGCAAAAGACGGCATACGAGATTGGTCACAACCAGTACACTTCGCCGTCTTCGT	102	1	1150	0	110	68
189095250|NM_181871.3|6524	TAGAAGACGCACCGGGCAGACACCTTCTTGGAATACGTTAATATTCATAGCGTGTTCCAGGAAGGTGTCTGCTTTTTTGGCAAGCAAAAGACGGCATACGAGATCAGTCAACCACATGTGGTTTCGCCGTCTTCGT	102	3595	4	0	11	0
33356153|NM_182697.1|12119	TAGAAGACGCACCGGGTCAGCTTGTGTGCTATTGAAGTTAATATTCATAGCTTCAGTAGCACACAGGCTGACTTTTTTGGCAAGCAAAAGACGGCATACGAGATGTGTACTGTGCACACATGTTCGCCGTCTTCGT	102	16	0	0	110	0
56786140|NM_014473.2|15172	TAGAAGACGCACCGGCGCACAACTTTACATTTATCAGTTAATATTCATAGCTGATAAGTGTAAAGTTGTGCGTTTTTTGGCAAGCAAAAGACGGCATACGAGATCAGTTGACTGCAGTCAGTTTCGCCGTCTTCGT	102	1808	1396	0	6	13
57863303|NM_015525.2|15277	TAGAAGACGCACCGGGCCAAGTATGTGTTGTTGTTTGTTAATATTCATAGCAAGCAACAACACATACTTGGCTTTTTTGGCAAGCAAAAGACGGCATACGAGATGTGTTGACTGACACTGCATTCGCCGTCTTCGT	102	1795	2174	0	8	112
161016771|NM_001261.3|21124	TAGAAGACGCACCGGCCATTGGGACTTGATTGTTAAGTTAATATTCATAGCTTGACAATCAAGTCCCAATGGTTTTTTGGCAAGCAAAAGACGGCATACGAGATTGCACAGTACACGTCAGTTTCGCCGTCTTCGT	102	3	0	0	0	0
45439358|NM_007118.2|13603	TAGAAGACGCACCGGGCCAATCAGCTGTTAATTTGAGTTAATATTCATAGCTCAGATTAACAGCTGATTGGCTTTTTTGGCAAGCAAAAGACGGCATACGAGATTGGTTGCACAGTACGTTGTTCGCCGTCTTCGT	101	2048	3551	0	5	33
47834327|NM_020804.2|14150	TAGAAGACGCACCGGGCCTGGTTTCCTAATCTCTTTGTTAATATTCATAGCGAAGAGGTTAGGAAACCAGGCTTTTTTGGCAAGCAAAAGACGGCATACGAGATTGGTTGCATGCAGTCAACTTCGCCGTCTTCGT	101	2	0	0	143	0
84875542|NM_002765.3|16677	TAGAAGACGCACCGGGCAAGGTGGTCATGAAGAGGTGTTAATATTCATAGCACTTCTTCGTGACCACCTTGCTTTTTTGGCAAGCAAAAGACGGCATACGAGATGTCAGTGTCAGTACCACATTCGCCGTCTTCGT	100	16	0	0	0	0
118582285|NM_002625.2|3955	TAGAAGACGCACCGGCTAAAGAGAATTGAGTGCTATGTTAATATTCATAGCATAGCACTCAATTCTCTTTAGTTTTTTGGCAAGCAAAAGACGGCATACGAGATTGGTGTTGTGCATGGTTGTTCGCCGTCTTCGT	99	2788	9	0	13	0
258613967|NM_002735.2|4795	TAGAAGACGCACCGGACTGTTATACAGTAAGGGAATGTTAATATTCATAGCATTCCCTTGCTGTATAACAGTTTTTTTGGCAAGCAAAAGACGGCATACGAGATGTGTCAGTACACTGACTGTTCGCCGTCTTCGT	98	6146	4	0	86	0
66392226|NM_001018139.1|9028	TAGAAGACGCACCGGTTCATCGCCATTAAGCCGGATGTTAATATTCATAGCGTCCGGCTTGATGGCGATGAATTTTTTGGCAAGCAAAAGACGGCATACGAGATGTGTACGTTGCAGTCAGTTTCGCCGTCTTCGT	98	3	0	0	0	0
188536048|NM_004766.2|8504	TAGAAGACGCACCGGTGCTAGATCTGATTGAGTTAAGTTAATATTCATAGCTTAACTCGATCAGATCTAGCATTTTTTGGCAAGCAAAAGACGGCATACGAGATACGTACGTCAGTTGACGTTTCGCCGTCTTCGT	97	3710	2	0	12	0
119964720|NM_005246.2|1376	TAGAAGACGCACCGGCCACCTCTAGTAGTAAATTATGTTAATATTCATAGCATAATTTACTACTGGAGGTGGTTTTTTGGCAAGCAAAAGACGGCATACGAGATTGGTGTCACACAACGTGTTTCGCCGTCTTCGT	95	10	2556	0	0	17
118442824|NM_152396.2|18629	TAGAAGACGCACCGGCAGTAGTCCTGCTTTATCTATGTTAATATTCATAGCATGGATAAAGCGGGACTACTGTTTTTTGGCAAGCAAAAGACGGCATACGAGATCACAGTACGTTGGTCACATTCGCCGTCTTCGT	95	4	1430	0	55	38
197927445|NM_001134707.1|23406	TAGAAGACGCACCGGCCAATCCTCCTAGAAAGTAAAGTTAATATTCATAGCTTTGCTTTCTGGGAGGATTGGTTTTTTGGCAAGCAAAAGACGGCATACGAGATCACACAACTGCAACTGACTTCGCCGTCTTCGT	95	2	0	0	0	0
156071487|NM_003884.4|2748	TAGAAGACGCACCGGCGAACTCTAATCCTCATTCATGTTAATATTCATAGCATGAGTGAGGATTAGAGTTCGTTTTTTGGCAAGCAAAAGACGGCATACGAGATACGTGTACACACTGTGGTTTCGCCGTCTTCGT	94	2	0	0	38	0
23821022|NM_152899.1|10927	TAGAAGACGCACCGGGTGAAGTTGCGCAATTATGTGGTTAATATTCATAGCCACATAGTTGCGCAGCTTCACTTTTTTGGCAAGCAAAAGACGGCATACGAGATTGGTACACACACACTGTGTTCGCCGTCTTCGT	92	8	2712	0	0	21
254587965|NM_001012980.2|25696	TAGAAGACGCACCGGCAGCCTCCAATATTTGATTGTGTTAATATTCATAGCACAGTCAAATGTTGGAGGCTGTTTTTTGGCAAGCAAAAGACGGCATACGAGATTGCAACCAGTCAACGTGTTTCGCCGTCTTCGT	92	1075	3196	0	81	30
261878453|NM_005592.3|26002	TAGAAGACGCACCGGCCTTCAGCGGAATTGAGAAATGTTAATATTCATAGCGTTTCTCAGTTCCGCTGAAGGTTTTTTGGCAAGCAAAAGACGGCATACGAGATACCAACCACAACCAGTACTTCGCCGTCTTCGT	92	7250	9	0	25	0
22538466|NM_002796.2|10690	TAGAAGACGCACCGGCTCCCGATTCCTTTATGGATTGTTAATATTCATAGCGATCCATGAAGGAATCGGGAGTTTTTTGGCAAGCAAAAGACGGCATACGAGATACGTACACCATGGTGTACTTCGCCGTCTTCGT	90	1	0	0	0	0
169791021|NM_000937.3|2872	TAGAAGACGCACCGGGCGGAGTGGAAGCATGTTAATGTTAATATTCATAGCATTAACGTGCTTCCATTCCGCTTTTTTGGCAAGCAAAAGACGGCATACGAGATTGGTGTACTGGTTGACGTTTCGCCGTCTTCGT	89	9	329	0	0	4
88758602|NM_001039584.1|16814	TAGAAGACGCACCGGGACCTGCTTTAGGAAGGAGGGGTTAATATTCATAGCCTCTCCTTCCTAAGGCAGGTCTTTTTTGGCAAGCAAAAGACGGCATACGAGATCACAGTGTCAACACTGACTTCGCCGTCTTCGT	88	2	0	0	1	0
118582285|NM_002625.2|18660	TAGAAGACGCACCGGGCCTTTCATCTTTAGGAAATGGTTAATATTCATAGCCATTTCCTAAAGGTGGAAGGCTTTTTTGGCAAGCAAAAGACGGCATACGAGATACCAGTACGTTGACCAGTTTCGCCGTCTTCGT	86	2	0	0	80	31
157909821|NM_001080826.1|21029	TAGAAGACGCACCGGCTCGGAGGATGATAGTGATTAGTTAATATTCATAGCTGATCACTGTCATCCTCCGAGTTTTTTGGCAAGCAAAAGACGGCATACGAGATCACACAGTACGTACCACATTCGCCGTCTTCGT	85	1	0	0	0	0
4502858|NM_001827.1|3912	TAGAAGACGCACCGGCCACATATTCTTCTCTTTAGAGTTAATATTCATAGCTCTAAAGAGAAGAATATGTGGTTTTTTGGCAAGCAAAAGACGGCATACGAGATACGTGTTGTGCAGTACGTTTCGCCGTCTTCGT	84	2	0	0	1	47
56676398|NM_014064.2|5578	TAGAAGACGCACCGGGAACTATTTCTGTTGTGGGTTGTTAATATTCATAGCAGCCCACAACAGAAGTAGTTCTTTTTTGGCAAGCAAAAGACGGCATACGAGATGTGTCACACATGGTACACTTCGCCGTCTTCGT	84	0	0	0	0	0
125988408|NM_006083.3|19087	TAGAAGACGCACCGGCCCATGGATGTTGATAAAGGAGTTAATATTCATAGCTCCTTTGTCAACGTCCATGGGTTTTTTGGCAAGCAAAAGACGGCATACGAGATACCAGTACACACGTTGTGTTCGCCGTCTTCGT	84	3768	3	0	11	0
150456431|NM_001099436.1|20205	TAGAAGACGCACCGGCCTTCTGCCTTTAAATGTTTCGTTAATATTCATAGCGAAGCATTTAAGGGCAGAAGGTTTTTTGGCAAGCAAAAGACGGCATACGAGATCACAGTTGACTGACTGCATTCGCCGTCTTCGT	83	1	0	0	0	0
66392202|NM_001018136.1|15982	TAGAAGACGCACCGGCACAGCTCTTCATTCTATTGAGTTAATATTCATAGCTCAATGGAATGAAGAGCTGTGTTTTTTGGCAAGCAAAAGACGGCATACGAGATACGTTGTGACCAACTGACTTCGCCGTCTTCGT	81	0	0	0	44	0
222136645|NM_024619.3|24660	TAGAAGACGCACCGGCTCCTGTGTAGGAATGTCTTTGTTAATATTCATAGCAGAGACATTCCTGCACAGGAGTTTTTTGGCAAGCAAAAGACGGCATACGAGATGTCAACGTGTCACACAGTTTCGCCGTCTTCGT	81	178	1	0	0	0
111118989|NM_033304.2|2502	TAGAAGACGCACCGGCCTGATTTCAAGTCCTTTGAAGTTAATATTCATAGCTTCAGAGGGCTTGAAATCAGGTTTTTTGGCAAGCAAAAGACGGCATACGAGATCAGTGTACCATGGTCAACTTCGCCGTCTTCGT	80	1423	491	0	5	5
66346731|NM_020990.3|15940	TAGAAGACGCACCGGCCAGCTGATGACTTAAGATTTGTTAATATTCATAGCGAATCTTGAGTCATCAGCTGGTTTTTTGGCAAGCAAAAGACGGCATACGAGATTGGTTGTGACCAGTCAGTTTCGCCGTCTTCGT	80	6	2662	0	0	26
27477118|NM_001744.3|11226	TAGAAGACGCACCGGGCTGCGAAGATGCTTAAAGTTGTTAATATTCATAGCGACTTTGAGCATCTTCGCAGCTTTTTTGGCAAGCAAAAGACGGCATACGAGATGTGTACACTGTGCAACACTTCGCCGTCTTCGT	78	2	1	0	150	0
54112402|NM_017780.2|14711	TAGAAGACGCACCGGGAGGGTAAACACCTTAGTGAAGTTAATATTCATAGCTTCACTGAGGTGTTTGCCCTCTTTTTTGGCAAGCAAAAGACGGCATACGAGATTGGTTGACCACATGCATGTTCGCCGTCTTCGT	78	2	1	0	1	0
146219831|NM_182493.2|19616	TAGAAGACGCACCGGCCCTGTCATCTCTTCATTGAAGTTAATATTCATAGCTTCAGTGAAGGGATGACAGGGTTTTTTGGCAAGCAAAAGACGGCATACGAGATCACAGTTGGTACACGTGTTTCGCCGTCTTCGT	78	248	1	0	0	0
24432008|NM_024615.2|10997	TAGAAGACGCACCGGGAGGATAGGTGAATTATGATGGTTAATATTCATAGCCATCATAGTTCACCTGTCCTCTTTTTTGGCAAGCAAAAGACGGCATACGAGATGTGTACACACTGTGCACATTCGCCGTCTTCGT	77	1	0	0	0	0
74315355|NM_013276.2|16369	TAGAAGACGCACCGGCTGGCTGTTTGGATATGCTAAGTTAATATTCATAGCTTGGCATATCCGAACAGCCAGTTTTTTGGCAAGCAAAAGACGGCATACGAGATACGTTGTGTGTGTGGTCATTCGCCGTCTTCGT	77	1994	3873	0	57	30
189339226|NM_000499.3|22549	TAGAAGACGCACCGGCTGGCTTATGTGGTTTAAGGTGTTAATATTCATAGCACCTTAGACCACATAGGCCAGTTTTTTGGCAAGCAAAAGACGGCATACGAGATCACACAACGTGTCACACATTCGCCGTCTTCGT	77	6	3238	0	0	75
40807470|NM_003594.3|13155	TAGAAGACGCACCGGGCTGTGATTGTGTCATTGTTTGTTAATATTCATAGCAAACAGTGGCACAATCACAGCTTTTTTGGCAAGCAAAAGACGGCATACGAGATACGTTGGTTGCAACGTTGTTCGCCGTCTTCGT	76	5	2779	0	0	24
115529452|NM_003558.2|18183	TAGAAGACGCACCGGCAGTTATGGTAGAGAAGTTTCGTTAATATTCATAGCGAAACTTCTCTGCCATAACTGTTTTTTGGCAAGCAAAAGACGGCATACGAGATCACAGTCATGGTGTCATGTTCGCCGTCTTCGT	76	2	0	0	244	0
254028238|NM_022965.3|25667	TAGAAGACGCACCGGCTGTGTGTAGGTTCTGATGTTGTTAATATTCATAGCAACATCGGAACCTGCACACAGTTTTTTGGCAAGCAAAAGACGGCATACGAGATTGCAACCAGTCAGTGTTGTTCGCCGTCTTCGT	76	785	1	0	2	89
82546844|NM_021574.2|5632	TAGAAGACGCACCGGGATACCTAATAAGATGTTGGAGTTAATATTCATAGCTCCAGCATCTTATTAGGTATCTTTTTTGGCAAGCAAAAGACGGCATACGAGATTGGTCACAACGTGTGTGTTTCGCCGTCTTCGT	74	3731	4	0	151	0
29029588|NM_177434.1|11454	TAGAAGACGCACCGGCTGCAGTGGGAGTTCTTGGGTGTTAATATTCATAGCACTCAAGAATTCCCACTGCAGTTTTTTGGCAAGCAAAAGACGGCATACGAGATCAGTACTGGTACTGTGACTTCGCCGTCTTCGT	74	2	0	0	0	0
226529782|NM_032019.5|25267	TAGAAGACGCACCGGGCCGTTAGTAAATATCGCTTAGTTAATATTCATAGCTGAGCGATGTTTACTAACGGCTTTTTTGGCAAGCAAAAGACGGCATACGAGATGTCAACGTACACTGGTTGTTCGCCGTCTTCGT	73	7	0	0	30	0
75709206|NM_005109.2|16431	TAGAAGACGCACCGGCCTCTAAGTTGTGAGGAAATGGTTAATATTCATAGCCATTTCCTCACGACTTGGAGGTTTTTTGGCAAGCAAAAGACGGCATACGAGATACCAGTGTGTGTACTGTGTTCGCCGTCTTCGT	72	6	6215	0	0	54
153792085|NM_001099642.1|7354	TAGAAGACGCACCGGGATTTGAAGAACTCCCTAAATGTTAATATTCATAGCATTTAGGGAGTTCTTCAAATCTTTTTTGGCAAGCAAAAGACGGCATACGAGATCAGTCATGGTACTGACACTTCGCCGTCTTCGT	71	476	141	0	3	4
93141203|NM_018396.2|17204	TAGAAGACGCACCGGCGTTGATGCTGGACAATTTAAGTTAATATTCATAGCTTGAATTGTCCAGCATCAACGTTTTTTGGCAAGCAAAAGACGGCATACGAGATTGCAGTGTTGGTTGCAGTTTCGCCGTCTTCGT	71	862	2	0	224	0
153251915|NM_001099677.1|20302	TAGAAGACGCACCGGGCCTGACCAATATGGTGAAATGTTAATATTCATAGCGTTTCACCATGTTGGTCAGGCTTTTTTGGCAAGCAAAAGACGGCATACGAGATCACAGTTGTGCAGTTGACTTCGCCGTCTTCGT	70	1	445	0	78	6
40068474|NM_002822.3|2178	TAGAAGACGCACCGGCGTCTGTTAGAAATTGTAGAAGTTAATATTCATAGCTTCTACAATTTCTAGCAGACGTTTTTTGGCAAGCAAAAGACGGCATACGAGATACGTGTACGTACGTGTACTTCGCCGTCTTCGT	69	3	0	0	78	0
194688144|NM_015050.2|5559	TAGAAGACGCACCGGGCAGTGTAAGAGTGTGTTTGGGTTAATATTCATAGCTCAAACACGCTCTTACACTGCTTTTTTGGCAAGCAAAAGACGGCATACGAGATACGTCACACAACTGCATGTTCGCCGTCTTCGT	69	0	30	0	1	0
33356153|NM_182697.1|12121	TAGAAGACGCACCGGGCCTGTGTGTTACTGAATTGTGTTAATATTCATAGCACAGTTCAGTAGCACACAGGCTTTTTTGGCAAGCAAAAGACGGCATACGAGATGTGTACTGTGCACAACCATTCGCCGTCTTCGT	69	2484	2455	0	57	21
222144230|NM_001144913.1|24684	TAGAAGACGCACCGGGCTTCATTGAGAAATTGGGAAGTTAATATTCATAGCTTCCCAGTTTCTCAATGAAGCTTTTTTGGCAAGCAAAAGACGGCATACGAGATCACAACGTGTCAACTGGTTTCGCCGTCTTCGT	69	2	128	0	0	2
156151442|NM_001102406.1|2969	TAGAAGACGCACCGGCCATCCACAATACTATTGATTGTTAATATTCATAGCAATCAGTAGTATTGTGGATGGTTTTTTGGCAAGCAAAAGACGGCATACGAGATTGGTGTACTGACCAACCATTCGCCGTCTTCGT	68	1077	8	0	5	0
28872791|NM_176096.1|11441	TAGAAGACGCACCGGCCACAGATTCTCTTTCTAGTTGTTAATATTCATAGCAACTAGAAGGAGAATCTGTGGTTTTTTGGCAAGCAAAAGACGGCATACGAGATGTGTACTGGTACTGGTCATTCGCCGTCTTCGT	67	5117	3255	0	19	37
66932917|NM_006343.2|16009	TAGAAGACGCACCGGCCTTACTAAGTGAACTCTATGGTTAATATTCATAGCCATGGAGTTCACTTGGTAAGGTTTTTTGGCAAGCAAAAGACGGCATACGAGATTGGTTGTGACACGTACCATTCGCCGTCTTCGT	67	3	0	0	0	52
105990519|NM_023108.2|17463	TAGAAGACGCACCGGCGGAGGATGATGGTGATGGTGGTTAATATTCATAGCCATCATCATCATCATCCTCCGTTTTTTGGCAAGCAAAAGACGGCATACGAGATGTCAGTCAGTGTTGCATGTTCGCCGTCTTCGT	67	4033	1467	0	11	15
30795189|NM_152559.2|7333	TAGAAGACGCACCGGGCATTGTCTACTTGTACTGAAGTTAATATTCATAGCTTCGGTACAGGTAGACAATGCTTTTTTGGCAAGCAAAAGACGGCATACGAGATTGGTCATGGTACACCACATTCGCCGTCTTCGT	66	1642	2	0	225	0
168480073|NM_000623.3|21670	TAGAAGACGCACCGGGCCCTTGAAGGATGAGTTGTTGTTAATATTCATAGCAACAGCTCATCTTTCAAGGGCTTTTTTGGCAAGCAAAAGACGGCATACGAGATACCACACAGTACACCAACTTCGCCGTCTTCGT	66	8	3704	0	0	59
74027250|NM_033020.2|3102	TAGAAGACGCACCGGCGGCCCTTAATATTCTATGATGTTAATATTCATAGCATCATGGAATATTGAGGGCCGTTTTTTGGCAAGCAAAAGACGGCATACGAGATGTGTGTTGGTGTCATGACTTCGCCGTCTTCGT	65	3	0	0	69	0
68299766|NM_001086.2|5790	TAGAAGACGCACCGGGCTCCTTGAGAGGTTTATAAAGTTAATATTCATAGCTTTATAAACCTCTCAGGGAGCTTTTTTGGCAAGCAAAAGACGGCATACGAGATCAGTCACAACACCATGACTTCGCCGTCTTCGT	65	2	0	0	0	0
207113184|NM_198973.2|23592	TAGAAGACGCACCGGCTGCAGCAGGAATATCTCTTTGTTAATATTCATAGCGAAGAGATGTTCCTGCTGCAGTTTTTTGGCAAGCAAAAGACGGCATACGAGATCACACATGGTGTACACGTTTCGCCGTCTTCGT	65	8	2087	0	0	17
48255969|NM_002969.3|14218	TAGAAGACGCACCGGGAGGCTAAGAACTATATGAAGGTTAATATTCATAGCCTTCATGTAGTTCTTGGCCTCTTTTTTGGCAAGCAAAAGACGGCATACGAGATACGTTGCATGACGTACACTTCGCCGTCTTCGT	64	2	0	0	0	0
119395733|NM_000059.3|18732	TAGAAGACGCACCGGGACGCTTAACCTTTCTAGTTTGTTAATATTCATAGCAAACTGGAAAGGTTAAGCGTCTTTTTTGGCAAGCAAAAGACGGCATACGAGATTGCAGTACCAGTACTGGTTTCGCCGTCTTCGT	64	1164	3172	0	3	28
126012512|NM_001080510.2|19099	TAGAAGACGCACCGGGCAAGGCTATCTTAGAGGTTGGTTAATATTCATAGCCAATCTCTAAGATGGCCTTGCTTTTTTGGCAAGCAAAAGACGGCATACGAGATGTCAGTACACACCAACTGTTCGCCGTCTTCGT	64	157	0	0	1	0
238550104|NM_024860.2|25470	TAGAAGACGCACCGGGAGGCAGCATTATAGGGAATAGTTAATATTCATAGCTGTTCCCTGTAATGCTGCCTCTTTTTTGGCAAGCAAAAGACGGCATACGAGATCACAACGTTGCATGTGACTTCGCCGTCTTCGT	64	4782	4	0	15	0
58530881|NM_000455.4|72	TAGAAGACGCACCGGGAAGAAGAAGTTGTGAAGGATGTTAATATTCATAGCATCCTTCGCAACTTCTTCTTCTTTTTTGGCAAGCAAAAGACGGCATACGAGATCAGTGTGTGTCAGTACGTTTCGCCGTCTTCGT	63	1111	1651	0	56	19
141802388|NM_003599.2|19383	TAGAAGACGCACCGGGCAAGGGTAATTACTCTTGAAGTTAATATTCATAGCTTCAGGAGTGATTACCCTTGCTTTTTTGGCAAGCAAAAGACGGCATACGAGATGTCAGTACTGACTGCATGTTCGCCGTCTTCGT	63	2	1	0	1	64
150456468|NM_173641.2|8124	TAGAAGACGCACCGGTGGTGATTTCTGTGAAGGTATGTTAATATTCATAGCATACCTTCGCAGAAGTCACCATTTTTTGGCAAGCAAAAGACGGCATACGAGATCAGTCATGTGACTGTGGTTTCGCCGTCTTCGT	62	2174	1	0	4	0
13699812|NM_017778.2|9730	TAGAAGACGCACCGGCAGGAGGATGTCTTTGATAATGTTAATATTCATAGCGTTATCAAAGGCATCCTCCTGTTTTTTGGCAAGCAAAAGACGGCATACGAGATCAGTACCAACGTGTGTACTTCGCCGTCTTCGT	62	2703	1	0	9	3
18490990|NM_018492.2|9944	TAGAAGACGCACCGGGCTCCTTGGATATTTCAGATTGTTAATATTCATAGCAGTCTGAAGTATCCAAGGAGCTTTTTTGGCAAGCAAAAGACGGCATACGAGATCAGTACCAACTGCAACGTTTCGCCGTCTTCGT	62	5	0	0	0	0
208431775|NM_001135637.1|23664	TAGAAGACGCACCGGGCCAGCTTAAGTTTACTCTTTGTTAATATTCATAGCGAAGAGTAAGCTTAAGCTGGCTTTTTTGGCAAGCAAAAGACGGCATACGAGATCACACATGGTCATGGTGTTTCGCCGTCTTCGT	62	6227	28	0	17	33
213972644|NM_002748.3|24076	TAGAAGACGCACCGGGCACTAAGACAAGAATATTCTGTTAATATTCATAGCAGAATGTTCTTGTCTTAGTGCTTTTTTGGCAAGCAAAAGACGGCATACGAGATTGCACATGACGTGTTGGTTTCGCCGTCTTCGT	62	0	0	0	0	0
31657139|NM_014215.1|11784	TAGAAGACGCACCGGCCCGTAATAGTAGCAGTATATGTTAATATTCATAGCATATGCTGCTGCTATTACGGGTTTTTTGGCAAGCAAAAGACGGCATACGAGATACGTACTGACGTGTACGTTTCGCCGTCTTCGT	61	27	0	0	1	0
45505138|NM_152309.2|13646	TAGAAGACGCACCGGCCAGGTATGAGACTACTAAGTGTTAATATTCATAGCACTTGGTAGTCTCATGCCTGGTTTTTTGGCAAGCAAAAGACGGCATACGAGATGTGTTGCACACAGTTGACTTCGCCGTCTTCGT	60	3810	5	0	7	0
142375765|NM_153809.2|19465	TAGAAGACGCACCGGCCTCGTTCTTATATGGATTTGGTTAATATTCATAGCCAAATCCATATAGGAACGAGGTTTTTTGGCAAGCAAAAGACGGCATACGAGATCACAGTTGGTGTGTACCATTCGCCGTCTTCGT	60	831	0	0	1	0
156766067|NM_017525.2|20799	TAGAAGACGCACCGGGAGCTTGAGGAATGTCATATTGTTAATATTCATAGCAGTATGGCATTCCTCAAGCTCTTTTTTGGCAAGCAAAAGACGGCATACGAGATCACACAGTCAGTTGTGTGTTCGCCGTCTTCGT	60	171	1	0	1	0
194097329|NM_002115.2|4031	TAGAAGACGCACCGGCGGAATGTGATGTCTCTTTAAGTTAATATTCATAGCTTAAGGAGACATCGCATTCCGTTTTTTGGCAAGCAAAAGACGGCATACGAGATGTGTGTTGTGACTGTGTGTTCGCCGTCTTCGT	58	5	320	0	0	4
187131237|NM_006176.2|22156	TAGAAGACGCACCGGGCTCTCTTGTTTATGTAAACGGTTAATATTCATAGCCGTTTGCATAAACAAGAGAGCTTTTTTGGCAAGCAAAAGACGGCATACGAGATACCACACAACACGTTGGTTTCGCCGTCTTCGT	57	5	942	0	0	3
89035749|XM_933563.1|16859	TAGAAGACGCACCGGGTGGCTTTCCTTATTTAGTGTGTTAATATTCATAGCACACTGAATAAGGAAAGCCACTTTTTTGGCAAGCAAAAGACGGCATACGAGATCACAGTGTCATGCAACTGTTCGCCGTCTTCGT	56	1	0	0	0	91
186928834|NM_022356.3|22132	TAGAAGACGCACCGGGCTCACAGCTTTCTATATGGTGTTAATATTCATAGCACCATGTAGAAGGCTGTGAGCTTTTTTGGCAAGCAAAAGACGGCATACGAGATTGCACACAACCATGCAGTTTCGCCGTCTTCGT	56	2073	2426	0	166	21
226442959|NM_004187.3|25237	TAGAAGACGCACCGGCCCATACCAGCTTATTTAGTTGTTAATATTCATAGCAGCTAAATAGGCTGGTATGGGTTTTTTGGCAAGCAAAAGACGGCATACGAGATACCAACGTACACCACACATTCGCCGTCTTCGT	56	1688	1	0	4	55
19743916|NM_130846.1|1454	TAGAAGACGCACCGGTCAAGAGAGAGGAGGGTCTAAGTTAATATTCATAGCTTGGACCCTCTTCTCTCTTGATTTTTTGGCAAGCAAAAGACGGCATACGAGATTGGTGTCACAACACTGACTTCGCCGTCTTCGT	55	1413	6	0	5	0
42544173|NM_012145.2|2200	TAGAAGACGCACCGGGCTCATGAAAGACATGACTTTGTTAATATTCATAGCAAAGTCGTGTCTTTCATGAGCTTTTTTGGCAAGCAAAAGACGGCATACGAGATGTGTGTACGTACCAACGTTTCGCCGTCTTCGT	55	3545	988	0	37	8
58037544|NM_198274.2|5506	TAGAAGACGCACCGGGAGGGTTTGTATTATGAGGTTGTTAATATTCATAGCAACCTCATGATACAAACCCTCTTTTTTGGCAAGCAAAAGACGGCATACGAGATCAGTCACACAACGTGTACTTCGCCGTCTTCGT	55	2	997	0	0	8
21327682|NM_032630.2|10319	TAGAAGACGCACCGGGCTCTTGGGGATGTATAGGAAGTTAATATTCATAGCTTCCTGTACATCTCCAAGAGCTTTTTTGGCAAGCAAAAGACGGCATACGAGATGTGTACACGTCAGTTGTGTTCGCCGTCTTCGT	55	687	1	0	2	0
30795189|NM_152559.2|11560	TAGAAGACGCACCGGGCTTCATCTCCGGTATTGTTTGTTAATATTCATAGCAGACAATGCCGGAGATGAAGCTTTTTTGGCAAGCAAAAGACGGCATACGAGATACGTACTGCAGTACACGTTTCGCCGTCTTCGT	55	2	579	0	0	4
83627720|NM_199289.1|16605	TAGAAGACGCACCGGGCATGCTGCCTTTAAGCATTTGTTAATATTCATAGCAGATGCTTGAAGGCAGCATGCTTTTTTGGCAAGCAAAAGACGGCATACGAGATGTCAGTGTGTTGCATGCATTCGCCGTCTTCGT	54	2	1	0	16	0
90577186|NM_002758.3|17060	TAGAAGACGCACCGGGTCCTCAAGTTTCTCAGATTTGTTAATATTCATAGCAAGTCTGAGAAGCTTGAGGACTTTTTTGGCAAGCAAAAGACGGCATACGAGATACCAGTGTACACACCAGTTTCGCCGTCTTCGT	54	2173	0	0	7	0
195927055|NM_138775.2|23184	TAGAAGACGCACCGGGTCTGGGTAATGGAATAAGAAGTTAATATTCATAGCTTCTTGTTCCATTGCCCAGACTTTTTTGGCAAGCAAAAGACGGCATACGAGATTGCACAACACACCAGTGTTTCGCCGTCTTCGT	54	2	32	0	0	0
157266338|NM_003883.3|1738	TAGAAGACGCACCGGGCACCTAGTGTCTAGATTTATGTTAATATTCATAGCATGAATCTGGACACTAGGTGCTTTTTTGGCAAGCAAAAGACGGCATACGAGATTGGTGTCAACTGGTACACTTCGCCGTCTTCGT	53	2	0	0	0	0
156564404|NM_005026.3|3402	TAGAAGACGCACCGGGCACAGCGATAACATTATGATGTTAATATTCATAGCATCATGATGTTGTCGCTGTGCTTTTTTGGCAAGCAAAAGACGGCATACGAGATGTGTGTTGCACAGTACACTTCGCCGTCTTCGT	53	0	0	0	0	0
13376734|NM_025146.1|7301	TAGAAGACGCACCGGGAAGAACTACTATAAGAGGATGTTAATATTCATAGCATCCTCTTATAGTAGTTCTTCTTTTTTGGCAAGCAAAAGACGGCATACGAGATCAGTCATGGTACGTCACATTCGCCGTCTTCGT	53	1193	1	0	6	0
20544175|NM_017614.3|10187	TAGAAGACGCACCGGGCACACTAAACCTTGGATTAGGTTAATATTCATAGCCTAATCCAGGGTTTGGTGTGCTTTTTTGGCAAGCAAAAGACGGCATACGAGATTGGTACCATGTGGTACTGTTCGCCGTCTTCGT	53	2530	524	0	7	3
87239980|NM_003747.2|16753	TAGAAGACGCACCGGCGAGGAGGAATGGGAAAGATAGTTAATATTCATAGCTGTCTTTCCTATTCCTCCTCGTTTTTTGGCAAGCAAAAGACGGCATACGAGATCACAGTGTCACATGGTCATTCGCCGTCTTCGT	53	11103	4	0	29	0
100913188|NM_024429.1|17402	TAGAAGACGCACCGGCAGACCTTTGTTTGAAGGATTGTTAATATTCATAGCAATCCTTCAGACAAAGGTCTGTTTTTTGGCAAGCAAAAGACGGCATACGAGATCACAGTGTTGTGTGACACTTCGCCGTCTTCGT	53	2123	1	0	7	0
192447420|NM_032701.3|22774	TAGAAGACGCACCGGGTGCTATCTTGGTGTTATTGGGTTAATATTCATAGCCCAATAGCACCAGGATAGCACTTTTTTGGCAAGCAAAAGACGGCATACGAGATTGCACAACGTTGTGCAACTTCGCCGTCTTCGT	53	0	0	0	0	0
166795246|NM_001114172.1|3286	TAGAAGACGCACCGGGCCCTATTTGACAGAATTGATGTTAATATTCATAGCATCAGTTCTGTCGAATAGGGCTTTTTTGGCAAGCAAAAGACGGCATACGAGATGTGTGTTGGTTGCACAACTTCGCCGTCTTCGT	52	1	0	0	0	0
32307123|NM_006534.2|2803	TAGAAGACGCACCGGGCAGTCTATTTGTCCTCTATAGTTAATATTCATAGCTATGGAGGACGAATAGACTGCTTTTTTGGCAAGCAAAAGACGGCATACGAGATACGTGTACACTGTGGTTGTTCGCCGTCTTCGT	50	4	3323	0	67	42
219277632|NM_015092.4|24463	TAGAAGACGCACCGGGAGAGCTATGTAACAGATATAGTTAATATTCATAGCTGTATCTGTTACATAGCTCTCTTTTTTGGCAAGCAAAAGACGGCATACGAGATCACACATGTGACGTTGTGTTCGCCGTCTTCGT	50	6	0	0	0	0
68342035|NM_004241.2|5280	TAGAAGACGCACCGGCCCATTTACTAGTCGGATTATGTTAATATTCATAGCATGATCCGGCTAGTAAATGGGTTTTTTGGCAAGCAAAAGACGGCATACGAGATTGGTCACAGTACACGTGTTTCGCCGTCTTCGT	49	4	20	0	0	0
13375845|NM_024623.1|9662	TAGAAGACGCACCGGCTCCAGAGAGCATAGATGTGGGTTAATATTCATAGCTCACATCTGTGCTCTCTGGAGTTTTTTGGCAAGCAAAAGACGGCATACGAGATGTGTACCACAACTGTGACTTCGCCGTCTTCGT	49	2117	1	0	5	0
112734862|NM_001043229.1|17874	TAGAAGACGCACCGGCCTGACCTTAGTGTTTCTGTGGTTAATATTCATAGCCACAGAAATACTAGGGTCAGGTTTTTTGGCAAGCAAAAGACGGCATACGAGATCACAGTCACATGCAGTACTTCGCCGTCTTCGT	49	8	5314	0	0	53
206597553|NM_207365.3|7232	TAGAAGACGCACCGGCGTGAGCTTATATTTCATCAAGTTAATATTCATAGCTTGGTGAAATATAAGCTCACGTTTTTTGGCAAGCAAAAGACGGCATACGAGATCAGTCATGGTCAGTGTGTTTCGCCGTCTTCGT	48	5	1959	0	28	17
76150622|NM_006170.2|7307	TAGAAGACGCACCGGGAGTGCTATTGACTCTGTTAAGTTAATATTCATAGCTTGACAGAGTCAATAGCACTCTTTTTTGGCAAGCAAAAGACGGCATACGAGATTGGTCATGGTACGTACTGTTCGCCGTCTTCGT	48	4	2605	0	1	20
117553626|NM_004192.2|18548	TAGAAGACGCACCGGGTGTAGTCGTGATTGAATAAAGTTAATATTCATAGCTTTATTCAGTCACGACTACACTTTTTTGGCAAGCAAAAGACGGCATACGAGATACCAGTACGTCATGCAGTTTCGCCGTCTTCGT	47	1	74	0	0	1
168480073|NM_000623.3|21667	TAGAAGACGCACCGGCGACTTTGGGAAATGAGTTGGGTTAATATTCATAGCTCAACTCATTTCCCAAGGTCGTTTTTTGGCAAGCAAAAGACGGCATACGAGATGTCACACAGTACACGTTGTTCGCCGTCTTCGT	47	1746	81	0	6	0
4502858|NM_001827.1|3909	TAGAAGACGCACCGGCTTGGTGTCCAATAGAGTTTAGTTAATATTCATAGCTAGACTCTGTTGGACACCAAGTTTTTTGGCAAGCAAAAGACGGCATACGAGATACGTGTTGTGCAGTCACATTCGCCGTCTTCGT	46	3192	3568	0	43	33
237757358|NM_001030312.2|5187	TAGAAGACGCACCGGGCACATTCTCTTTATGGAGTTGTTAATATTCATAGCAACTCCATGAAGAGAATGTGCTTTTTTGGCAAGCAAAAGACGGCATACGAGATCAGTCACAGTCAGTGTTGTTCGCCGTCTTCGT	46	1579	1504	0	62	17
41352062|NM_002627.3|6577	TAGAAGACGCACCGGCCGGAGCTGATGCTGCATATAGTTAATATTCATAGCTGTATGCGGCATCAGCTCCGGTTTTTTGGCAAGCAAAAGACGGCATACGAGATCAGTCAACCAACTGGTCATTCGCCGTCTTCGT	46	657	121	0	3	124
219879812|NM_002696.2|24509	TAGAAGACGCACCGGCCTACTTTAGGAAGTGTGATTGTTAATATTCATAGCAATCACACTTCCTAGAGTAGGTTTTTTGGCAAGCAAAAGACGGCATACGAGATCACACATGTGACTGTGCATTCGCCGTCTTCGT	46	1137	5270	0	226	150
15208650|NM_003549.2|9812	TAGAAGACGCACCGGCCCTTCTTTGTGTTGTGGAATGTTAATATTCATAGCATTCCACAGCACAGAGAAGGGTTTTTTGGCAAGCAAAAGACGGCATACGAGATCAGTACCAACCACACAGTTTCGCCGTCTTCGT	45	1753	1	0	4	0
125987600|NM_003948.3|19047	TAGAAGACGCACCGGGCCATGTTACTCATGTATTGAGTTAATATTCATAGCTCAATGCATGAGTAACATGGCTTTTTTGGCAAGCAAAAGACGGCATACGAGATGTCAGTACACCAACCATGTTCGCCGTCTTCGT	45	3	1	0	0	0
5453871|NM_006207.1|9274	TAGAAGACGCACCGGCCTTCTCCCAGTTACTTTGATGTTAATATTCATAGCATCGAAGTAGCTGGGAGAAGGTTTTTTGGCAAGCAAAAGACGGCATACGAGATCAGTACCAGTGTTGACACTTCGCCGTCTTCGT	44	0	0	0	0	116
21729893|NM_002757.2|10560	TAGAAGACGCACCGGCTGATACTGGTAGAGAGGTAAGTTAATATTCATAGCTTACCTCTCTGCCAGTGTCAGTTTTTTGGCAAGCAAAAGACGGCATACGAGATGTGTACACCACAGTGTGTTTCGCCGTCTTCGT	44	2	985	0	1	11
116686129|NM_000024.4|18370	TAGAAGACGCACCGGCAGACGGTCACTAACTATTTCGTTAATATTCATAGCGAAGTAGTTGGTGACCGTCTGTTTTTTGGCAAGCAAAAGACGGCATACGAGATTGCAGTCATGTGGTGTACTTCGCCGTCTTCGT	44	3	960	0	0	11
130509310|NM_022073.3|19228	TAGAAGACGCACCGGCCTGCTATTTCTTGCATCTTTGTTAATATTCATAGCAAGGATGCAAGAAGTAGCAGGTTTTTTGGCAAGCAAAAGACGGCATACGAGATCACAGTACTGGTCATGGTTTCGCCGTCTTCGT	44	2	132	0	0	0
54792139|NM_016173.3|3455	TAGAAGACGCACCGGCCAGAAATAGAGGAATTGGTTGTTAATATTCATAGCAACCAGTTCCTCTGTTTCTGGTTTTTTGGCAAGCAAAAGACGGCATACGAGATCAGTGTTGCACATGTGTGTTCGCCGTCTTCGT	43	2	1156	0	1	11
218156269|NM_001142702.1|5436	TAGAAGACGCACCGGCCACAGAATTGTTGGCTATTTGTTAATATTCATAGCAAATGGCCGACAATTCTGTGGTTTTTTGGCAAGCAAAAGACGGCATACGAGATCAGTCACACAGTTGTGGTTTCGCCGTCTTCGT	43	1993	8319	0	31	74
40538771|NM_138364.2|13087	TAGAAGACGCACCGGCGATGTAGGTTTATTTGGAGAGTTAATATTCATAGCTCTCCAAATAAACCTGCATCGTTTTTTGGCAAGCAAAAGACGGCATACGAGATTGGTTGGTTGGTCATGTGTTCGCCGTCTTCGT	43	257	2480	0	1	63
10862687|NM_004690.2|9567	TAGAAGACGCACCGGGCCATTGTGTTGGTGGGTGTTGTTAATATTCATAGCAACACTCACCAACACGATGGCTTTTTTGGCAAGCAAAAGACGGCATACGAGATTGGTACCACACACATGTGTTCGCCGTCTTCGT	42	1804	3	0	6	0
95147355|NM_139021.2|17334	TAGAAGACGCACCGGCCCAGAGAATATTCTGGGAAAGTTAATATTCATAGCTTTCCCGGAATGTTCTCTGGGTTTTTTGGCAAGCAAAAGACGGCATACGAGATTGCAGTGTTGACTGCAACTTCGCCGTCTTCGT	42	0	0	0	0	0
187960036|NM_001127228.1|22371	TAGAAGACGCACCGGGAGGTGGTTTGAGAAGATGTTGTTAATATTCATAGCGACATCTTCTCAAGCCACCTCTTTTTTGGCAAGCAAAAGACGGCATACGAGATGTCACACATGCAACGTTGTTCGCCGTCTTCGT	42	181	0	0	77	1
195546895|NM_001379.2|3079	TAGAAGACGCACCGGCGAGAAGAATATCGAATTCTTGTTAATATTCATAGCAAGAGTTCGATATTCTTCTCGTTTTTTGGCAAGCAAAAGACGGCATACGAGATACGTGTTGGTGTGTCATGTTCGCCGTCTTCGT	41	4	18	0	95	0
18141576|NM_053046.2|3124	TAGAAGACGCACCGGCGCATGGTAGACAGTTTAAATGTTAATATTCATAGCATTTAAGCTGTCTGCCATGCGTTTTTTGGCAAGCAAAAGACGGCATACGAGATCAGTGTTGGTGTTGCAGTTTCGCCGTCTTCGT	41	5	3804	0	0	39
154813198|NM_017554.2|4871	TAGAAGACGCACCGGGCACCATTTGAAGAGTTACTAGTTAATATTCATAGCTAGTGACTCTTCAAATGGTGCTTTTTTGGCAAGCAAAAGACGGCATACGAGATGTGTCAGTTGGTGTCATGTTCGCCGTCTTCGT	41	4	874	0	2	12
21464103|NM_006826.2|5123	TAGAAGACGCACCGGGCTTAGAGACAACCTAATACTGTTAATATTCATAGCAGTGTTAGGTTGTCTCTAAGCTTTTTTGGCAAGCAAAAGACGGCATACGAGATACGTCACAGTGTGTGTTGTTCGCCGTCTTCGT	41	5	0	0	0	0
20986522|NM_139049.1|6365	TAGAAGACGCACCGGGATTGGAGATTCTACATTTACGTTAATATTCATAGCGTGAATGTAGAATCTCCAATCTTTTTTGGCAAGCAAAAGACGGCATACGAGATACGTCAACGTTGCATGCATTCGCCGTCTTCGT	41	1971	855	0	5	8
21614512|NM_012190.2|10520	TAGAAGACGCACCGGCCCAAAGTCTTGGAGGTTGAGGTTAATATTCATAGCTTCAACCTCCAGGACTTTGGGTTTTTTGGCAAGCAAAAGACGGCATACGAGATACGTACACCAGTCAACGTTTCGCCGTCTTCGT	41	2	10	0	0	0
13128863|NM_006044.2|9648	TAGAAGACGCACCGGCACTGCATTCCATCTTGAATAGTTAATATTCATAGCTATTCAGGATGGGATGCAGTGTTTTTTGGCAAGCAAAAGACGGCATACGAGATACGTACCACAACTGGTGTTTCGCCGTCTTCGT	40	2	4	0	41	56
38787903|NM_017593.3|12895	TAGAAGACGCACCGGCCAGCTTTAGTTTCCTACATTGTTAATATTCATAGCAGTGTAGGAAACTAAGGCTGGTTTTTTGGCAAGCAAAAGACGGCATACGAGATTGGTTGGTACCACATGTGTTCGCCGTCTTCGT	40	1350	1	0	64	0
5453893|NM_006219.1|9286	TAGAAGACGCACCGGCCCTGAACCTATGTGTTATTCGTTAATATTCATAGCGGATAACACATGGGTTCAGGGTTTTTTGGCAAGCAAAAGACGGCATACGAGATACGTACCAGTCAGTCAACTTCGCCGTCTTCGT	39	1	1	0	0	0
42794764|NM_002401.3|13547	TAGAAGACGCACCGGGCATCCTTAGGACTAAGTTGTGTTAATATTCATAGCACAACTTGGTCCTGAGGATGCTTTTTTGGCAAGCAAAAGACGGCATACGAGATACGTTGCAGTTGACACTGTTCGCCGTCTTCGT	39	700	1363	0	35	81
62000701|NM_001013742.1|15561	TAGAAGACGCACCGGCCCTTGAAAGTTGGAAGAATTGTTAATATTCATAGCAGTTCTTCCAGCTTTCAAGGGTTTTTTGGCAAGCAAAAGACGGCATACGAGATCAGTTGTGGTTGGTACCATTCGCCGTCTTCGT	39	1550	11	0	76	22
74027250|NM_033020.2|16333	TAGAAGACGCACCGGCACTTCCTCACAATTGTATTTGTTAATATTCATAGCAAGTACAATTGTGAGGAAGTGTTTTTTGGCAAGCAAAAGACGGCATACGAGATGTGTTGTGTGTGGTTGCATTCGCCGTCTTCGT	39	1585	67	0	5	3
187761328|NM_138923.2|22286	TAGAAGACGCACCGGGCAATGCCTAGTTCTTAAATGGTTAATATTCATAGCCATTTAGGAACTAGGCATTGCTTTTTTGGCAAGCAAAAGACGGCATACGAGATTGCACACATGGTGTTGACTTCGCCGTCTTCGT	39	2	0	0	0	0
209571510|NM_015000.3|23766	TAGAAGACGCACCGGCTGAAGATGGTGGTGTTTATTGTTAATATTCATAGCAATAAGCACCACCATCTTCAGTTTTTTGGCAAGCAAAAGACGGCATACGAGATACCACATGGTTGCACAACTTCGCCGTCTTCGT	39	1	0	0	0	0
50659083|NM_016028.4|5495	TAGAAGACGCACCGGGCTCTAACACTGATGTAGATAGTTAATATTCATAGCTATCTGCATCAGTGTTAGAGCTTTTTTGGCAAGCAAAAGACGGCATACGAGATGTGTCACACACATGCATGTTCGCCGTCTTCGT	38	4	949	0	0	8
13376734|NM_025146.1|9692	TAGAAGACGCACCGGCCTGCTGTTGATTGTTATTAGGTTAATATTCATAGCCTAGTAACAATCAACAGCAGGTTTTTTGGCAAGCAAAAGACGGCATACGAGATGTGTACCACATGCATGGTTTCGCCGTCTTCGT	38	2444	1	0	31	0
45505138|NM_152309.2|13649	TAGAAGACGCACCGGGCTGGTCACACATAACCAATTGTTAATATTCATAGCAGTTGGTTGTGTGTGACCAGCTTTTTTGGCAAGCAAAAGACGGCATACGAGATACGTTGCACACACAGTCATTCGCCGTCTTCGT	38	6186	126	0	17	205
119220560|NM_002686.3|3668	TAGAAGACGCACCGGGAGGACATCATCATGATAGATGTTAATATTCATAGCATCTGTCATGGTGATGTCCTCTTTTTTGGCAAGCAAAAGACGGCATACGAGATCAGTGTTGACCACACAGTTTCGCCGTCTTCGT	37	4164	4	0	12	0
119964720|NM_005246.2|1374	TAGAAGACGCACCGGCGGCTGCTAAAGAATAAGAAAGTTAATATTCATAGCTTTCTTGTTCTTTAGCAGCCGTTTTTTGGCAAGCAAAAGACGGCATACGAGATACGTGTCACACACATGACTTCGCCGTCTTCGT	36	2	1141	0	0	9
142375765|NM_153809.2|3869	TAGAAGACGCACCGGCCAGTGGATTTAGAGATCATAGTTAATATTCATAGCTATGGTCTCTAAATCCACTGGTTTTTTGGCAAGCAAAAGACGGCATACGAGATGTGTGTTGTGGTCATGCATTCGCCGTCTTCGT	36	42	7	0	54	33
258613988|NM_004044.6|25830	TAGAAGACGCACCGGCTCTTAATCACTGGATTCATAGTTAATATTCATAGCTATGGATCCAGTGATTAAGAGTTTTTTGGCAAGCAAAAGACGGCATACGAGATACCAACCAGTTGACCAACTTCGCCGTCTTCGT	36	4	14	0	0	1
47271405|NM_019606.4|14035	TAGAAGACGCACCGGCACCAAGTGGGTGTATTTGAAGTTAATATTCATAGCTTCAGATGCACCCACTTGGTGTTTTTTGGCAAGCAAAAGACGGCATACGAGATGTGTTGCAACTGCAGTTGTTCGCCGTCTTCGT	35	4	0	0	28	76
259490270|NM_172215.2|25850	TAGAAGACGCACCGGCCACTGAGCATATCATGGTTAGTTAATATTCATAGCTAGCCATGATGTGCTCAGTGGTTTTTTGGCAAGCAAAAGACGGCATACGAGATACCAACCAGTTGTGACACTTCGCCGTCTTCGT	35	0	0	0	0	0
207028804|NM_007371.3|2901	TAGAAGACGCACCGGGAGATATGTCAAGTCTTGTTTGTTAATATTCATAGCAAACAAGACTTGACATATCTCTTTTTTGGCAAGCAAAAGACGGCATACGAGATGTGTGTACTGCACACACATTCGCCGTCTTCGT	34	0	952	0	0	8
49355783|NM_015076.3|6222	TAGAAGACGCACCGGGCCAATAGTAGCCTTATAAAGGTTAATATTCATAGCCTTTATGAGGCTACTGTTGGCTTTTTTGGCAAGCAAAAGACGGCATACGAGATACGTCAACGTCAGTTGACTTCGCCGTCTTCGT	34	0	0	0	0	0
5453893|NM_006219.1|6901	TAGAAGACGCACCGGGCTACTGTGTAGTTTCTTATGGTTAATATTCATAGCCATAAGAAGCTACACAGTAGCTTTTTTGGCAAGCAAAAGACGGCATACGAGATCAGTCAACACTGTGCACATTCGCCGTCTTCGT	34	2	1	0	0	59
116812580|NM_014602.2|6966	TAGAAGACGCACCGGGCATCTCTTTGCAAGAATTAGGTTAATATTCATAGCCTGATTCTTGCAAAGAGATGCTTTTTTGGCAAGCAAAAGACGGCATACGAGATGTGTCAACTGGTTGCAACTTCGCCGTCTTCGT	34	2	0	0	288	0
25453480|NM_170723.1|11116	TAGAAGACGCACCGGGAGGTTCAGGTACATGGTATAGTTAATATTCATAGCTATGCCATGTGCCTGAACCTCTTTTTTGGCAAGCAAAAGACGGCATACGAGATACGTACACTGCAACTGGTTTCGCCGTCTTCGT	34	8	1129	0	0	59
130509310|NM_022073.3|19223	TAGAAGACGCACCGGGCCTCTTCAGTGATAACAATTGTTAATATTCATAGCGATTGTTGTCACTGAAGAGGCTTTTTTGGCAAGCAAAAGACGGCATACGAGATCACAGTACTGGTCACATGTTCGCCGTCTTCGT	34	3824	2191	0	48	24
161377432|NM_024770.3|21145	TAGAAGACGCACCGGCAGCCTGATCAACATTGTGAAGTTAATATTCATAGCTTCACAGTGTTGGTCAGGCTGTTTTTTGGCAAGCAAAAGACGGCATACGAGATGTCACAGTACACCAACCATTCGCCGTCTTCGT	34	2	0	0	83	0
209969689|NM_144591.3|23909	TAGAAGACGCACCGGGCCTTGACTTGCATTCTTAGAGTTAATATTCATAGCTCTAGGAATGCAGGTCAAGGCTTTTTTGGCAAGCAAAAGACGGCATACGAGATCACACATGCACAACCACATTCGCCGTCTTCGT	34	3	1323	0	0	8
258613988|NM_004044.6|25829	TAGAAGACGCACCGGCCTGAAACTTTGAGGATAATTGTTAATATTCATAGCAGTTATCCTCAAAGTTTCAGGTTTTTTGGCAAGCAAAAGACGGCATACGAGATGTCAACCAGTTGACCACATTCGCCGTCTTCGT	34	6073	99	0	132	13
118498336|NM_015382.2|18652	TAGAAGACGCACCGGGCCCTTGAATAGCTATGTATGGTTAATATTCATAGCCATGCATAGCTGTTCAAGGGCTTTTTTGGCAAGCAAAAGACGGCATACGAGATCACAGTACGTTGCATGGTTTCGCCGTCTTCGT	33	846	149	0	21	1
148596973|NM_003328.2|19844	TAGAAGACGCACCGGCCTTGAGGTTCTTCTTTACAAGTTAATATTCATAGCTTGTGAAGAAGAACCTCAAGGTTTTTTGGCAAGCAAAAGACGGCATACGAGATCACAGTTGCAACGTCAGTTTCGCCGTCTTCGT	33	11	5024	0	108	53
156105706|NM_001100594.1|20595	TAGAAGACGCACCGGGCCTGATGATGTGATAATGTAGTTAATATTCATAGCTGCATTGTCACATCATCAGGCTTTTTTGGCAAGCAAAAGACGGCATACGAGATGTCACAGTGTCATGGTTGTTCGCCGTCTTCGT	33	3227	12	0	122	1
221316715|NM_001143937.1|24584	TAGAAGACGCACCGGCTCTGGTGGATTATGTAACAAGTTAATATTCATAGCTTGTTGCATAATCCACCAGAGTTTTTTGGCAAGCAAAAGACGGCATACGAGATTGCAACGTGTGTGTACGTTTCGCCGTCTTCGT	33	7	3975	0	0	31
21166374|NM_006284.2|2611	TAGAAGACGCACCGGCCGCAAGTACATTCTAACTATGTTAATATTCATAGCATGGTTAGAGTGTACTTGCGGTTTTTTGGCAAGCAAAAGACGGCATACGAGATGTGTGTACACGTTGGTTGTTCGCCGTCTTCGT	32	944	5	0	5	0
58530861|NM_001006115.2|3266	TAGAAGACGCACCGGGCTTGTCATCTATGATGGTAAGTTAATATTCATAGCTTGCCATCATAGATGACAAGCTTTTTTGGCAAGCAAAAGACGGCATACGAGATGTGTGTTGGTTGGTGTACTTCGCCGTCTTCGT	32	2680	0	0	11	0
197927445|NM_001134707.1|3337	TAGAAGACGCACCGGCAAGAACTATTCCGTTGTCTTGTTAATATTCATAGCAAGACGACGGAGTAGTTCTTGTTTTTTGGCAAGCAAAAGACGGCATACGAGATTGGTGTTGCAGTGTACCATTCGCCGTCTTCGT	32	1	0	0	0	0
62241000|NM_001278.3|15584	TAGAAGACGCACCGGCCCAAGGGTTTCGGAGAAGGGGTTAATATTCATAGCCCTTTCTCTGAAACCCTTGGGTTTTTTGGCAAGCAAAAGACGGCATACGAGATGTGTTGTGGTTGACGTGTTTCGCCGTCTTCGT	32	3	1	0	0	26
103471998|NM_006281.2|17437	TAGAAGACGCACCGGGCTGGAAATATTCTCCTTAATGTTAATATTCATAGCATTGAGGAGAATATTTCCAGCTTTTTTGGCAAGCAAAAGACGGCATACGAGATTGCAGTCAGTGTCATGCATTCGCCGTCTTCGT	32	5	1	0	0	19
118582285|NM_002625.2|18657	TAGAAGACGCACCGGCCCTTTCCAAGAAGTTAAACTGTTAATATTCATAGCAGTTTGACTTCTTGGAAAGGGTTTTTTGGCAAGCAAAAGACGGCATACGAGATACCAGTACGTTGACGTCATTCGCCGTCTTCGT	32	3	96	0	99	2
194688150|NM_015093.3|23106	TAGAAGACGCACCGGCCCATGAACTCTCAGTAAGTTGTTAATATTCATAGCAACTTGCTGAGGGTTCATGGGTTTTTTGGCAAGCAAAAGACGGCATACGAGATCACACAACACCAGTGTACTTCGCCGTCTTCGT	32	1	0	0	0	69
22749258|NM_152615.1|4864	TAGAAGACGCACCGGGCCAGGACAATTAGAATATAAGTTAATATTCATAGCTTATATTCTGATTGTCCTGGCTTTTTTGGCAAGCAAAAGACGGCATACGAGATCAGTCAGTTGGTGTGTGTTTCGCCGTCTTCGT	31	545	10	0	2	0
20986522|NM_139049.1|10210	TAGAAGACGCACCGGCTCCAACACCTGTACATTAATGTTAATATTCATAGCATTGATGTACGGGTGTTGGAGTTTTTTGGCAAGCAAAAGACGGCATACGAGATGTGTACCATGTGACGTACTTCGCCGTCTTCGT	31	2	883	0	0	9
169791021|NM_000937.3|21899	TAGAAGACGCACCGGCTGATGTAGATTCTTGTCTTGGTTAATATTCATAGCCAAGACAAGAGTCTGCATCAGTTTTTTGGCAAGCAAAAGACGGCATACGAGATCACACACACAACGTACTGTTCGCCGTCTTCGT	31	1	0	0	0	0
190341106|NM_001011713.2|22671	TAGAAGACGCACCGGGCATGCAATGCAATTTGTATAGTTAATATTCATAGCTGTACAAATTGCATTGCATGCTTTTTTGGCAAGCAAAAGACGGCATACGAGATACCACAACGTACGTTGTGTTCGCCGTCTTCGT	31	8	1	0	0	0
223671934|NM_004972.3|24829	TAGAAGACGCACCGGCTGGCCATCTATAACTTTATCGTTAATATTCATAGCGATAGAGTTATAGATGGCCAGTTTTTTGGCAAGCAAAAGACGGCATACGAGATGTCAACGTGTTGTGTGCATTCGCCGTCTTCGT	31	7287	5	0	81	58
262399359|NM_003318.4|26057	TAGAAGACGCACCGGGCAGTTATTCGTAATGTTAGAGTTAATATTCATAGCTCTGACATTACGAATAACTGCTTTTTTGGCAAGCAAAAGACGGCATACGAGATGTCAACCACATGGTACCATTCGCCGTCTTCGT	31	5	1753	0	69	68
121114303|NM_004119.2|4464	TAGAAGACGCACCGGGCAATTACTTTGAGATGAGTAGTTAATATTCATAGCTACTCATCTCAAAGTAGTTGCTTTTTTGGCAAGCAAAAGACGGCATACGAGATGTGTCAGTCACATGGTGTTTCGCCGTCTTCGT	30	561	3455	0	2	25
112382240|NM_001042729.1|6435	TAGAAGACGCACCGGCCCTTTATTCTCTTGTGTTTGGTTAATATTCATAGCCAGACACAAGAGAATAGAGGGTTTTTTGGCAAGCAAAAGACGGCATACGAGATACGTCAACCAGTACGTTGTTCGCCGTCTTCGT	30	3	0	0	0	0
28872791|NM_176096.1|11436	TAGAAGACGCACCGGGCACTCTCTATGTTCTCTATAGTTAATATTCATAGCTGTAGAGAACATGGAGAGTGCTTTTTTGGCAAGCAAAAGACGGCATACGAGATTGGTACTGGTACACTGGTTTCGCCGTCTTCGT	30	6	32	0	91	0
34335231|NM_001823.3|12403	TAGAAGACGCACCGGGTCACCTTTGGTAGAGTTTATGTTAATATTCATAGCATAAACTCTACCAAGGGTGACTTTTTTGGCAAGCAAAAGACGGCATACGAGATTGGTTGGTGTCATGGTTGTTCGCCGTCTTCGT	30	2778	3986	0	8	37
212549565|NM_171825.2|9099	TAGAAGACGCACCGGAGAGTGATGGTGTGAAGGAGTGTTAATATTCATAGCATTCCTTCACACCATCGCTCTTTTTTTGGCAAGCAAAAGACGGCATACGAGATCAGTACGTTGACGTACTGTTCGCCGTCTTCGT	29	1	0	0	0	124
30425443|NM_178510.1|11546	TAGAAGACGCACCGGCAGGCAGATCACTTGATATTAGTTAATATTCATAGCTGATATCAGGTGATCTGCCTGTTTTTTGGCAAGCAAAAGACGGCATACGAGATACGTACTGCAGTCAACACTTCGCCGTCTTCGT	29	3592	4	0	13	0
32481208|NM_032960.2|11938	TAGAAGACGCACCGGGTGGCAGGAATATTTCACTTTGTTAATATTCATAGCAAGGTGAAGTATTCCTGCCACTTTTTTGGCAAGCAAAAGACGGCATACGAGATACGTACTGACACACGTACTTCGCCGTCTTCGT	29	1	0	0	0	0
54792078|NM_182904.3|14738	TAGAAGACGCACCGGGAGAGGGAGGTTTCTGGGGTTGTTAATATTCATAGCAACTCCAGAAACTTCCCTCTCTTTTTTGGCAAGCAAAAGACGGCATACGAGATTGGTTGACCAACCAGTACTTCGCCGTCTTCGT	29	0	0	0	0	0
58530885|NM_001570.3|15412	TAGAAGACGCACCGGCTGAGGCAGAATCTAAGATTTGTTAATATTCATAGCAGATCTTGGATTCTGCCTCAGTTTTTTGGCAAGCAAAAGACGGCATACGAGATACGTTGTGGTGTTGCAGTTTCGCCGTCTTCGT	29	12478	106	0	35	23
59797062|NM_001010844.1|15457	TAGAAGACGCACCGGCAGGTTCTGTTGAGAATCTTTGTTAATATTCATAGCGAAGATTCTCAACAGAACCTGTTTTTTGGCAAGCAAAAGACGGCATACGAGATACGTTGTGGTCAACGTCATTCGCCGTCTTCGT	29	798	1598	0	19	12
119220560|NM_002686.3|18711	TAGAAGACGCACCGGCTGGATTCCTTGTTCTTTGAAGTTAATATTCATAGCTTCAAAGAACAGGGAATCCAGTTTTTTGGCAAGCAAAAGACGGCATACGAGATGTCAGTACCAGTCACATGTTCGCCGTCTTCGT	29	0	1933	0	1	21
207028804|NM_007371.3|23560	TAGAAGACGCACCGGGACGCTTTGGAAACACTAGTTGTTAATATTCATAGCAACTGGTGTTTCCAGAGCGTCTTTTTTGGCAAGCAAAAGACGGCATACGAGATTGCACATGGTGTGTACGTTTCGCCGTCTTCGT	29	1340	919	0	2	9
208022697|NM_001135610.1|23638	TAGAAGACGCACCGGCCTGGAATTAGTGAAGCTAAAGTTAATATTCATAGCTTTGGCTTCACTGATTCCAGGTTTTTTGGCAAGCAAAAGACGGCATACGAGATTGCACATGGTCACACAACTTCGCCGTCTTCGT	29	1	5	0	0	0
215820621|NM_001142497.1|24163	TAGAAGACGCACCGGGTCGTGGGAAAGAGGGTGGGAGTTAATATTCATAGCTTCCACCTTCTTTCCCACGACTTTTTTGGCAAGCAAAAGACGGCATACGAGATTGCACATGACCAACGTTGTTCGCCGTCTTCGT	29	0	1	0	0	1
189095250|NM_181871.3|2189	TAGAAGACGCACCGGCCCATCTTTAAGTCCTTTCTTGTTAATATTCATAGCAAGAGAGGACTTAAAGGTGGGTTTTTTGGCAAGCAAAAGACGGCATACGAGATTGGTGTACGTACGTTGCATTCGCCGTCTTCGT	28	1429	1618	0	7	138
38201658|NM_198267.1|7730	TAGAAGACGCACCGGCAGTTGGCAAACTAGATATATGTTAATATTCATAGCATATATCTGGTTTGCCAACTGTTTTTTGGCAAGCAAAAGACGGCATACGAGATCAGTCATGACGTTGGTACTTCGCCGTCTTCGT	28	3	448	0	60	5
145312263|NM_173655.2|966	TAGAAGACGCACCGGCGTCATCCTTACTTTATTCTTGTTAATATTCATAGCAAGAATAAAGTGAGGATGACGTTTTTTGGCAAGCAAAAGACGGCATACGAGATGTGTGTGTTGTGGTCAACTTCGCCGTCTTCGT	27	0	0	0	34	0
113411823|XM_001126181.1|4611	TAGAAGACGCACCGGGCGTTTCTTAAGAGGAGGAAAGTTAATATTCATAGCTTTCCTCCTCTTAGGAGACGCTTTTTTGGCAAGCAAAAGACGGCATACGAGATGTGTCAGTACGTGTGTTGTTCGCCGTCTTCGT	27	326	0	0	0	1
122114653|NM_024086.3|7375	TAGAAGACGCACCGGCGGAGTAATTGTGTCTTTGAAGTTAATATTCATAGCTTCAAGGACACAGTTACTCCGTTTTTTGGCAAGCAAAAGACGGCATACGAGATCAGTCATGGTTGGTTGTGTTCGCCGTCTTCGT	27	4318	3	0	10	144
47157319|NM_002737.2|13983	TAGAAGACGCACCGGCGGAGGAACATATGAGGTTGGGTTAATATTCATAGCCTAACCTCATGTGTTCCTCCGTTTTTTGGCAAGCAAAAGACGGCATACGAGATACGTTGCAACACCATGTGTTCGCCGTCTTCGT	27	587	1	0	25	134
189163479|NM_003640.3|22536	TAGAAGACGCACCGGCTGCTAGAGAGTTAGTAATGTGTTAATATTCATAGCACATTGCTAACTCTCTAGCAGTTTTTTGGCAAGCAAAAGACGGCATACGAGATACCACAACGTGTGTACGTTTCGCCGTCTTCGT	27	109	2266	0	1	85
191250770|NM_002577.4|22734	TAGAAGACGCACCGGCAGAGGTAGTAAGAGATGTGGGTTAATATTCATAGCTCACATCTCTTACTGCCTCTGTTTTTTGGCAAGCAAAAGACGGCATACGAGATGTCACAACGTTGGTTGACTTCGCCGTCTTCGT	27	2	546	0	0	4
213385292|NM_000061.2|24059	TAGAAGACGCACCGGCCTTTGTGCTTCCACTTAATAGTTAATATTCATAGCTATTGAGTGGGAGCACAAAGGTTTTTTGGCAAGCAAAAGACGGCATACGAGATCACACATGCATGTGACTGTTCGCCGTCTTCGT	27	2	0	0	0	0
111159471|NM_139354.2|1259	TAGAAGACGCACCGGGCATTTGATATTGGGAGCATAGTTAATATTCATAGCTGTGCTCCCAATGTCAAATGCTTTTTTGGCAAGCAAAAGACGGCATACGAGATCAGTGTCAGTTGACACTGTTCGCCGTCTTCGT	26	0	450	0	1	6
71164887|NM_001025778.1|6271	TAGAAGACGCACCGGGAGTTCATTAGTATGGACTTGGTTAATATTCATAGCCAGGTCCATGCTAATGAACTCTTTTTTGGCAAGCAAAAGACGGCATACGAGATACGTCAACGTCATGTGTGTTCGCCGTCTTCGT	26	11	597	0	43	6
55770891|NM_001006943.1|7660	TAGAAGACGCACCGGTCTATGCTGAGATCAAGTTTAGTTAATATTCATAGCTAAACTTGATCTCAGCATAGATTTTTTGGCAAGCAAAAGACGGCATACGAGATACGTCATGCATGACTGGTTTCGCCGTCTTCGT	26	2	3	0	26	67
115298644|NM_003954.2|18092	TAGAAGACGCACCGGGCAGAGTTTGGGTTGTAGAGGGTTAATATTCATAGCTCTCTACAACCCAGACTCTGCTTTTTTGGCAAGCAAAAGACGGCATACGAGATCACAGTCAACACACTGGTTTCGCCGTCTTCGT	26	5	0	0	0	0
145275207|NM_017433.4|19511	TAGAAGACGCACCGGGCCAACAGAACATTTGCTAGTGTTAATATTCATAGCGCTAGCAAGTGTTCTGTTGGCTTTTTTGGCAAGCAAAAGACGGCATACGAGATACCAGTTGGTGTTGCATGTTCGCCGTCTTCGT	26	3350	32	0	15	53
37537526|NM_025098.2|1775	TAGAAGACGCACCGGGAATGACCTATTTGACTAGATGTTAATATTCATAGCATCTGGTCAAATAGGTCATTCTTTTTTGGCAAGCAAAAGACGGCATACGAGATCAGTGTCAACTGACTGTGTTCGCCGTCTTCGT	25	4	3144	0	0	25
38158004|NM_198125.1|4171	TAGAAGACGCACCGGCGACCCGGAAATAGCGTATTAGTTAATATTCATAGCTGATACGCTGTTTCCGGGTCGTTTTTTGGCAAGCAAAAGACGGCATACGAGATACGTCAGTGTCAGTACTGTTCGCCGTCTTCGT	25	663	298	0	66	3
57863311|NM_017859.2|7125	TAGAAGACGCACCGGGCCTATGTATTTCCGTGAGTGGTTAATATTCATAGCCACTCGCGGAAATGCATAGGCTTTTTTGGCAAGCAAAAGACGGCATACGAGATACGTCAACTGTGCACACATTCGCCGTCTTCGT	25	12	0	0	133	0
13699812|NM_017778.2|9722	TAGAAGACGCACCGGCAGCGTTTGTTAATGGTCATAGTTAATATTCATAGCTGTGACCATTAACAAGCGCTGTTTTTTGGCAAGCAAAAGACGGCATACGAGATGTGTACCACATGTGACACTTCGCCGTCTTCGT	25	1	0	0	0	0
22538464|NM_002795.2|10676	TAGAAGACGCACCGGCCCGAATGGATTAACCTTGTTGTTAATATTCATAGCAACAGGGTTAGTCCATTCGGGTTTTTTGGCAAGCAAAAGACGGCATACGAGATGTGTACACCAACTGCAGTTTCGCCGTCTTCGT	25	4890	3	0	13	69
23510383|NM_152998.1|10879	TAGAAGACGCACCGGCCTCGGAAATTTCTTTCTGATGTTAATATTCATAGCATCAGAAGGAAATTTCCGAGGTTTTTTGGCAAGCAAAAGACGGCATACGAGATGTGTACACACCATGTGTGTTCGCCGTCTTCGT	25	5	3471	0	0	28
34222259|NM_003491.2|12340	TAGAAGACGCACCGGCTCTTGAGCTATGATAGAGAAGTTAATATTCATAGCTTCTCTATCATGGCTCGAGAGTTTTTTGGCAAGCAAAAGACGGCATACGAGATTGGTTGGTGTGTTGCAGTTTCGCCGTCTTCGT	25	3	91	0	0	0
48255967|NM_001001521.1|14197	TAGAAGACGCACCGGGCCTCAATGATGATTACTTTGGTTAATATTCATAGCCAAAGTGATCATCATTGAGGCTTTTTTGGCAAGCAAAAGACGGCATACGAGATACGTTGCATGCATGCACATTCGCCGTCTTCGT	25	2	101	0	0	1
52851456|NM_017851.4|14671	TAGAAGACGCACCGGGCAGATGCCAGTAAGTTATCTGTTAATATTCATAGCAGGTAACTTGCTGGCATCTGCTTTTTTGGCAAGCAAAAGACGGCATACGAGATGTGTTGACCACAGTTGTGTTCGCCGTCTTCGT	25	14252	4744	0	45	39
94538351|NM_006213.3|17273	TAGAAGACGCACCGGCAGCTGAAGGACATTTATGGGGTTAATATTCATAGCCTCATAAGTGTCCTTCAGCTGTTTTTTGGCAAGCAAAAGACGGCATACGAGATGTCAGTGTTGCATGACCATTCGCCGTCTTCGT	25	157	0	0	1	1
95147355|NM_139021.2|17324	TAGAAGACGCACCGGCCCACTGATTTCCTCTAATAAGTTAATATTCATAGCTTATTGGAGGAAGTCAGTGGGTTTTTTGGCAAGCAAAAGACGGCATACGAGATTGCAGTGTTGACACTGGTTTCGCCGTCTTCGT	25	1	0	0	0	44
113462006|NM_001031812.2|18041	TAGAAGACGCACCGGGACCAATGAGGTGGTATTAATGTTAATATTCATAGCATTGATACCACCTCATTGGTCTTTTTTGGCAAGCAAAAGACGGCATACGAGATACCAGTCAACCATGACCATTCGCCGTCTTCGT	25	5171	3	0	176	0
126273532|NM_001014834.2|19176	TAGAAGACGCACCGGGCGTGTGGGTGTGTATGTGTGGTTAATATTCATAGCCACACATGCACACTCACACGCTTTTTTGGCAAGCAAAAGACGGCATACGAGATACCAGTACACTGACACGTTTCGCCGTCTTCGT	25	7	0	0	0	0
148596973|NM_003328.2|19853	TAGAAGACGCACCGGGTGGAAGGTAAGAGACTGTTTGTTAATATTCATAGCAAACGGTCTCTTGCCTTCCACTTTTTTGGCAAGCAAAAGACGGCATACGAGATGTCAGTTGCAACGTTGCATTCGCCGTCTTCGT	25	539	148	0	0	1
166235900|NM_001114094.1|21497	TAGAAGACGCACCGGCCTGTGCGATTTATTGAAGTAGTTAATATTCATAGCTGCTTCAATAAATCGCACAGGTTTTTTGGCAAGCAAAAGACGGCATACGAGATACCACAGTTGTGTGACCATTCGCCGTCTTCGT	25	0	0	0	44	215
69122970|NM_001012727.1|3570	TAGAAGACGCACCGGCTCCTTCTACAACACTAAGAAGTTAATATTCATAGCTTCTTGGTGTTGTAGAAGGAGTTTTTTGGCAAGCAAAAGACGGCATACGAGATACGTGTTGCATGTGGTACTTCGCCGTCTTCGT	24	2	0	0	0	0
225637563|NM_145910.3|6958	TAGAAGACGCACCGGCACCAAGGTTATGACATAAAGGTTAATATTCATAGCCTTTGTGTCATAGCCTTGGTGTTTTTTGGCAAGCAAAAGACGGCATACGAGATTGGTCAACTGGTACTGACTTCGCCGTCTTCGT	24	2	0	0	0	0
32307123|NM_006534.2|11852	TAGAAGACGCACCGGCAGGTATCTATCTTGGAAGAAGTTAATATTCATAGCTTCTTCCAAGATGGATGCCTGTTTTTTGGCAAGCAAAAGACGGCATACGAGATACGTACTGACCAGTTGGTTTCGCCGTCTTCGT	24	319	0	0	59	28
48255886|NM_005813.3|14156	TAGAAGACGCACCGGCCACTGAATTTGAGGTAGTAAGTTAATATTCATAGCTTGCTACCTCAAATTCGGTGGTTTTTTGGCAAGCAAAAGACGGCATACGAGATACGTTGCATGCAGTTGGTTTCGCCGTCTTCGT	24	0	1239	0	188	10
166362718|NM_052827.2|21510	TAGAAGACGCACCGGCCTGAGATAGGGATTGTGTTTGTTAATATTCATAGCAAGCACAATCCCTGTCTCAGGTTTTTTGGCAAGCAAAAGACGGCATACGAGATTGCACACAGTGTGTCAACTTCGCCGTCTTCGT	24	1	0	0	0	0
208431772|NM_002648.3|23653	TAGAAGACGCACCGGCCAAGTAGGACAGTGTTTGATGTTAATATTCATAGCATCAAGCACTGTCCTGCTTGGTTTTTTGGCAAGCAAAAGACGGCATACGAGATGTCACATGGTCAACCACATTCGCCGTCTTCGT	24	72	1451	0	1	32
117190323|NM_001077395.1|18460	TAGAAGACGCACCGGCCTGGATGTATGTATGTTTGTGTTAATATTCATAGCACAAACATGCATGCATCCAGGTTTTTTGGCAAGCAAAAGACGGCATACGAGATTGCAGTACGTGTCATGGTTTCGCCGTCTTCGT	23	11153	8	0	29	0
182507167|NM_172349.2|22071	TAGAAGACGCACCGGCCAGAGGTGGAGGAGATCTTAGTTAATATTCATAGCTAGGATCTCTTCCACCTCTGGTTTTTTGGCAAGCAAAAGACGGCATACGAGATACCACACAACGTTGCATGTTCGCCGTCTTCGT	23	2	57	0	40	0
187608614|NM_003331.4|22248	TAGAAGACGCACCGGCACCATCTGGTAATAAATTCAGTTAATATTCATAGCTGAGTTTATTACCAGATGGTGTTTTTTGGCAAGCAAAAGACGGCATACGAGATGTCACACAACTGACACGTTTCGCCGTCTTCGT	23	1	0	0	0	0
115648064|NM_006556.3|2004	TAGAAGACGCACCGGGAAGGCGAAATCCTGCTATATGTTAATATTCATAGCATATGGCAGGGTTTCGCCTTCTTTTTTGGCAAGCAAAAGACGGCATACGAGATCAGTGTCATGTGCACAGTTTCGCCGTCTTCGT	22	7565	29	0	82	0
148763344|NM_033529.2|2268	TAGAAGACGCACCGGCATCCCAATATTGTCACTGTTGTTAATATTCATAGCAACGGTGACAATGTTGGGATGTTTTTTGGCAAGCAAAAGACGGCATACGAGATACGTGTACGTTGCATGGTTTCGCCGTCTTCGT	22	4	4024	0	0	43
66348044|NM_016478.3|3907	TAGAAGACGCACCGGCCTTGGGTGAATATCATACTTGTTAATATTCATAGCAAGTGTGATATTCACCCAAGGTTTTTTGGCAAGCAAAAGACGGCATACGAGATACGTGTTGTGCAGTGTTGTTCGCCGTCTTCGT	22	8041	4	0	24	85
76253684|NM_006540.2|8832	TAGAAGACGCACCGGATCCGTTCTCAGACTATTAATGTTAATATTCATAGCATTAGTAGTCTGAGAACGGATTTTTTTGGCAAGCAAAAGACGGCATACGAGATACGTACGTACACGTGTGTTTCGCCGTCTTCGT	22	11	2	0	0	0
24475703|NM_025209.2|11008	TAGAAGACGCACCGGGCCCATTGTAATTTGAGGAGGGTTAATATTCATAGCTCTCCTCAAATTGCAATGGGCTTTTTTGGCAAGCAAAAGACGGCATACGAGATACGTACACTGGTGTGTGTTTCGCCGTCTTCGT	22	4	0	0	0	0
31657133|NM_002031.2|11773	TAGAAGACGCACCGGGTCAACTGAGAGTCATATATAGTTAATATTCATAGCTGTATATGACTCTCAGTTGACTTTTTTGGCAAGCAAAAGACGGCATACGAGATCAGTACTGCATGTGTGCATTCGCCGTCTTCGT	22	3798	261	0	11	128
38201658|NM_198267.1|12728	TAGAAGACGCACCGGGTCTTTCCTGGGTATAGATTTGTTAATATTCATAGCAAATCTGTACCCAGGAAAGACTTTTTTGGCAAGCAAAAGACGGCATACGAGATACGTTGGTCAACTGACGTTTCGCCGTCTTCGT	22	5	0	0	35	2
48762931|NM_006585.2|14249	TAGAAGACGCACCGGGACACCTTCTGTCTTTGAAGAGTTAATATTCATAGCTCTTCAAGGACAGGAGGTGTCTTTTTTGGCAAGCAAAAGACGGCATACGAGATACGTTGCATGACACACCATTCGCCGTCTTCGT	22	5124	2	0	305	0
164663804|NM_152637.2|21356	TAGAAGACGCACCGGCGTTTGCCTCCTAATGTTGTTGTTAATATTCATAGCGACAACATTGGGAGGCAAACGTTTTTTGGCAAGCAAAAGACGGCATACGAGATGTCACAGTTGCAACTGGTTTCGCCGTCTTCGT	22	2	0	0	0	0
195963411|NM_001130916.1|23217	TAGAAGACGCACCGGCTGCTTTGGAGACTTAGAGTAGTTAATATTCATAGCTACTCTAGGTCTCCAGAGCAGTTTTTTGGCAAGCAAAAGACGGCATACGAGATACCACAACACACTGGTCATTCGCCGTCTTCGT	22	5	167	0	0	3
156547125|NM_182644.2|2213	TAGAAGACGCACCGGCCTTCCAATGAAGTCAATTTAGTTAATATTCATAGCTAGATTGACTTCATTGGAAGGTTTTTTGGCAAGCAAAAGACGGCATACGAGATTGGTGTACGTACACCACATTCGCCGTCTTCGT	21	4	0	0	1	0
13128859|NM_004964.2|6434	TAGAAGACGCACCGGCCACAGCGATGACTATATTAAGTTAATATTCATAGCTTAATGTAGTCATCGCTGTGGTTTTTTGGCAAGCAAAAGACGGCATACGAGATTGGTCAACCAGTACGTACTTCGCCGTCTTCGT	21	0	6	0	0	0
56786140|NM_014473.2|8495	TAGAAGACGCACCGGTGATACTTGTGTGGCAAATTTGTTAATATTCATAGCAAATTTGCCACACAAGTATCATTTTTTGGCAAGCAAAAGACGGCATACGAGATACGTACGTCAGTACTGTGTTCGCCGTCTTCGT	21	5	2559	0	29	31
33598961|NM_004443.3|12179	TAGAAGACGCACCGGCTCCGGTTTGCATAGGGATTTGTTAATATTCATAGCAAATCCCTGTGCAAACTGGAGTTTTTTGGCAAGCAAAAGACGGCATACGAGATCAGTACTGTGACCAGTTGTTCGCCGTCTTCGT	21	2	126	0	60	114
121114303|NM_004119.2|18831	TAGAAGACGCACCGGCACAGCCTAAGATTTCTGTAAGTTAATATTCATAGCTTGCAGAAATCTTAGGCTGTGTTTTTTGGCAAGCAAAAGACGGCATACGAGATGTCAGTACCAACGTTGTGTTCGCCGTCTTCGT	21	1435	876	0	5	31
227497860|NM_020836.3|25337	TAGAAGACGCACCGGCTGGTTTCTGTAGCTTGTATTGTTAATATTCATAGCAATGCAAGCTACAGAAACCAGTTTTTTGGCAAGCAAAAGACGGCATACGAGATACCAACGTACTGTGACCATTCGCCGTCTTCGT	21	0	0	0	126	0
218777828|NM_054111.4|6595	TAGAAGACGCACCGGGCTCTCTCTTTGTCATTTATGGTTAATATTCATAGCCATAGATGACAAGGAGAGAGCTTTTTTGGCAAGCAAAAGACGGCATACGAGATACGTCAACCATGGTGTTGTTCGCCGTCTTCGT	20	289	0	0	50	0
40806188|NM_000189.4|6647	TAGAAGACGCACCGGGCAGAAGGTTGACTAGTATTTGTTAATATTCATAGCAGATACTGGTCAACCTTCTGCTTTTTTGGCAAGCAAAAGACGGCATACGAGATGTGTCAACCATGTGCATGTTCGCCGTCTTCGT	20	4435	3572	0	19	35
226442885|NM_015061.3|8189	TAGAAGACGCACCGGCATCGGAACACCTGGTATTATGTTAATATTCATAGCGTAATACCGGGTGTTCCGATGTTTTTTGGCAAGCAAAAGACGGCATACGAGATTGGTCATGTGTGTGTGCATTCGCCGTCTTCGT	20	21	0	0	0	38
118918414|NM_030974.3|8525	TAGAAGACGCACCGGGTGTTCTTAGAGCTTGGTTTCGTTAATATTCATAGCGAAACCGAGCTCTGAGAACACTTTTTTGGCAAGCAAAAGACGGCATACGAGATACGTACGTCACAGTTGCATTCGCCGTCTTCGT	20	1	0	0	0	0
4557510|NM_001348.1|9222	TAGAAGACGCACCGGCCCACGAATTAAGCTCATTGAGTTAATATTCATAGCTCGATGAGCTTGATTCGTGGGTTTTTTGGCAAGCAAAAGACGGCATACGAGATTGGTACCAGTGTGTCAACTTCGCCGTCTTCGT	20	11209	11	0	98	0
19923436|NM_016282.2|10048	TAGAAGACGCACCGGCCTAGTCCTTGTATTTAGAAGGTTAATATTCATAGCCTTCTAAATGCAAGGACTAGGTTTTTTGGCAAGCAAAAGACGGCATACGAGATGTGTACCATGCAGTGTGTTTCGCCGTCTTCGT	20	1829	20	0	7	0
24430154|NM_153001.1|10960	TAGAAGACGCACCGGCCCAGGATTGGTTTCTTTAATGTTAATATTCATAGCATTGAAGAAACCAATCCTGGGTTTTTTGGCAAGCAAAAGACGGCATACGAGATGTGTACACACTGCAGTGTTTCGCCGTCTTCGT	20	5	5195	0	0	50
28416954|NM_001700.3|11341	TAGAAGACGCACCGGCAGCATGAGTGAGAATGGTTAGTTAATATTCATAGCTAGCCATTCTCGCTCATGCTGTTTTTTGGCAAGCAAAAGACGGCATACGAGATGTGTACTGGTCAGTTGCATTCGCCGTCTTCGT	20	2	1	0	0	0
32481208|NM_032960.2|11940	TAGAAGACGCACCGGGTGTCTAGCACTTGATTGTTGGTTAATATTCATAGCCAACAATCGAGTGCTGGACACTTTTTTGGCAAGCAAAAGACGGCATACGAGATGTGTACTGACACACCAGTTTCGCCGTCTTCGT	20	1	0	0	0	2
33636755|NM_031417.2|12200	TAGAAGACGCACCGGGCGAGTACTTAGAGGGAAGTGGTTAATATTCATAGCTACTTCCCTCTGAGTACTCGCTTTTTTGGCAAGCAAAAGACGGCATACGAGATGTGTACTGTGACACACGTTTCGCCGTCTTCGT	20	0	0	0	0	0
39995081|NM_017755.4|12947	TAGAAGACGCACCGGGACCGGGATTGCTTTCTTTGGGTTAATATTCATAGCCCAAAGAAAGCAGTCCTGGTCTTTTTTGGCAAGCAAAAGACGGCATACGAGATACGTTGGTACACCAGTTGTTCGCCGTCTTCGT	20	3	0	0	0	0
41393589|NM_006716.3|13364	TAGAAGACGCACCGGCAGAGGTTGAGAATTGTTTGAGTTAATATTCATAGCTCAAGCAATTCTCAGCCTCTGTTTTTTGGCAAGCAAAAGACGGCATACGAGATGTGTTGCAGTGTTGCAGTTTCGCCGTCTTCGT	20	3	0	0	72	0
47132608|NM_004936.3|13960	TAGAAGACGCACCGGGAGAGCAATTGTAATGGTTAAGTTAATATTCATAGCTTAACCGTTACAATTGCTCTCTTTTTTGGCAAGCAAAAGACGGCATACGAGATGTGTTGCAACACGTACGTTTCGCCGTCTTCGT	20	13	1	0	0	0
166362718|NM_052827.2|21514	TAGAAGACGCACCGGCCCTTGTTTGTCCTTTCTATAGTTAATATTCATAGCTGTAGAAGGGACAAACAAGGGTTTTTTGGCAAGCAAAAGACGGCATACGAGATGTCACACAGTGTGTACACTTCGCCGTCTTCGT	20	1	4	0	1	0
205277372|NM_004440.3|23426	TAGAAGACGCACCGGCAGTCCAAATATGAAAGGAAAGTTAATATTCATAGCTTTCCTTTCATGTTTGGACTGTTTTTTGGCAAGCAAAAGACGGCATACGAGATACCACAACTGACGTGTACTTCGCCGTCTTCGT	20	2	1027	0	1	11
215490005|NM_001024666.2|24130	TAGAAGACGCACCGGCCATTCTCATCCTTGGATATAGTTAATATTCATAGCTATATCCAGGGATGGGAATGGTTTTTTGGCAAGCAAAAGACGGCATACGAGATACCACATGACCAGTGTACTTCGCCGTCTTCGT	20	196	0	0	55	0
207029159|NM_002732.3|3129	TAGAAGACGCACCGGAGTGGGCTGTTTGTTAGAATAGTTAATATTCATAGCTATTCTAGCAAACAGCCCACTTTTTTTGGCAAGCAAAAGACGGCATACGAGATTGGTGTTGGTGTTGACCATTCGCCGTCTTCGT	19	5	1	0	0	0
13376734|NM_025146.1|9685	TAGAAGACGCACCGGCCCAGTTAGAGATATGGCTTTGTTAATATTCATAGCAAGGCCATATCTCTAGCTGGGTTTTTTGGCAAGCAAAAGACGGCATACGAGATTGGTACCACATGCACACATTCGCCGTCTTCGT	19	137	4	0	69	0
45827808|NM_004672.3|13694	TAGAAGACGCACCGGGAGCTGAATGAGGGTATTATAGTTAATATTCATAGCTATGATGCCCTCATTCAGCTCTTTTTTGGCAAGCAAAAGACGGCATACGAGATCAGTTGCACACATGTGACTTCGCCGTCTTCGT	19	2	0	0	0	0
121256637|NM_000918.3|18834	TAGAAGACGCACCGGCAGGGAATCTCTTTGAAGTGAGTTAATATTCATAGCTCACTTCAGAGAGGTTCCCTGTTTTTTGGCAAGCAAAAGACGGCATACGAGATCACAGTACCAACCAGTACTTCGCCGTCTTCGT	19	0	0	0	32	1
194018464|NM_001991.3|22853	TAGAAGACGCACCGGGCCTATAAGTGGTTTGGGTTAGTTAATATTCATAGCTAACCCAGACCACTTGTAGGCTTTTTTGGCAAGCAAAAGACGGCATACGAGATACCACAACCACAGTCACATTCGCCGTCTTCGT	19	2	0	0	0	0
254587965|NM_001012980.2|25702	TAGAAGACGCACCGGCTCTTCAGGTTTAATAGAGAAGTTAATATTCATAGCTTCTCTGTTAAACCTGAAGAGTTTTTTGGCAAGCAAAAGACGGCATACGAGATTGCAACCAGTCAACCAACTTCGCCGTCTTCGT	19	1	0	0	456	1
25168266|NM_170709.1|800	TAGAAGACGCACCGGGCATTTGTTGGTTTCTCTTATGTTAATATTCATAGCATAAGAGAAACCAACGAATGCTTTTTTGGCAAGCAAAAGACGGCATACGAGATGTGTGTGTTGGTACGTGTTTCGCCGTCTTCGT	18	2	0	0	2	25
197304669|NM_002412.3|4415	TAGAAGACGCACCGGGCTGTTGAAGGTTGTGAAATTGTTAATATTCATAGCAATTTCACAACCTTCAGCAGCTTTTTTGGCAAGCAAAAGACGGCATACGAGATACGTCAGTCAGTTGTGTGTTCGCCGTCTTCGT	18	2430	1	0	9	0
51702239|NM_003582.2|6716	TAGAAGACGCACCGGGAATAGCCAATAAGCTTAAAGGTTAATATTCATAGCCTTTAAGCTTATTGGCTATTCTTTTTTGGCAAGCAAAAGACGGCATACGAGATGTGTCAACACGTTGTGGTTTCGCCGTCTTCGT	18	7553	771	0	23	9
21536287|NM_001824.2|9021	TAGAAGACGCACCGGCGTCCGAAGTAGAATAGGTGTGTTAATATTCATAGCGCACCTGTTCTACTTCGGACGTTTTTTGGCAAGCAAAAGACGGCATACGAGATCAGTACGTTGGTTGTGCATTCGCCGTCTTCGT	18	2	0	0	7	0
4506566|NM_003799.1|9202	TAGAAGACGCACCGGGCCAGGAAGTATATTGATAGTGTTAATATTCATAGCGCTATCAATATACTTCCTGGCTTTTTTGGCAAGCAAAAGACGGCATACGAGATACGTACGTTGTGTGGTACTTCGCCGTCTTCGT	18	4908	4031	0	12	53
9506614|NM_019023.1|9540	TAGAAGACGCACCGGGCCATTACACTTGGATTTCTGGTTAATATTCATAGCCAGAAATCCGAGTGTAGTGGCTTTTTTGGCAAGCAAAAGACGGCATACGAGATGTGTACCACACAGTCAGTTTCGCCGTCTTCGT	18	2	0	0	0	0
32307168|NM_152910.3|11881	TAGAAGACGCACCGGCCTACTGTGCAATTGCATAATGTTAATATTCATAGCGTTATGCAGTTGCACAGTAGGTTTTTTGGCAAGCAAAAGACGGCATACGAGATGTGTACTGACCAACACCATTCGCCGTCTTCGT	18	11	4676	0	58	302
38455415|NM_001459.2|12801	TAGAAGACGCACCGGCCCATTTACCCAATTCTGTATGTTAATATTCATAGCGTACAGAGTTGGGTAAATGGGTTTTTTGGCAAGCAAAAGACGGCATACGAGATCAGTTGGTACGTGTGTCATTCGCCGTCTTCGT	18	2	447	0	143	73
41872582|NM_004850.3|13421	TAGAAGACGCACCGGCTGCCCAATATAGTGAAATTCGTTAATATTCATAGCGAGTTTCACTATGTTGGGCAGTTTTTTGGCAAGCAAAAGACGGCATACGAGATTGGTTGCAGTCAACTGCATTCGCCGTCTTCGT	18	6938	1720	0	53	17
44890053|NM_030906.2|13562	TAGAAGACGCACCGGGCTGTACATGGTATTAAAGGAGTTAATATTCATAGCTCCTTTAATGCCATGTGCAGCTTTTTTGGCAAGCAAAAGACGGCATACGAGATACGTTGCAGTTGTGACACTTCGCCGTCTTCGT	18	2	0	0	0	0
50363239|NM_002685.2|14383	TAGAAGACGCACCGGCGTCTGGTAAGAAATGTATTGGTTAATATTCATAGCCAATGCATTTCTTGCCAGACGTTTTTTGGCAAGCAAAAGACGGCATACGAGATACGTTGACGTGTACTGTGTTCGCCGTCTTCGT	18	7372	5	0	22	0
64762444|NM_001018053.1|15845	TAGAAGACGCACCGGCCTGCTTAATGGGAATATTAGGTTAATATTCATAGCCTGATATTCCCATTAGGCAGGTTTTTTGGCAAGCAAAAGACGGCATACGAGATTGGTTGTGCATGACCACATTCGCCGTCTTCGT	18	1153	1	0	28	0
110349784|NM_018361.3|17639	TAGAAGACGCACCGGCTGGTTGTACAACTTTAGTATGTTAATATTCATAGCATGCTAAAGTTGTACAACCAGTTTTTTGGCAAGCAAAAGACGGCATACGAGATTGCAGTCAGTTGACCATGTTCGCCGTCTTCGT	18	1	0	0	0	0
111548663|NM_173082.2|17801	TAGAAGACGCACCGGCTCCTTTAAGCATGAGTCTTTGTTAATATTCATAGCAAAGACTCGTGCTTAAGGGAGTTTTTTGGCAAGCAAAAGACGGCATACGAGATCACAGTCACAACGTACCATTCGCCGTCTTCGT	18	5233	2107	0	90	19
117190341|NM_005392.3|18469	TAGAAGACGCACCGGCCCTTCTCTTCTTGAGTGGTTGTTAATATTCATAGCAATCACTCAGGAAGAGAAGGGTTTTTTGGCAAGCAAAAGACGGCATACGAGATCACAGTACGTGTACCACATTCGCCGTCTTCGT	18	1	1164	0	1	207
122114653|NM_024086.3|18911	TAGAAGACGCACCGGGCACTGCTTAGAATATCATGTGTTAATATTCATAGCGCATGATATTCTAGGCAGTGCTTTTTTGGCAAGCAAAAGACGGCATACGAGATGTCAGTACCATGCATGTGTTCGCCGTCTTCGT	18	4	10	0	0	0
148839315|NM_003157.3|20002	TAGAAGACGCACCGGGCAGTAGGAGAAATAAATGACGTTAATATTCATAGCGTCATTTGTTTCTCCTACTGCTTTTTTGGCAAGCAAAAGACGGCATACGAGATACCAGTTGACGTACGTACTTCGCCGTCTTCGT	18	2	0	0	0	26
187936940|NM_018091.5|22342	TAGAAGACGCACCGGCAGTCCATTCTTCTGTAGTATGTTAATATTCATAGCATACTGCAGAAGAGTGGACTGTTTTTTGGCAAGCAAAAGACGGCATACGAGATGTCACACATGCAGTCAACTTCGCCGTCTTCGT	18	1	0	0	0	0
189095250|NM_181871.3|22513	TAGAAGACGCACCGGCCCTAGGATGCTTTGAGTCTTGTTAATATTCATAGCAAGACTCAAGGCATCTTAGGGTTTTTTGGCAAGCAAAAGACGGCATACGAGATCACACACATGTGTGGTCATTCGCCGTCTTCGT	18	1073	0	0	2	0
206725448|NM_005644.3|23500	TAGAAGACGCACCGGCAGCCATTTCATCTTTGGATTGTTAATATTCATAGCAATCCAAGGATGAGATGGCTGTTTTTTGGCAAGCAAAAGACGGCATACGAGATTGCACAACTGTGGTTGGTTTCGCCGTCTTCGT	18	3782	953	0	11	6
211938448|NM_004336.3|23991	TAGAAGACGCACCGGGCCTGCATTTCTAAGAATTAGGTTAATATTCATAGCCTGATTCTTAGAAATGCAGGCTTTTTTGGCAAGCAAAAGACGGCATACGAGATTGCACATGCAACTGCATGTTCGCCGTCTTCGT	18	3	137	0	0	0
213417918|NM_001139518.1|24068	TAGAAGACGCACCGGCTCTTCTTTGCATAAAGCTTTGTTAATATTCATAGCAAAGCTTTGTGCAAAGAAGAGTTTTTTGGCAAGCAAAAGACGGCATACGAGATCACACATGACGTGTCAGTTTCGCCGTCTTCGT	18	1783	1	0	9	0
214010203|NM_020738.2|24098	TAGAAGACGCACCGGCCCAAAGATGGGTGATTATTTGTTAATATTCATAGCAAGTAATCGCCCATCTTTGGGTTTTTTGGCAAGCAAAAGACGGCATACGAGATCACACATGACGTACGTACTTCGCCGTCTTCGT	18	2	0	0	1	0
221316636|NM_003647.2|24543	TAGAAGACGCACCGGCTGAGCTGAACTGTTTATTAGGTTAATATTCATAGCCTGATAAACAGTTCAGCTCAGTTTTTTGGCAAGCAAAAGACGGCATACGAGATCACACATGTGTGCATGTGTTCGCCGTCTTCGT	18	130	1	0	0	0
58530885|NM_001570.3|188	TAGAAGACGCACCGGCTGCAATGGATAACAATCGAAGTTAATATTCATAGCTTCGGTTGTTATCCATTGCAGTTTTTTGGCAAGCAAAAGACGGCATACGAGATCAGTGTGTGTACTGTGGTTTCGCCGTCTTCGT	17	2	0	0	0	0
48255967|NM_001001521.1|4181	TAGAAGACGCACCGGGCAAATTGAGATTGGTGGAAAGTTAATATTCATAGCTTTCCACCAGTCTCAGTTTGCTTTTTTGGCAAGCAAAAGACGGCATACGAGATTGGTCAGTGTCACACACATTCGCCGTCTTCGT	17	168	215	0	2	1
4505808|NM_002651.1|9173	TAGAAGACGCACCGGCCATGGCTATTTCATACTTGTGTTAATATTCATAGCACAGGTATGAAATGGCCATGGTTTTTTGGCAAGCAAAAGACGGCATACGAGATTGGTACGTTGTGCACACATTCGCCGTCTTCGT	17	472	1	0	56	17
34147341|NM_020961.2|12255	TAGAAGACGCACCGGGCCTTGCTTGTAGTTGTCATAGTTAATATTCATAGCTGTGACAACTGCAAGCAAGGCTTTTTTGGCAAGCAAAAGACGGCATACGAGATCAGTACTGTGTGCATGTGTTCGCCGTCTTCGT	17	1593	2094	0	3	19
61743931|NM_022476.2|15531	TAGAAGACGCACCGGGACTCTGGCTTAGTTCAAGTTGTTAATATTCATAGCAGCTTGAACTAGGCCAGAGTCTTTTTTGGCAAGCAAAAGACGGCATACGAGATTGGTTGTGGTACACACTGTTCGCCGTCTTCGT	17	7072	5	0	21	9
63025195|NM_014370.2|15781	TAGAAGACGCACCGGGAGACCATTGTTCAGCTTATTGTTAATATTCATAGCAATGAGCTGGACAATGGTCTCTTTTTTGGCAAGCAAAAGACGGCATACGAGATACGTTGTGCAACACCACATTCGCCGTCTTCGT	17	5	2907	0	88	105
148612869|NM_004284.3|19893	TAGAAGACGCACCGGCCTCAGATCTTGTCTTTAGTAGTTAATATTCATAGCTGCTAAAGACAGGATCTGAGGTTTTTTGGCAAGCAAAAGACGGCATACGAGATTGCAGTTGCAACTGCACATTCGCCGTCTTCGT	17	531	1	0	1	13
151301203|NM_017886.2|20245	TAGAAGACGCACCGGCACAGTTGTCTTTGGACTTAAGTTAATATTCATAGCTTAGGTCCAAAGACAGCTGTGTTTTTTGGCAAGCAAAAGACGGCATACGAGATCACAGTTGTGGTCACACATTCGCCGTCTTCGT	17	3	1647	0	0	59
169808423|NM_000293.2|21916	TAGAAGACGCACCGGGAGGCATGAGAATTGTTTGAAGTTAATATTCATAGCTTCAAGCAATTCTCATGCCTCTTTTTTGGCAAGCAAAAGACGGCATACGAGATTGCACACACAACCATGGTTTCGCCGTCTTCGT	17	857	0	0	29	0
170784858|NM_001122833.1|21977	TAGAAGACGCACCGGGCTGAAGGAGACTTAGGGTTGGTTAATATTCATAGCTAACCCTGAGTCTCCTTCAGCTTTTTTGGCAAGCAAAAGACGGCATACGAGATGTCACACACATGCAACCATTCGCCGTCTTCGT	17	9521	1439	0	32	13
207028804|NM_007371.3|23551	TAGAAGACGCACCGGCACTTTCCGAGTTTATGTGTAGTTAATATTCATAGCTACACATAAGCTCGGGAAGTGTTTTTTGGCAAGCAAAAGACGGCATACGAGATACCACAACTGTGTGTGTGTTCGCCGTCTTCGT	17	4197	761	0	10	8
209869997|NM_175085.2|23840	TAGAAGACGCACCGGGCGTTATCATATAGTGTTGTAGTTAATATTCATAGCTACAACACTATGTGATAACGCTTTTTTGGCAAGCAAAAGACGGCATACGAGATGTCACATGCAGTACGTGTTTCGCCGTCTTCGT	17	5340	201	0	15	4
124256481|NM_001080745.1|162	TAGAAGACGCACCGGCAGCCATGTTGCATGATTAAAGTTAATATTCATAGCTTTAATCGTGCAACATGGCTGTTTTTTGGCAAGCAAAAGACGGCATACGAGATACGTGTGTGTACACGTACTTCGCCGTCTTCGT	16	3	0	0	0	0
183396801|NM_017662.4|3048	TAGAAGACGCACCGGGCTCCCTATCTGATAATTCAAGTTAATATTCATAGCTTGAGTTATCAGATAGGGAGCTTTTTTGGCAAGCAAAAGACGGCATACGAGATACGTGTACTGTGACACGTTTCGCCGTCTTCGT	16	0	0	0	0	0
164519034|NM_001258.2|6337	TAGAAGACGCACCGGCCCTGTTTCTTGGTGACTTTGGTTAATATTCATAGCCAGAGTCACCAGGAAACAGGGTTTTTTGGCAAGCAAAAGACGGCATACGAGATGTGTCAACGTTGGTGTCATTCGCCGTCTTCGT	16	4	1353	0	0	11
191250770|NM_002577.4|6766	TAGAAGACGCACCGGGACAGGAGGTTGTTATCAAATGTTAATATTCATAGCGTTTGATAGCAACCTCCTGTCTTTTTTGGCAAGCAAAAGACGGCATACGAGATTGGTCAACACCAACTGACTTCGCCGTCTTCGT	16	9886	6	0	36	0
195927039|NM_033379.3|6793	TAGAAGACGCACCGGGATTCAGAAATTGATCAACTCGTTAATATTCATAGCGAGTTGATCAATTTCTGAATCTTTTTTGGCAAGCAAAAGACGGCATACGAGATGTGTCAACACACGTACCATTCGCCGTCTTCGT	16	2	10	0	0	35
21269867|NM_006473.2|10303	TAGAAGACGCACCGGGTCTCCTACTTGGATGGTAAAGTTAATATTCATAGCTTTGCCATCCAGGTAGGAGACTTTTTTGGCAAGCAAAAGACGGCATACGAGATACGTACACGTGTTGTGTGTTCGCCGTCTTCGT	16	6342	10313	0	21	119
24475703|NM_025209.2|11004	TAGAAGACGCACCGGGCTGCCAATTCTGTAACAATTGTTAATATTCATAGCAGTTGTTGCAGAATTGGCAGCTTTTTTGGCAAGCAAAAGACGGCATACGAGATCAGTACACACTGTGTGGTTTCGCCGTCTTCGT	16	1376	6	0	5	0
40316917|NM_199044.2|13070	TAGAAGACGCACCGGGCTGGGAATTTCTGATTTGGGGTTAATATTCATAGCCTCAAATCAGAAGTTCCCAGCTTTTTTGGCAAGCAAAAGACGGCATACGAGATCAGTTGGTTGGTGTTGACTTCGCCGTCTTCGT	16	1	0	0	0	0
42741664|NM_003936.3|13543	TAGAAGACGCACCGGCCATCTGCCTTTCTTGTTGTTGTTAATATTCATAGCAGCAACAAGAAGGGCAGATGGTTTTTTGGCAAGCAAAAGACGGCATACGAGATCAGTTGCAGTTGACCATGTTCGCCGTCTTCGT	16	2	0	0	0	0
47717135|NM_020666.2|14122	TAGAAGACGCACCGGGCATGTAGTTTGTCTATTGTGGTTAATATTCATAGCCACAATGGACAAACTGCATGCTTTTTTGGCAAGCAAAAGACGGCATACGAGATTGGTTGCATGGTACACACTTCGCCGTCTTCGT	16	5	0	0	0	0
84875542|NM_002765.3|16674	TAGAAGACGCACCGGGCTGTAGGTATTCAGTAATGAGTTAATATTCATAGCTCATTGCTGAATACCTACAGCTTTTTTGGCAAGCAAAAGACGGCATACGAGATCACAGTGTCAGTACGTACTTCGCCGTCTTCGT	16	2	1	0	0	0
88900510|NM_006109.3|16829	TAGAAGACGCACCGGCTCAAGAACTCCTTGGAATATGTTAATATTCATAGCATATTCCAGGGAGTTCTTGAGTTTTTTGGCAAGCAAAAGACGGCATACGAGATACCAGTGTCAACTGTGCATTCGCCGTCTTCGT	16	10	0	0	715	2
157738683|NM_005044.3|20977	TAGAAGACGCACCGGGCCCATCAAATAACTGCATAAGTTAATATTCATAGCTTGTGCAGTTGTTTGATGGGCTTTTTTGGCAAGCAAAAGACGGCATACGAGATTGCACAGTCATGTGGTCATTCGCCGTCTTCGT	16	6629	1767	0	17	17
194097346|NM_002646.3|22909	TAGAAGACGCACCGGCGGACCATAAATGTGTTATTGGTTAATATTCATAGCCAGTAACACATTTATGGTCCGTTTTTTGGCAAGCAAAAGACGGCATACGAGATCACACAACCACATGTGCATTCGCCGTCTTCGT	16	2244	5346	0	7	44
207113192|NM_004064.3|23603	TAGAAGACGCACCGGCCAGTCTTTCTTAAAGTTGGAGTTAATATTCATAGCTCCAACTTTAAGAGAGACTGGTTTTTTGGCAAGCAAAAGACGGCATACGAGATGTCACATGGTGTTGGTTGTTCGCCGTCTTCGT	16	1129	575	0	5	5
224282158|NM_018411.4|24949	TAGAAGACGCACCGGCTCCCATTCTTGTCATACTTAGTTAATATTCATAGCTAGGTATGACAAGAGTGGGAGTTTTTTGGCAAGCAAAAGACGGCATACGAGATGTCAACGTCACATGCACATTCGCCGTCTTCGT	16	533	2	0	1	26
45827808|NM_004672.3|1372	TAGAAGACGCACCGGCGTGGAGAAGATGTAGTATTAGTTAATATTCATAGCTAATACTGCATCTTCTCCACGTTTTTTGGCAAGCAAAAGACGGCATACGAGATTGGTGTCACACACATGGTTTCGCCGTCTTCGT	15	6292	1262	0	163	15
124494248|NM_012096.2|2116	TAGAAGACGCACCGGCCTTGGTTTAATGGAGGTGAGGTTAATATTCATAGCTTCACCTCCATTGAACCAAGGTTTTTTGGCAAGCAAAAGACGGCATACGAGATACGTGTACGTCAGTCAGTTTCGCCGTCTTCGT	15	5244	4	0	16	0
225903415|NM_002093.3|4549	TAGAAGACGCACCGGCCCAAACTACACAGAATTTAAGTTAATATTCATAGCTTAAATTCTGTGTAGTTTGGGTTTTTTGGCAAGCAAAAGACGGCATACGAGATGTGTCAGTCATGGTCACATTCGCCGTCTTCGT	15	2596	1	0	15	167
153945706|NM_032331.3|5695	TAGAAGACGCACCGGCTTCCTTAATGTGACTAGTGTGTTAATATTCATAGCACACTGGTCACATTAGGGAAGTTTTTTGGCAAGCAAAAGACGGCATACGAGATCAGTCACAACGTTGTGTGTTCGCCGTCTTCGT	15	2	1	0	0	33
41327733|NM_201283.1|6423	TAGAAGACGCACCGGCGCAAAGTGTGTAATGGAATAGTTAATATTCATAGCTATTCCGTTACACACTTTGCGTTTTTTGGCAAGCAAAAGACGGCATACGAGATGTGTCAACCAGTCACATGTTCGCCGTCTTCGT	15	3	0	0	0	69
31341683|NM_178564.2|6919	TAGAAGACGCACCGGGCGCATTCATGTCTTTCTAAAGTTAATATTCATAGCTTTAGAAAGGCATGAATGCGCTTTTTTGGCAAGCAAAAGACGGCATACGAGATACGTCAACTGGTGTCATGTTCGCCGTCTTCGT	15	1472	0	0	33	0
5453871|NM_006207.1|9275	TAGAAGACGCACCGGGCCAACACCTTCCTAAGAATAGTTAATATTCATAGCTGTTCTTGGGAAGGTGTTGGCTTTTTTGGCAAGCAAAAGACGGCATACGAGATGTGTACCAGTGTTGACTGTTCGCCGTCTTCGT	15	1037	6	0	11	0
7662045|NM_014727.1|9422	TAGAAGACGCACCGGCCCTTATGTTTAGGGTGGATGGTTAATATTCATAGCCATCCACCCTGAACATGAGGGTTTTTTGGCAAGCAAAAGACGGCATACGAGATTGGTACCAGTTGGTTGACTTCGCCGTCTTCGT	15	6339	6	0	15	0
32455251|NM_181504.2|11905	TAGAAGACGCACCGGGTGTTGGGAGGTATAAAGATTGTTAATATTCATAGCAGTCTTTATGCCTCCCAACACTTTTTTGGCAAGCAAAAGACGGCATACGAGATACGTACTGACACGTGTCATTCGCCGTCTTCGT	15	6540	3039	0	61	44
38158004|NM_198125.1|12694	TAGAAGACGCACCGGGCACCTCATTCTAACTCTTACGTTAATATTCATAGCGTAGGAGTTGGAATGAGGTGCTTTTTTGGCAAGCAAAAGACGGCATACGAGATACGTTGGTCAACCACAACTTCGCCGTCTTCGT	15	0	0	0	0	0
40806174|NM_001347.2|13126	TAGAAGACGCACCGGGTGGGTTTGATCTTACTTTGTGTTAATATTCATAGCACAAAGTGAGATCAGACCCACTTTTTTGGCAAGCAAAAGACGGCATACGAGATACGTTGGTTGCAGTCAACTTCGCCGTCTTCGT	15	4537	4	0	15	0
47834327|NM_020804.2|14147	TAGAAGACGCACCGGCGCCTATCATAAGCAGATTATGTTAATATTCATAGCATGATCTGCTTGTGATAGGCGTTTTTTGGCAAGCAAAAGACGGCATACGAGATCAGTTGCATGCAGTGTTGTTCGCCGTCTTCGT	15	1939	1	0	7	72
51173879|NM_182984.3|14466	TAGAAGACGCACCGGCAGAGAGGGTATCAACTAAGGGTTAATATTCATAGCCCTTGGTTGATGCCCTCTCTGTTTTTTGGCAAGCAAAAGACGGCATACGAGATTGGTTGACGTACGTGTACTTCGCCGTCTTCGT	15	2	0	0	0	0
51896033|NM_005308.2|14589	TAGAAGACGCACCGGCGACGTAGAATCTTGAGGTTTGTTAATATTCATAGCAAACCTCGAGGTTCTACGTCGTTTTTTGGCAAGCAAAAGACGGCATACGAGATACGTTGACGTTGTGTGCATTCGCCGTCTTCGT	15	4	0	0	0	0
62953125|NM_177939.2|15724	TAGAAGACGCACCGGCTGCTGCAGATTAAAGGTTTGGTTAATATTCATAGCCAGACCTTTAGTCTGCAGCAGTTTTTTGGCAAGCAAAAGACGGCATACGAGATCAGTTGTGCACAACTGGTTTCGCCGTCTTCGT	15	68	0	0	1	199
119943101|NM_001079846.1|18761	TAGAAGACGCACCGGGTGGTCCTTCTTGAATTTATGGTTAATATTCATAGCCATGAATTCAAGAAGGACCACTTTTTTGGCAAGCAAAAGACGGCATACGAGATGTCAGTACCACAGTACCATTCGCCGTCTTCGT	15	8	6229	0	1	50
145386582|NM_015601.3|19570	TAGAAGACGCACCGGGCACTAATCATTGGGTTATAGGTTAATATTCATAGCCTATAACCCAGTGATTGGTGCTTTTTTGGCAAGCAAAAGACGGCATACGAGATCACAGTTGGTCATGGTACTTCGCCGTCTTCGT	15	29	0	0	1	0
156523967|NM_001618.3|20715	TAGAAGACGCACCGGGTCCAGGGAGGATGCTATTGAGTTAATATTCATAGCTCAATGGCATCCTCCTTGGACTTTTTTGGCAAGCAAAAGACGGCATACGAGATACCACAGTGTTGACACTGTTCGCCGTCTTCGT	15	5829	4915	0	19	47
156616307|NM_052928.2|20750	TAGAAGACGCACCGGCAGCAGAGACTTTGAGGGATGGTTAATATTCATAGCTATCCCTCAAGGTCTCTGCTGTTTTTTGGCAAGCAAAAGACGGCATACGAGATCACACAGTCAGTGTTGACTTCGCCGTCTTCGT	15	2	0	0	0	0
163644281|NM_145001.3|21214	TAGAAGACGCACCGGCCTGTTCCTTGGATGAAAGTAGTTAATATTCATAGCTGCTTTCATCCAGGGAACAGGTTTTTTGGCAAGCAAAAGACGGCATACGAGATGTCACAGTACTGCATGACTTCGCCGTCTTCGT	15	5	2646	0	0	30
169881274|NM_001122670.1|21922	TAGAAGACGCACCGGGAGGTGGTTTAGTTCCTTGAAGTTAATATTCATAGCTTCAGGGAACTAAGCCACCTCTTTTTTGGCAAGCAAAAGACGGCATACGAGATACCACACACAACACGTACTTCGCCGTCTTCGT	15	0	1	0	0	0
208431816|NM_138370.2|23666	TAGAAGACGCACCGGGTGGAGTGTTCTTTCAGTTTAGTTAATATTCATAGCTAAGCTGAGAGAACACTCCACTTTTTTGGCAAGCAAAAGACGGCATACGAGATGTCACATGGTCATGGTACTTCGCCGTCTTCGT	15	2	0	0	0	0
21237764|NM_003668.2|304	TAGAAGACGCACCGGGCTGTATAGATTTAGGGTGTAGTTAATATTCATAGCTGCACCCTAAATCTATACAGCTTTTTTGGCAAGCAAAAGACGGCATACGAGATACGTGTGTCAGTTGGTGTTTCGCCGTCTTCGT	14	2	0	0	0	69
47419935|NM_003137.3|641	TAGAAGACGCACCGGCAGACCCTAATGATCTAAATAGTTAATATTCATAGCTATTTGGATCATTAGGGTCTGTTTTTTGGCAAGCAAAAGACGGCATACGAGATCAGTGTGTACACGTGTCATTCGCCGTCTTCGT	14	5239	1142	0	13	94
24432008|NM_024615.2|4884	TAGAAGACGCACCGGGCAATGGGTTATATCAAGTAAGTTAATATTCATAGCTTACTTGATATAACCCATTGCTTTTTTGGCAAGCAAAAGACGGCATACGAGATCAGTCAGTTGGTCACAGTTTCGCCGTCTTCGT	14	422	0	0	1	0
26787971|NM_001320.5|5944	TAGAAGACGCACCGGGCTCTAGATATGATCTTGGATGTTAATATTCATAGCGTCCAAGATCATGTCTAGAGCTTTTTTGGCAAGCAAAAGACGGCATACGAGATCAGTCACATGGTTGACGTTTCGCCGTCTTCGT	14	3	1	0	1	0
166158927|NM_033118.3|7428	TAGAAGACGCACCGGCAACAGATAAGGCACTTAAAGGTTAATATTCATAGCCTTTAGGTGCCTTGTCTGTTGTTTTTTGGCAAGCAAAAGACGGCATACGAGATGTGTCATGCAGTGTCAGTTTCGCCGTCTTCGT	14	510	0	0	3	0
45439363|NM_004438.3|7437	TAGAAGACGCACCGGAGCAATTGCCTATCGTAAATTGTTAATATTCATAGCAATTTACGATAGGCAATTGCTTTTTTTGGCAAGCAAAAGACGGCATACGAGATTGGTCATGCAGTGTTGCATTCGCCGTCTTCGT	14	7	638	0	0	4
85838514|NM_024960.4|7632	TAGAAGACGCACCGGGGGATTTGTGGACTTTCATTTGTTAATATTCATAGCAAATGAAAGTCCACAGATCCCTTTTTTGGCAAGCAAAAGACGGCATACGAGATGTGTCATGCATGCAGTGTTTCGCCGTCTTCGT	14	5	3289	0	1	112
27886606|NM_152881.2|11296	TAGAAGACGCACCGGCACCCTTCTCTTCTTTCCTTAGTTAATATTCATAGCTGAGGAAAGGAGAGAAGGGTGTTTTTTGGCAAGCAAAAGACGGCATACGAGATTGGTACTGGTGTACGTGTTTCGCCGTCTTCGT	14	40	0	0	0	27
32483395|NM_004717.2|11989	TAGAAGACGCACCGGCCTGGAAGAAGTTGATGGAGTGTTAATATTCATAGCATTCCATCAGCTTCTTCCAGGTTTTTTGGCAAGCAAAAGACGGCATACGAGATTGGTACTGACTGCACACATTCGCCGTCTTCGT	14	6699	4198	0	21	38
33188428|NM_182660.1|12075	TAGAAGACGCACCGGCACCCTCTTCAGCTATTTCTAGTTAATATTCATAGCTGGAAATGGCTGAAGAGGGTGTTTTTTGGCAAGCAAAAGACGGCATACGAGATCAGTACTGTGGTACACTGTTCGCCGTCTTCGT	14	3821	6	0	41	0
34222353|NM_144685.3|12378	TAGAAGACGCACCGGCCTGAACCCATAAATTATTCTGTTAATATTCATAGCAGAATAATTTGTGGGTTCAGGTTTTTTGGCAAGCAAAAGACGGCATACGAGATGTGTTGGTGTCACAACACTTCGCCGTCTTCGT	14	1	0	0	0	0
48976048|NM_005027.2|14266	TAGAAGACGCACCGGCAGGGTTTCTCTTCGATTATGGTTAATATTCATAGCCATGATCGAAGAGAAGCCCTGTTTTTTGGCAAGCAAAAGACGGCATACGAGATTGGTTGCATGACTGACACTTCGCCGTCTTCGT	14	3	0	0	0	0
121583541|NM_001001671.2|18854	TAGAAGACGCACCGGGCCTCAGAATTGGTATGGTATGTTAATATTCATAGCGTACCATACCAGTTCTGAGGCTTTTTTGGCAAGCAAAAGACGGCATACGAGATCACAGTACCAACACCAACTTCGCCGTCTTCGT	14	6398	6	0	24	0
121583881|NM_152671.3|18872	TAGAAGACGCACCGGCAGCAGTCTTTGAGTGGAGGTGTTAATATTCATAGCACTTCCACTCAAAGGCTGCTGTTTTTTGGCAAGCAAAAGACGGCATACGAGATACCAGTACCAACTGACGTTTCGCCGTCTTCGT	14	5781	4	0	15	0
148806858|NM_172207.2|19996	TAGAAGACGCACCGGCAGATCCACCTTCTTCATTATGTTAATATTCATAGCATAGTGAAGAAGGTGGATCTGTTTTTTGGCAAGCAAAAGACGGCATACGAGATTGCAGTTGACGTCATGGTTTCGCCGTCTTCGT	14	950	1	0	19	0
187171274|NM_030662.3|22191	TAGAAGACGCACCGGGCTCACAAACCATACCTTTATGTTAATATTCATAGCATGAAGGTGTGGTTTGTGAGCTTTTTTGGCAAGCAAAAGACGGCATACGAGATACCACACAACACACTGTGTTCGCCGTCTTCGT	14	268	0	0	1	0
194733764|NM_198066.3|23133	TAGAAGACGCACCGGCCTCCTAAAGTGTTTGGATGAGTTAATATTCATAGCTCATCCAAGCACTTTGGGAGGTTTTTTGGCAAGCAAAAGACGGCATACGAGATCACACAACACCACATGCATTCGCCGTCTTCGT	14	1239	3186	0	4	30
211971037|NM_001136555.1|24005	TAGAAGACGCACCGGGCATGTCTTGCATCCTTAAGAGTTAATATTCATAGCTCTTAGGGATGCAGGACATGCTTTTTTGGCAAGCAAAAGACGGCATACGAGATACCACATGCATGGTCACATTCGCCGTCTTCGT	14	1	0	0	0	0
217416385|NM_001142555.1|24371	TAGAAGACGCACCGGCTCGAAGGTGGGTATCTGAAAGTTAATATTCATAGCTTTCGGATACCCACTTTCGAGTTTTTTGGCAAGCAAAAGACGGCATACGAGATACCACATGTGGTTGGTTGTTCGCCGTCTTCGT	14	492	874	0	2	8
224451106|NM_001145375.1|24970	TAGAAGACGCACCGGGAGGAGACAAAGAAAGTACAAGTTAATATTCATAGCTTGTGCTTTCTTTGTCTCCTCTTTTTTGGCAAGCAAAAGACGGCATACGAGATGTCAACGTCAACGTACACTTCGCCGTCTTCGT	14	1	1	0	0	0
116256470|NM_173354.3|678	TAGAAGACGCACCGGCATCCACACATCATAAAGTTTGTTAATATTCATAGCAAGCTTTATGATGTGTGGATGTTTTTTGGCAAGCAAAAGACGGCATACGAGATACGTGTGTACACACCAACTTCGCCGTCTTCGT	13	3961	6	0	12	134
110825981|NM_016323.2|1678	TAGAAGACGCACCGGGAAGGACTAGACAATTAGAAAGTTAATATTCATAGCTTTCTGATTGTCTAGTCCTTCTTTTTTGGCAAGCAAAAGACGGCATACGAGATTGGTGTCAACACGTTGACTTCGCCGTCTTCGT	13	5476	3661	0	15	30
50363239|NM_002685.2|2150	TAGAAGACGCACCGGGCCGATAGCTTTGTGAGGTTTGTTAATATTCATAGCAAACTTCACAAAGCTGTCGGCTTTTTTGGCAAGCAAAAGACGGCATACGAGATTGGTGTACGTCAACCAACTTCGCCGTCTTCGT	13	0	0	0	0	0
217416385|NM_001142555.1|2431	TAGAAGACGCACCGGCAGGCTTTGAAATCAAGGTATGTTAATATTCATAGCATGCCTTGGTTTCAAAGCCTGTTTTTTGGCAAGCAAAAGACGGCATACGAGATGTGTGTACCACATGTGTGTTCGCCGTCTTCGT	13	3230	3846	0	57	33
117168282|NM_016347.2|3657	TAGAAGACGCACCGGTGGATCTTCATACAGTTCATTGTTAATATTCATAGCAATGAACTGTATGAAGATCCATTTTTTGGCAAGCAAAAGACGGCATACGAGATGTGTGTTGACCAGTACCATTCGCCGTCTTCGT	13	3796	3125	0	83	100
218777828|NM_054111.4|4155	TAGAAGACGCACCGGCATCGGTTCTTGTTGTTGGAGGTTAATATTCATAGCTTCCAGCAACAAGAACCGATGTTTTTTGGCAAGCAAAAGACGGCATACGAGATGTGTCAGTGTGTTGACTGTTCGCCGTCTTCGT	13	2526	2817	0	6	58
55743133|NM_001006665.1|4469	TAGAAGACGCACCGGCCCAACATCATCACTTTGAAAGTTAATATTCATAGCTTTCAGAGTGATGATGTTGGGTTTTTTGGCAAGCAAAAGACGGCATACGAGATACGTCAGTCACATGCACATTCGCCGTCTTCGT	13	5	19	0	0	1
169881274|NM_001122670.1|4818	TAGAAGACGCACCGGCCTTCAAATATAGTCAGAGTAGTTAATATTCATAGCTACTCTGACTATATTTGAAGGTTTTTTGGCAAGCAAAAGACGGCATACGAGATACGTCAGTACTGCAGTACTTCGCCGTCTTCGT	13	512	1	0	3	0
188536048|NM_004766.2|5059	TAGAAGACGCACCGGCCTCAGACTATTCAGCATAATGTTAATATTCATAGCATTGTGCTGAATAGTCTGAGGTTTTTTGGCAAGCAAAAGACGGCATACGAGATCAGTCAGTTGTGGTGTTGTTCGCCGTCTTCGT	13	1565	0	0	85	0
7705747|NM_015978.1|6103	TAGAAGACGCACCGGGCCTTCAGTAAAGTCAATTTAGTTAATATTCATAGCTAAATTGACTTTACTGAAGGCTTTTTTGGCAAGCAAAAGACGGCATACGAGATACGTCACATGTGCACATGTTCGCCGTCTTCGT	13	2989	25	0	9	64
222144230|NM_001144913.1|7463	TAGAAGACGCACCGGTGGAGTACTCCTATGATATTAGTTAATATTCATAGCTAATGTCATAGGAGTACTCCATTTTTTGGCAAGCAAAAGACGGCATACGAGATGTGTCATGCAGTACCATGTTCGCCGTCTTCGT	13	3790	2508	0	9	25
221136938|NM_015629.3|8370	TAGAAGACGCACCGGTGATGAAGATTGAGGAGTATAGTTAATATTCATAGCTATACTCCTCAATCTTCATCATTTTTTGGCAAGCAAAAGACGGCATACGAGATTGGTACGTGTACTGGTACTTCGCCGTCTTCGT	13	1126	1023	0	5	8
5453871|NM_006207.1|9271	TAGAAGACGCACCGGCCAGTCTATTCATAGAAGTGTGTTAATATTCATAGCACACTTCTGTGAATAGACTGGTTTTTTGGCAAGCAAAAGACGGCATACGAGATTGGTACCAGTGTTGCATGTTCGCCGTCTTCGT	13	5424	4	0	45	18
6031190|NM_002634.2|9335	TAGAAGACGCACCGGGAGGAAGTGGTTTGTTTGTTAGTTAATATTCATAGCTAACAGACAGACCACTTCCTCTTTTTTGGCAAGCAAAAGACGGCATACGAGATACGTACCAGTCATGCATGTTCGCCGTCTTCGT	13	4827	1227	0	82	14
7662045|NM_014727.1|9423	TAGAAGACGCACCGGCCTCATGTTTAGGGTGGGTGTGTTAATATTCATAGCACATCCACCCTGAACATGAGGTTTTTTGGCAAGCAAAAGACGGCATACGAGATACGTACCAGTTGGTTGTGTTCGCCGTCTTCGT	13	7093	6	0	21	1
14141169|NM_004739.2|9755	TAGAAGACGCACCGGGACCCATAGATGTCTTGGATAGTTAATATTCATAGCTGTCCAAGACATCTGTGGGTCTTTTTTGGCAAGCAAAAGACGGCATACGAGATCAGTACCAACGTCAACTGTTCGCCGTCTTCGT	13	7868	8	0	143	0
21464140|NM_016248.2|10399	TAGAAGACGCACCGGGCTCTAATAAGGGCTTTATGTGTTAATATTCATAGCACATAAAGCCCTTGTTGGAGCTTTTTTGGCAAGCAAAAGACGGCATACGAGATCAGTACACGTACCATGTGTTCGCCGTCTTCGT	13	461	11486	0	2	177
22507413|NM_080823.2|10631	TAGAAGACGCACCGGGTCCTTCTTCTGGGATAAGGTGTTAATATTCATAGCATCTTGTCCCAGAAGAAGGACTTTTTTGGCAAGCAAAAGACGGCATACGAGATCAGTACACCAACGTCATGTTCGCCGTCTTCGT	13	5604	6	0	102	0
30795228|NM_002110.2|11578	TAGAAGACGCACCGGCGAGCAGAGGAATTACATTCAGTTAATATTCATAGCTGGATGTAGTTCCTCTGCTCGTTTTTTGGCAAGCAAAAGACGGCATACGAGATGTGTACTGCAGTTGACACTTCGCCGTCTTCGT	13	1	0	0	0	0
32483384|NM_007066.3|11949	TAGAAGACGCACCGGCCACTAGGATAAGTGACATCTGTTAATATTCATAGCAGGTGTCACTTATCCTGGTGGTTTTTTGGCAAGCAAAAGACGGCATACGAGATTGGTACTGACACACTGCATTCGCCGTCTTCGT	13	234	1	0	0	0
55743133|NM_001006665.1|14865	TAGAAGACGCACCGGGCTCTTTGAGATTCTTTAGAGGTTAATATTCATAGCCTCTAAAGAGTCTCAGAGAGCTTTTTTGGCAAGCAAAAGACGGCATACGAGATACGTTGACACGTCAGTCATTCGCCGTCTTCGT	13	70	1	0	0	0
61563741|NM_017912.3|15518	TAGAAGACGCACCGGGCTGTGAGCTAATTCACCTTAGTTAATATTCATAGCTGAGGTGAATTGGCTCACAGCTTTTTTGGCAAGCAAAAGACGGCATACGAGATACGTTGTGGTACCATGACTTCGCCGTCTTCGT	13	26	0	0	0	0
62241000|NM_001278.3|15579	TAGAAGACGCACCGGCCCATGAAACCATTCTTTAGAGTTAATATTCATAGCTCTGAAGAATGGTTTCATGGGTTTTTTGGCAAGCAAAAGACGGCATACGAGATCAGTTGTGGTTGCAACTGTTCGCCGTCTTCGT	13	4	1	0	0	0
68216043|NM_002609.3|16080	TAGAAGACGCACCGGCCATCCACTAGAGTTTAGAAGGTTAATATTCATAGCCTTCTAGACTCTGGTGGATGGTTTTTTGGCAAGCAAAAGACGGCATACGAGATGTGTTGTGACTGCAGTGTTTCGCCGTCTTCGT	13	5721	4	0	17	27
83977451|NM_013994.2|16644	TAGAAGACGCACCGGCCTTCTTGTTCTTCCTTCTTAGTTAATATTCATAGCTAGGAAGGAAGAACAGGAAGGTTTTTTGGCAAGCAAAAGACGGCATACGAGATCACAGTGTCAGTGTCAGTTTCGCCGTCTTCGT	13	5282	1533	0	16	11
110227606|NM_001042531.1|17590	TAGAAGACGCACCGGCCGTTTCTGTAGTTCTGAGTTGTTAATATTCATAGCAACTCGGAACTACGGAAACGGTTTTTTGGCAAGCAAAAGACGGCATACGAGATACCAGTCAGTACTGCAACTTCGCCGTCTTCGT	13	6	3019	0	27	32
110618243|NM_001042603.1|17706	TAGAAGACGCACCGGCAGCCTCTATTTGCTTGTGAAGTTAATATTCATAGCTTCACAGGCAAATGGAGGCTGTTTTTTGGCAAGCAAAAGACGGCATACGAGATGTCAGTCACAGTACACACTTCGCCGTCTTCGT	13	4274	2887	0	14	30
116805328|NM_002958.3|18418	TAGAAGACGCACCGGGCCCAACAATGTAACTCTTATGTTAATATTCATAGCATAGGAGTTGCATTGTTGGGCTTTTTTGGCAAGCAAAAGACGGCATACGAGATGTCAGTCATGTGTGGTACTTCGCCGTCTTCGT	13	2	0	0	0	0
141802388|NM_003599.2|19370	TAGAAGACGCACCGGGTGATGTGCCTGTAACAATAGGTTAATATTCATAGCCTGTTGTTGCAGGCACATCACTTTTTTGGCAAGCAAAAGACGGCATACGAGATTGCAGTACTGACACACACTTCGCCGTCTTCGT	13	6138	532	0	21	6
156523233|NM_001721.6|20694	TAGAAGACGCACCGGCTGTGTTCATGTGTAAAGATTGTTAATATTCATAGCAGTCTTTACACATGAACACAGTTTTTTGGCAAGCAAAAGACGGCATACGAGATTGCACAGTGTTGCACAACTTCGCCGTCTTCGT	13	7	0	0	0	0
163965363|NM_001113202.1|21276	TAGAAGACGCACCGGCTGCAGTTTGGTTTGAAATTTGTTAATATTCATAGCAAATTTCAAACCAAGCTGCAGTTTTTTGGCAAGCAAAAGACGGCATACGAGATACCACAGTTGGTCATGGTTTCGCCGTCTTCGT	13	1	0	0	0	0
165377208|NM_001113528.1|21415	TAGAAGACGCACCGGCCAGGTTTGTTCACTATTTCTGTTAATATTCATAGCAGAAGTAGTGAACAAGCCTGGTTTTTTGGCAAGCAAAAGACGGCATACGAGATACCACAGTTGACACCATGTTCGCCGTCTTCGT	13	8295	8	0	26	0
170784841|NM_020423.5|21966	TAGAAGACGCACCGGCCTGTAGATCTGTTTGGCTTTGTTAATATTCATAGCAAAGCCAAGCAGATCTGCAGGTTTTTTGGCAAGCAAAAGACGGCATACGAGATGTCACACACATGGTTGACTTCGCCGTCTTCGT	13	5695	3204	0	18	121
187828634|NM_024677.4|22308	TAGAAGACGCACCGGGTCTGTTGGATGGGATTGGGTGTTAATATTCATAGCACTCAATCCCATCCAGCAGACTTTTTTGGCAAGCAAAAGACGGCATACGAGATGTCACACATGGTACCAGTTTCGCCGTCTTCGT	13	3	2566	0	0	28
187829199|NM_031284.4|22310	TAGAAGACGCACCGGCAGAGCTCTAGGATCATTAGTGTTAATATTCATAGCACTGATGATCCTGGAGCTCTGTTTTTTGGCAAGCAAAAGACGGCATACGAGATTGCACACATGGTACCAACTTCGCCGTCTTCGT	13	2	0	0	0	0
206725414|NM_139201.2|23484	TAGAAGACGCACCGGCTGGTGCAAATAGTTGTTTGTGTTAATATTCATAGCACAAGCAACTGTTTGCACCAGTTTTTTGGCAAGCAAAAGACGGCATACGAGATTGCACAACTGACTGTGGTTTCGCCGTCTTCGT	13	2	10	0	0	0
209862777|NM_001136001.1|23800	TAGAAGACGCACCGGCGTGGACGAATTTACACATATGTTAATATTCATAGCATGTGTGTAGATTCGTCCACGTTTTTTGGCAAGCAAAAGACGGCATACGAGATACCACATGGTTGTGACGTTTCGCCGTCTTCGT	13	258	1500	0	31	11
211058419|NM_053053.3|23980	TAGAAGACGCACCGGGTGTTCAGTGACATCATATATGTTAATATTCATAGCATGTATGATGTCACTGAACACTTTTTTGGCAAGCAAAAGACGGCATACGAGATGTCACATGCAACACTGGTTTCGCCGTCTTCGT	13	4643	158	0	13	64
254826755|NM_007064.3|25719	TAGAAGACGCACCGGCCGGATGAAGAGTTACACATAGTTAATATTCATAGCTGTGTGTGACTCTTCATCCGGTTTTTTGGCAAGCAAAAGACGGCATACGAGATCACAACCAGTCATGCATGTTCGCCGTCTTCGT	13	5322	2700	0	20	22
4885488|NM_005372.1|925	TAGAAGACGCACCGGGTGACGCTTAAAGCCGATATTGTTAATATTCATAGCAATGTCGGCTTTAGGCGTCACTTTTTTGGCAAGCAAAAGACGGCATACGAGATACGTGTGTTGACCATGCATTCGCCGTCTTCGT	12	1423	1	0	3	1
13569921|NM_030952.1|1550	TAGAAGACGCACCGGGACCATAAGATCTTAGTGAAAGTTAATATTCATAGCTTTCACTAGGATCTTATGGTCTTTTTTGGCAAGCAAAAGACGGCATACGAGATACGTGTCAACGTGTTGACTTCGCCGTCTTCGT	12	3838	2201	0	10	65
49574531|NM_019884.2|4472	TAGAAGACGCACCGGAGTGGCTTACATGGACATTAAGTTAATATTCATAGCTTGATGTCCGTGTAAGCCACTTTTTTTGGCAAGCAAAAGACGGCATACGAGATACGTCAGTCACATGACGTTTCGCCGTCTTCGT	12	2	0	0	0	0
25168260|NM_170693.1|6140	TAGAAGACGCACCGGGCACTTGAAGTGCTTTGGAAAGTTAATATTCATAGCTTTCCGAAGCACTTCAGGTGCTTTTTTGGCAAGCAAAAGACGGCATACGAGATGTGTCACATGTGTGTGGTTTCGCCGTCTTCGT	12	2	0	0	27	56
21464141|NM_144490.1|7220	TAGAAGACGCACCGGGATCATTTGAGGTTAGGAGTTGTTAATATTCATAGCAACTCCTGACCTCAAGTGATCTTTTTTGGCAAGCAAAAGACGGCATACGAGATGTGTCATGGTGTTGCAGTTTCGCCGTCTTCGT	12	5189	1692	0	64	11
109389363|NM_020682.3|7340	TAGAAGACGCACCGGGCACACTTATAGTCTCAGTTAGTTAATATTCATAGCTAGCTGAGACTATAGGTGTGCTTTTTTGGCAAGCAAAAGACGGCATACGAGATGTGTCATGGTACACTGGTTTCGCCGTCTTCGT	12	1560	1	0	6	0
190360565|NM_052937.2|7956	TAGAAGACGCACCGGGTACAATGGTGGGTTTAATTTGTTAATATTCATAGCAAATTAAGCCCACCATTGTACTTTTTTGGCAAGCAAAAGACGGCATACGAGATGTGTCATGTGGTCACAGTTTCGCCGTCTTCGT	12	5	3425	0	0	29
40068478|NM_024864.3|8287	TAGAAGACGCACCGGCGTTCTTCTTGAACCAGTTATGTTAATATTCATAGCATGACTGGTTCAAGAGGAACGTTTTTTGGCAAGCAAAAGACGGCATACGAGATCAGTACGTGTCACATGTGTTCGCCGTCTTCGT	12	1077	1	0	3	0
115648064|NM_006556.3|8887	TAGAAGACGCACCGGGTGTTTGACATCTAGTGGTTTGTTAATATTCATAGCAAACCACTGGATGTCAGACACTTTTTTGGCAAGCAAAAGACGGCATACGAGATACGTACGTACACTGCATGTTCGCCGTCTTCGT	12	4	2	0	0	0
31543197|NM_032017.1|11688	TAGAAGACGCACCGGCCCACAGTCTAAATAAGTTGAGTTAATATTCATAGCTCAGCTTATTTGGACTGTGGGTTTTTTGGCAAGCAAAAGACGGCATACGAGATTGGTACTGCAACACACGTTTCGCCGTCTTCGT	12	1	112	0	0	0
32306516|NM_032647.2|11839	TAGAAGACGCACCGGCCAGAAGAAGGAATATGAGAAGTTAATATTCATAGCTTCTCATGTTCCTTCTTCTGGTTTTTTGGCAAGCAAAAGACGGCATACGAGATACGTACTGACGTTGTGTGTTCGCCGTCTTCGT	12	3278	3502	0	13	30
47157326|NM_005400.2|13999	TAGAAGACGCACCGGCCAAGGGTTCTTTGTGGCTTTGTTAATATTCATAGCAAAGCCACAGAGAACCCTTGGTTTTTTGGCAAGCAAAAGACGGCATACGAGATCAGTTGCAACACACTGTGTTCGCCGTCTTCGT	12	5	819	0	1	6
47419935|NM_003137.3|14055	TAGAAGACGCACCGGCCAGTGAGGTTATTGGGTAATGTTAATATTCATAGCGTTACCCAATAGCCTCACTGGTTTTTTGGCAAGCAAAAGACGGCATACGAGATGTGTTGCAACTGACCATGTTCGCCGTCTTCGT	12	564	3147	0	41	27
76563907|NM_153710.3|16483	TAGAAGACGCACCGGCAGGCTCCATTCTAAGTAAATGTTAATATTCATAGCGTTTACTTGGAATGGAGCCTGTTTTTTGGCAAGCAAAAGACGGCATACGAGATACCAGTGTGTCAACGTTGTTCGCCGTCTTCGT	12	4670	1647	0	65	40
89145416|NM_014033.3|16923	TAGAAGACGCACCGGCCTCTTTCCTGTAATTAAAGGGTTAATATTCATAGCCCTTTAATTGCAGGAGAGAGGTTTTTTGGCAAGCAAAAGACGGCATACGAGATCACAGTGTACGTCAACTGTTCGCCGTCTTCGT	12	4470	1	0	14	0
111118977|NM_017449.3|17763	TAGAAGACGCACCGGCACCCAAGTAGAGCAATTAGTGTTAATATTCATAGCACTGATTGCTCTGCTTGGGTGTTTTTTGGCAAGCAAAAGACGGCATACGAGATGTCAGTCACACAACGTTGTTCGCCGTCTTCGT	12	2123	4255	0	8	32
148005038|NM_001093772.1|19676	TAGAAGACGCACCGGGCCTTTAGAACCATCTATAGTGTTAATATTCATAGCACTATGGATGGTTCTGAAGGCTTTTTTGGCAAGCAAAAGACGGCATACGAGATACCAGTTGGTTGCATGGTTTCGCCGTCTTCGT	12	2134	606	0	6	4
156547125|NM_182644.2|20717	TAGAAGACGCACCGGCTGATCGTTTATTCTCATTGTGTTAATATTCATAGCACAGTGAGAATAAACGATCAGTTTTTTGGCAAGCAAAAGACGGCATACGAGATACCACAGTGTTGACTGCATTCGCCGTCTTCGT	12	1634	4162	0	6	37
164663774|NM_139242.3|21344	TAGAAGACGCACCGGGTGCTGGGATTATAGTTGTGAGTTAATATTCATAGCTCACAGCTGTAATCCCAGCACTTTTTTGGCAAGCAAAAGACGGCATACGAGATCACACAGTTGCAACGTGTTTCGCCGTCTTCGT	12	0	12	0	119	0
196162715|NM_031482.4|23228	TAGAAGACGCACCGGGCACGAGGAATGCTAAGAGTTGTTAATATTCATAGCAACTCTTGGCATTCTTCGTGCTTTTTTGGCAAGCAAAAGACGGCATACGAGATGTCACAACACACTGTGGTTTCGCCGTCTTCGT	12	4065	50	0	45	47
197100056|NM_212535.2|23252	TAGAAGACGCACCGGGCAGTTACTGTGAATTATTGTGTTAATATTCATAGCACAATAGTTCACAGTAACTGCTTTTTTGGCAAGCAAAAGACGGCATACGAGATCACACAACACTGCACAGTTTCGCCGTCTTCGT	12	2795	5693	0	89	53
215820621|NM_001142497.1|24160	TAGAAGACGCACCGGCCTTACCCAGCTATGAATATGGTTAATATTCATAGCCATGTTCATGGCTGGGTAAGGTTTTTTGGCAAGCAAAAGACGGCATACGAGATCACACATGACCAACGTGTTTCGCCGTCTTCGT	12	1726	1	0	3	55
217330558|NM_001142610.1|24320	TAGAAGACGCACCGGCAGGTGAGGTTGAGTAGTTTGGTTAATATTCATAGCCAAGCTGCTCAACCTCACCTGTTTTTTGGCAAGCAAAAGACGGCATACGAGATTGCACATGTGGTGTGTGTTTCGCCGTCTTCGT	12	1	0	0	0	0
224465234|NM_001145527.1|24987	TAGAAGACGCACCGGCCTTCCCATCCTTTCATTAGTGTTAATATTCATAGCACTGATGAAGGGATGGGAAGGTTTTTTGGCAAGCAAAAGACGGCATACGAGATACCAACGTCAACCAACTGTTCGCCGTCTTCGT	12	1	1	0	0	0
226530907|NM_005389.2|25278	TAGAAGACGCACCGGCACCACCATTCATAAGTTAAGGTTAATATTCATAGCCTTAACTTGTGAATGGTGGTGTTTTTTGGCAAGCAAAAGACGGCATACGAGATGTCAACGTACACTGTGACTTCGCCGTCTTCGT	12	4122	1517	0	15	11
239787167|NM_000144.4|25576	TAGAAGACGCACCGGGCCCTATTGTGATTTCGGTTGGTTAATATTCATAGCCAACTGAAATCACGATAGGGCTTTTTTGGCAAGCAAAAGACGGCATACGAGATCACAACGTTGTGACACGTTTCGCCGTCTTCGT	12	9097	9	0	21	0
110349798|NM_007170.2|741	TAGAAGACGCACCGGGCTAACCTATTCAAAGATCTTGTTAATATTCATAGCAAGGTCTTTGAATAGGTTAGCTTTTTTGGCAAGCAAAAGACGGCATACGAGATCAGTGTGTACTGACCACATTCGCCGTCTTCGT	11	2589	2457	0	11	20
148539865|NM_016596.3|1757	TAGAAGACGCACCGGGCTGATCTATGATTCGGTTATGTTAATATTCATAGCATGACCGAGTCATAGATCAGCTTTTTTGGCAAGCAAAAGACGGCATACGAGATCAGTGTCAACTGCATGCATTCGCCGTCTTCGT	11	44	0	0	0	45
133908622|NM_002740.5|1880	TAGAAGACGCACCGGCCAAGGATATAAGTGTATCAAGTTAATATTCATAGCTTGATGCACTTATATCCTTGGTTTTTTGGCAAGCAAAAGACGGCATACGAGATTGGTGTCATGCACAACGTTTCGCCGTCTTCGT	11	3691	1621	0	15	63
41327753|NM_020639.2|2362	TAGAAGACGCACCGGCGTTCGTTTCTTGTTGCTTAAGTTAATATTCATAGCTTAGGCAACGAGAAACGAACGTTTTTTGGCAAGCAAAAGACGGCATACGAGATCAGTGTACCAGTTGACACTTCGCCGTCTTCGT	11	3182	6378	0	11	57
239047826|NM_014975.2|3011	TAGAAGACGCACCGGCCACGGTCTATTTCTATGAATGTTAATATTCATAGCATTCATAGAAGTAGACCGTGGTTTTTTGGCAAGCAAAAGACGGCATACGAGATGTGTGTACTGTGGTGTTGTTCGCCGTCTTCGT	11	2237	2337	0	171	21
205830454|NM_007310.2|3744	TAGAAGACGCACCGGCTACCAATCGTTCTTGGAATAGTTAATATTCATAGCTATTCCAGGAACGATTGGTAGTTTTTTGGCAAGCAAAAGACGGCATACGAGATCAGTGTTGACACACGTGTTTCGCCGTCTTCGT	11	3388	1877	0	10	19
13435126|NM_025228.1|4095	TAGAAGACGCACCGGCCAAAGTCCTTTCCTAATGAAGTTAATATTCATAGCTTCGTTAGGGAAGGACTTTGGTTTTTTGGCAAGCAAAAGACGGCATACGAGATCAGTGTTGTGTGTGTGTGTTCGCCGTCTTCGT	11	4076	6	0	86	0
194688130|NM_004274.4|4246	TAGAAGACGCACCGGCCATCAGAGATTGCTTTAATTGTTAATATTCATAGCAATTAAAGCAATCTCTGATGGTTTTTTGGCAAGCAAAAGACGGCATACGAGATTGGTCAGTGTACCACAACTTCGCCGTCTTCGT	11	2607	3	0	44	0
19913368|NM_006453.2|5114	TAGAAGACGCACCGGCCGTATCTGGAGAATGAATAAGTTAATATTCATAGCTTGTTCATTCTCCAGATACGGTTTTTTGGCAAGCAAAAGACGGCATACGAGATCAGTCAGTTGTGTGACACTTCGCCGTCTTCGT	11	3135	2	0	10	1
88900510|NM_006109.3|5805	TAGAAGACGCACCGGGCGTTTCAGGAGGGAGTTTATGTTAATATTCATAGCATGAACTCCCTCTTGAAACGCTTTTTTGGCAAGCAAAAGACGGCATACGAGATACGTCACAACACACTGCATTCGCCGTCTTCGT	11	7171	12	0	20	0
8051616|NM_002314.2|6003	TAGAAGACGCACCGGGCAACAGGTATTGAGGACTTTGTTAATATTCATAGCAGAGTCCTCGATACCTGTTGCTTTTTTGGCAAGCAAAAGACGGCATACGAGATGTGTCACATGCATGGTTGTTCGCCGTCTTCGT	11	3231	3	0	12	0
89903016|NM_012119.3|6428	TAGAAGACGCACCGGCCTGTGTACTTTACATCATTGGTTAATATTCATAGCCAGTGATGTGAAGTACACAGGTTTTTTGGCAAGCAAAAGACGGCATACGAGATGTGTCAACCAGTCATGGTTTCGCCGTCTTCGT	11	1670	3646	0	20	34
194578904|NM_139013.2|6754	TAGAAGACGCACCGGCCTAGTAATCTAGTTGTGAATGTTAATATTCATAGCATTCACAGCTAGATTACTAGGTTTTTTGGCAAGCAAAAGACGGCATACGAGATGTGTCAACACCAACGTACTTCGCCGTCTTCGT	11	3	1006	0	0	9
33946273|NM_182907.1|7919	TAGAAGACGCACCGGCCACTTCATTGATGGCTTTAAGTTAATATTCATAGCTTAAAGCCGTCAATGAAGTGGTTTTTTGGCAAGCAAAAGACGGCATACGAGATACGTCATGACTGACTGTGTTCGCCGTCTTCGT	11	5993	1168	0	16	9
31563332|NM_144767.3|8583	TAGAAGACGCACCGGCAATAAGCAACAGATGATATTGTTAATATTCATAGCAATATCATCTGTTGCTTATTGTTTTTTGGCAAGCAAAAGACGGCATACGAGATTGGTACGTCAACGTCATGTTCGCCGTCTTCGT	11	5	2354	0	42	59
14971416|NM_005762.2|9797	TAGAAGACGCACCGGCAGGAGCATATTCTGTGCTTTGTTAATATTCATAGCAAAGCGCAGAATGTGCTCCTGTTTTTTGGCAAGCAAAAGACGGCATACGAGATTGGTACCAACCAGTCACATTCGCCGTCTTCGT	11	6519	3	0	51	0
19923436|NM_016282.2|10055	TAGAAGACGCACCGGGCGCATCACTATACACTTTGAGTTAATATTCATAGCTCGAAGTGTGTAGTGATGCGCTTTTTTGGCAAGCAAAAGACGGCATACGAGATTGGTACCATGCAGTCATGTTCGCCGTCTTCGT	11	5264	4	0	17	0
21464140|NM_016248.2|10402	TAGAAGACGCACCGGCTCCCAGTTAAGAGTTCTTTAGTTAATATTCATAGCTGAAGAACTCTTAGCTGGGAGTTTTTTGGCAAGCAAAAGACGGCATACGAGATACGTACACGTACACGTACTTCGCCGTCTTCGT	11	3926	1	0	14	0
21493032|NM_007202.2|10432	TAGAAGACGCACCGGCCAGGAGAGAGTGGGAGATAAGTTAATATTCATAGCTTGTCTCCCATTCTCTCCTGGTTTTTTGGCAAGCAAAAGACGGCATACGAGATACGTACACGTTGGTGTGTTTCGCCGTCTTCGT	11	3945	1	0	12	1
21536287|NM_001824.2|10494	TAGAAGACGCACCGGCTCTGGATTCTGGCTAATGAGGTTAATATTCATAGCTTCATTGGCCAGAATCCAGAGTTTTTTGGCAAGCAAAAGACGGCATACGAGATCAGTACACGTTGTGTGACTTCGCCGTCTTCGT	11	0	0	0	0	0
22538479|NM_148173.1|10699	TAGAAGACGCACCGGCTCCAACCCACATATTCCTATGTTAATATTCATAGCATGGGAATGTGTGGGTTGGAGTTTTTTGGCAAGCAAAAGACGGCATACGAGATTGGTACACCATGGTACTGTTCGCCGTCTTCGT	11	6810	2775	0	17	42
24797084|NM_002265.4|11053	TAGAAGACGCACCGGGCGGTATCCATATTCTCAATTGTTAATATTCATAGCAGTTGAGAATGTGGATACCGCTTTTTTGGCAAGCAAAAGACGGCATACGAGATGTGTACACTGGTACTGCATTCGCCGTCTTCGT	11	2	0	0	0	0
25777595|NM_003648.2|11154	TAGAAGACGCACCGGGCGAACGCTTTATTATGCTAAGTTAATATTCATAGCTTGGCATAGTAAAGCGTTCGCTTTTTTGGCAAGCAAAAGACGGCATACGAGATCAGTACACTGACCAGTACTTCGCCGTCTTCGT	11	7809	607	0	27	7
25777620|NM_170752.1|11166	TAGAAGACGCACCGGCAGGACCCAATTGAAATAAAGGTTAATATTCATAGCCTTTGTTTCAGTTGGGTCCTGTTTTTTGGCAAGCAAAAGACGGCATACGAGATGTGTACACTGACCATGACTTCGCCGTCTTCGT	11	4860	13	0	15	0
27597077|NM_006293.2|11235	TAGAAGACGCACCGGCCTCTAAGTCATAAAGAGATGGTTAATATTCATAGCCATCTCTTTGTGACTTGGAGGTTTTTTGGCAAGCAAAAGACGGCATACGAGATGTGTACACTGTGACGTTGTTCGCCGTCTTCGT	11	2489	5935	0	9	42
32481208|NM_032960.2|11946	TAGAAGACGCACCGGGTGTGTCAGATAAATAGGAGTGTTAATATTCATAGCACTCCTATTTGTCTGGCACACTTTTTTGGCAAGCAAAAGACGGCATACGAGATGTGTACTGACACACACACTTCGCCGTCTTCGT	11	400	2563	0	1	21
34335241|NM_004635.3|12420	TAGAAGACGCACCGGCTGGCTTTGAGAAAGGTATTGGTTAATATTCATAGCCAATGCCTTTCTCAAGGCCAGTTTTTTGGCAAGCAAAAGACGGCATACGAGATTGGTTGGTGTACGTCAGTTTCGCCGTCTTCGT	11	142	0	0	0	0
34761063|NM_002647.2|12459	TAGAAGACGCACCGGCCCTTACTATATGGGATGTGTGTTAATATTCATAGCACACATCCCATATGGTGAGGGTTTTTTGGCAAGCAAAAGACGGCATACGAGATGTGTTGGTGTACACACTGTTCGCCGTCTTCGT	11	8	4721	0	0	47
38787903|NM_017593.3|12884	TAGAAGACGCACCGGCAGGCCATCTTCTTATATATAGTTAATATTCATAGCTATGTATAAGAAGATGGCCTGTTTTTTGGCAAGCAAAAGACGGCATACGAGATTGGTTGGTACCACACAGTTTCGCCGTCTTCGT	11	636	2448	0	1	96
40217837|NM_033661.3|13031	TAGAAGACGCACCGGCGCTATTGAGTTTGTGTAGTAGTTAATATTCATAGCTACTACACAGACTCAGTAGCGTTTTTTGGCAAGCAAAAGACGGCATACGAGATTGGTTGGTACTGACCATGTTCGCCGTCTTCGT	11	4346	4	0	14	0
42718009|NM_054113.2|13507	TAGAAGACGCACCGGGAGGTTGATGGAGACTATGATGTTAATATTCATAGCATCATGGTCTCCATCAGCCTCTTTTTTGGCAAGCAAAAGACGGCATACGAGATACGTTGCAGTTGGTGTTGTTCGCCGTCTTCGT	11	1247	569	0	3	35
54873608|NM_016604.3|14831	TAGAAGACGCACCGGCCTCTTGTGCTTAGTTAGGTGGTTAATATTCATAGCCACTTAACTAGGCACAAGAGGTTTTTTGGCAAGCAAAAGACGGCATACGAGATCAGTTGACCATGACTGTGTTCGCCGTCTTCGT	11	4420	1	0	24	0
57863260|NM_031272.3|15268	TAGAAGACGCACCGGCTGGTTGTAAGCTTCTTTCTTGTTAATATTCATAGCAAGAAAGGAGCTTACAACCAGTTTTTTGGCAAGCAAAAGACGGCATACGAGATCAGTTGACTGACACCAGTTTCGCCGTCTTCGT	11	1472	2	0	4	33
62420872|NM_001014794.1|15612	TAGAAGACGCACCGGGTCCTTGCTTGAACTCTAGAGGTTAATATTCATAGCCTCTGGAGTTCAGGCAAGGACTTTTTTGGCAAGCAAAAGACGGCATACGAGATACGTTGTGGTTGTGTGGTTTCGCCGTCTTCGT	11	1	0	0	0	0
62865615|NM_016283.4|15665	TAGAAGACGCACCGGCAGCAGGTGGATGGTATATGGGTTAATATTCATAGCCTATATACTATCCACCTGCTGTTTTTTGGCAAGCAAAAGACGGCATACGAGATTGGTTGTGCAGTTGGTCATTCGCCGTCTTCGT	11	1672	1	0	4	0
65287716|NM_001013703.2|15864	TAGAAGACGCACCGGCACTGGTGGCTTTGTCTTGTTGTTAATATTCATAGCAACAAGACAAAGCCACCAGTGTTTTTTGGCAAGCAAAAGACGGCATACGAGATACGTTGTGCATGTGACGTTTCGCCGTCTTCGT	11	4848	3	0	15	0
69128030|NM_020133.2|16192	TAGAAGACGCACCGGCTCCCTCTGTTTACAGGATAAGTTAATATTCATAGCTTGTCCTGTAAGCAGAGGGAGTTTTTTGGCAAGCAAAAGACGGCATACGAGATCAGTTGTGTGCAGTGTGTTTCGCCGTCTTCGT	11	4685	2983	0	17	25
74316005|NM_173515.2|16386	TAGAAGACGCACCGGGCCTGCAATAATATGTCCATAGTTAATATTCATAGCTGTGGACATATTGTTGCAGGCTTTTTTGGCAAGCAAAAGACGGCATACGAGATACCAGTGTGTGTGTGTACTTCGCCGTCTTCGT	11	4161	1	0	11	474
109255244|NM_004760.2|17495	TAGAAGACGCACCGGGTGCTCTTTACACTATTAGGTGTTAATATTCATAGCACCTAATGGTGTAAAGGGCACTTTTTTGGCAAGCAAAAGACGGCATACGAGATCACAGTCAGTCACACATGTTCGCCGTCTTCGT	11	3764	4	0	18	0
124494248|NM_012096.2|19027	TAGAAGACGCACCGGGCCAGCATTTAAGTAGTTATGGTTAATATTCATAGCCATGACTACTTAAATGCTGGCTTTTTTGGCAAGCAAAAGACGGCATACGAGATGTCAGTACACCACAGTTGTTCGCCGTCTTCGT	11	4524	2983	0	7	154
148539854|NM_017729.3|19780	TAGAAGACGCACCGGCCTCTGTAGATGATTGTGAATGTTAATATTCATAGCGTTCACAATCATCTGCAGAGGTTTTTTGGCAAGCAAAAGACGGCATACGAGATTGCAGTTGCACAGTCAGTTTCGCCGTCTTCGT	11	2255	0	0	8	4
164663865|NM_002764.3|21378	TAGAAGACGCACCGGGCCCAAATGAACATTGTATCAGTTAATATTCATAGCTGGTACAATGTTCATTTGGGCTTTTTTGGCAAGCAAAAGACGGCATACGAGATGTCACAGTTGACGTGTACTTCGCCGTCTTCGT	11	3	1	0	0	0
187761328|NM_138923.2|22284	TAGAAGACGCACCGGGTGAGATAAACCGCCTATTATGTTAATATTCATAGCATAATGGGCGGTTTGTCTCACTTTTTTGGCAAGCAAAAGACGGCATACGAGATGTCACACATGGTGTTGGTTTCGCCGTCTTCGT	11	2159	1	0	7	0
188497617|NM_006314.2|22414	TAGAAGACGCACCGGCCTTGCCAAAGAAGAAATTCTGTTAATATTCATAGCAGAGTTTCTTCTTTGGCAAGGTTTTTTGGCAAGCAAAAGACGGCATACGAGATGTCACACATGACGTTGACTTCGCCGTCTTCGT	11	7881	21	0	26	1
191252791|NM_177990.2|22763	TAGAAGACGCACCGGCCCAAGGACACTCTTACAATTGTTAATATTCATAGCAGTTGTAGGAGTGTCCTTGGGTTTTTTGGCAAGCAAAAGACGGCATACGAGATGTCACAACGTTGACACTGTTCGCCGTCTTCGT	11	5199	6	0	13	0
195546779|NM_002253.2|23136	TAGAAGACGCACCGGGAGCCTGTAAATGTATTGTGTGTTAATATTCATAGCACACAATGCATTTGCAGGCTCTTTTTTGGCAAGCAAAAGACGGCATACGAGATGTCACAACACCAACGTGTTTCGCCGTCTTCGT	11	2623	1137	0	10	178
195546779|NM_002253.2|23143	TAGAAGACGCACCGGCCAGGTAATGTAAGTGTTTGAGTTAATATTCATAGCTCGAACACTTACATTGCCTGGTTTTTTGGCAAGCAAAAGACGGCATACGAGATTGCACAACACCAACCATGTTCGCCGTCTTCGT	11	4414	5442	0	13	53
208431775|NM_001135637.1|23657	TAGAAGACGCACCGGCCATCTTTGTGATCCTAAGATGTTAATATTCATAGCATCTTGGGATCACAGAGATGGTTTTTTGGCAAGCAAAAGACGGCATACGAGATCACACATGGTCAACACCATTCGCCGTCTTCGT	11	996	3114	0	36	44
209915596|NM_001136140.1|23884	TAGAAGACGCACCGGGTGGACTAAATTTCAAAGGAAGTTAATATTCATAGCTTCCTTTGAAATTTGGTCCACTTTTTTGGCAAGCAAAAGACGGCATACGAGATGTCACATGCACAGTTGGTTTCGCCGTCTTCGT	11	5105	5719	0	213	101
209915616|NM_001135953.1|23901	TAGAAGACGCACCGGCCTCAGTAGTATTTAGTTCTGGTTAATATTCATAGCCAGAACTAAGTACTGCTGAGGTTTTTTGGCAAGCAAAAGACGGCATACGAGATGTCACATGCACACATGCATTCGCCGTCTTCGT	11	7803	11	0	28	104
217416412|NM_004226.3|24388	TAGAAGACGCACCGGGAGTAGCATGCCTTTGTATTTGTTAATATTCATAGCAAATACGAAGGCATGCTACTCTTTTTTGGCAAGCAAAAGACGGCATACGAGATTGCACATGTGCAGTCAGTTTCGCCGTCTTCGT	11	125	11254	0	1	111
226493202|NM_019083.2|25263	TAGAAGACGCACCGGGTCCCATCCAGTATTACATGAGTTAATATTCATAGCTCGTGTAATGCTGGATGGGACTTTTTTGGCAAGCAAAAGACGGCATACGAGATGTCAACGTACACACTGTGTTCGCCGTCTTCGT	11	4063	3	0	13	0
227430411|NM_001136041.2|25304	TAGAAGACGCACCGGGCCACAGATATGGTTTGTTACGTTAATATTCATAGCGTGACAAACCATGTCTGTGGCTTTTTTGGCAAGCAAAAGACGGCATACGAGATTGCAACGTACTGCAACGTTTCGCCGTCTTCGT	11	2	0	0	0	0
239735578|NM_015028.2|25526	TAGAAGACGCACCGGCCCTTTGGAATTAGGGATAGGGTTAATATTCATAGCTCTATCCCTAATTCCGAAGGGTTTTTTGGCAAGCAAAAGACGGCATACGAGATCACAACGTTGACTGCAACTTCGCCGTCTTCGT	11	4918	2	0	62	0
119220593|NM_000875.3|1773	TAGAAGACGCACCGGTGACTGTACAGCTAATGGTTTGTTAATATTCATAGCAAACCATTGGCTGTGCAGTCATTTTTTGGCAAGCAAAAGACGGCATACGAGATGTGTGTCAACTGACTGCATTCGCCGTCTTCGT	10	32	0	0	0	122
37595544|NM_002595.2|2058	TAGAAGACGCACCGGGCGGAATCATTGCTGTTAAATGTTAATATTCATAGCATTTAGCAGCAATGATTCCGCTTTTTTGGCAAGCAAAAGACGGCATACGAGATTGGTGTACGTGTGTACACTTCGCCGTCTTCGT	10	0	1	0	0	0
14141169|NM_004739.2|4428	TAGAAGACGCACCGGCCAAACCCTAACCAGATTATTGTTAATATTCATAGCAATGATCTGGTTAGGGTTTGGTTTTTTGGCAAGCAAAAGACGGCATACGAGATACGTCAGTCACAGTTGGTTTCGCCGTCTTCGT	10	5245	3	0	24	0
24475703|NM_025209.2|5087	TAGAAGACGCACCGGGCCGAACAATACTAGCAATATGTTAATATTCATAGCATGTTGCTGGTATTGTTCGGCTTTTTTGGCAAGCAAAAGACGGCATACGAGATTGGTCAGTTGTGCATGTGTTCGCCGTCTTCGT	10	3491	962	0	476	11
40068478|NM_024864.3|5740	TAGAAGACGCACCGGCATCATGAGTTGTTTGGAGTTGTTAATATTCATAGCAACTCCAAGCAACTCATGATGTTTTTTGGCAAGCAAAAGACGGCATACGAGATTGGTCACAACCAACTGGTTTCGCCGTCTTCGT	10	839	5425	0	29	49
112382240|NM_001042729.1|6436	TAGAAGACGCACCGGGCGTGTAAGATCGTAGACTTTGTTAATATTCATAGCAAAGTCTGCGATCTTGCACGCTTTTTTGGCAAGCAAAAGACGGCATACGAGATCAGTCAACCAGTACCAGTTTCGCCGTCTTCGT	10	4352	3	0	40	0
255760023|NM_005108.3|6593	TAGAAGACGCACCGGCCGGTGTATGTTATAGATACTGTTAATATTCATAGCAGTGTCTATAACATACACCGGTTTTTTGGCAAGCAAAAGACGGCATACGAGATCAGTCAACCATGGTGTCATTCGCCGTCTTCGT	10	1158	1823	0	5	17
7657497|NM_014226.1|6850	TAGAAGACGCACCGGGCACTATATGTACTAGTTATGGTTAATATTCATAGCCATAACTGGTACATATAGTGCTTTTTTGGCAAGCAAAAGACGGCATACGAGATCAGTCAACACTGGTGTACTTCGCCGTCTTCGT	10	4920	2	0	23	0
110825981|NM_016323.2|8359	TAGAAGACGCACCGGTGTACAATGCTGCGTTATATTGTTAATATTCATAGCAATATGACGCAGCATTGTACATTTTTTGGCAAGCAAAAGACGGCATACGAGATGTGTACGTGTACACCATGTTCGCCGTCTTCGT	10	6790	35	0	19	1
5453871|NM_006207.1|9276	TAGAAGACGCACCGGCTCCCAGTTACTTTGATGTTGGTTAATATTCATAGCCAACATCGAAGTAGCTGGGAGTTTTTTGGCAAGCAAAAGACGGCATACGAGATTGGTACCAGTGTTGTGGTTTCGCCGTCTTCGT	10	984	0	0	2	0
9506614|NM_019023.1|9543	TAGAAGACGCACCGGGCAGATATGCTACATGATAAAGTTAATATTCATAGCTTTGTCATGTAGCATATCTGCTTTTTTGGCAAGCAAAAGACGGCATACGAGATACGTACCACACAGTCATGTTCGCCGTCTTCGT	10	3073	1	0	9	0
13128863|NM_006044.2|9655	TAGAAGACGCACCGGCTGGGAGGTTCTTGTGGGATTGTTAATATTCATAGCGATCTCACAAGAACCTCCCAGTTTTTTGGCAAGCAAAAGACGGCATACGAGATCAGTACCACAACTGCATGTTCGCCGTCTTCGT	10	5208	4	0	18	0
18379345|NM_014978.1|9927	TAGAAGACGCACCGGCTGCACCTGTAACTCTTTGAAGTTAATATTCATAGCTTCAGAGAGTTGCAGGTGCAGTTTTTTGGCAAGCAAAAGACGGCATACGAGATTGGTACCAACTGGTCATGTTCGCCGTCTTCGT	10	4749	3	0	15	0
21464103|NM_006826.2|10383	TAGAAGACGCACCGGGCCAGAATACAAGCATTGTTTGTTAATATTCATAGCAAGCAATGCTTGTATTCTGGCTTTTTTGGCAAGCAAAAGACGGCATACGAGATACGTACACGTACGTTGTGTTCGCCGTCTTCGT	10	5204	614	0	20	3
22538388|NM_147166.1|10647	TAGAAGACGCACCGGCCAGGGAAATATTTCTTCTTGGTTAATATTCATAGCCAAGAAGAGATGTTTCCCTGGTTTTTTGGCAAGCAAAAGACGGCATACGAGATGTGTACACCAACCACATGTTCGCCGTCTTCGT	10	1289	4340	0	4	38
32306516|NM_032647.2|11838	TAGAAGACGCACCGGCTGCTGCAGATAAGCATTCTTGTTAATATTCATAGCAAGAGTGCTTGTCTGCAGCAGTTTTTTGGCAAGCAAAAGACGGCATACGAGATTGGTACTGACGTTGTGACTTCGCCGTCTTCGT	10	2	9	0	0	0
33636755|NM_031417.2|12199	TAGAAGACGCACCGGGAGGCCAACATTAAGATTGTTGTTAATATTCATAGCAGCAATCTTGATGTTGGCCTCTTTTTTGGCAAGCAAAAGACGGCATACGAGATCAGTACTGTGACACCATGTTCGCCGTCTTCGT	10	3	11	0	0	77
38327571|NM_198437.1|12773	TAGAAGACGCACCGGCCCGATTAGTTAAGGAGTTGTGTTAATATTCATAGCACAGCTCCTTAACTGATCGGGTTTTTTGGCAAGCAAAAGACGGCATACGAGATGTGTTGGTCATGACCACATTCGCCGTCTTCGT	10	2	0	0	0	0
61563741|NM_017912.3|15520	TAGAAGACGCACCGGCGGGATAACCACTTGATATCTGTTAATATTCATAGCAGGTATCAGGTGGTTATCCCGTTTTTTGGCAAGCAAAAGACGGCATACGAGATTGGTTGTGGTACACGTGTTTCGCCGTCTTCGT	10	2811	2438	0	119	27
62912456|NM_001017423.1|15710	TAGAAGACGCACCGGCGCTTGGTATTTATTGTTGAGGTTAATATTCATAGCCTCAACAATAGATGCCAAGCGTTTTTTGGCAAGCAAAAGACGGCATACGAGATCAGTTGTGCACACATGACTTCGCCGTCTTCGT	10	5990	2	0	17	0
66932962|NM_001024074.1|16027	TAGAAGACGCACCGGCAGACGTTGAAGTGGGAAGGTGTTAATATTCATAGCATCTTCCCACTTCAGCGTCTGTTTTTTGGCAAGCAAAAGACGGCATACGAGATTGGTTGTGACACCAACTGTTCGCCGTCTTCGT	10	10	6400	0	1	44
83776599|NM_004217.2|16639	TAGAAGACGCACCGGGAGGATCTATTTGATTCTAGAGTTAATATTCATAGCTCTAGAATCAAGTAGATCCTCTTTTTTGGCAAGCAAAAGACGGCATACGAGATTGCAGTGTGTTGTGTGTGTTCGCCGTCTTCGT	10	4979	1689	0	16	17
116256470|NM_173354.3|18292	TAGAAGACGCACCGGGCGTGCATTGATTACTATTCAGTTAATATTCATAGCTGGATAGTAATCAATGCACGCTTTTTTGGCAAGCAAAAGACGGCATACGAGATTGCAGTCATGCATGCAGTTTCGCCGTCTTCGT	10	40	1	0	0	0
116734707|NM_001106.3|18389	TAGAAGACGCACCGGGTGTGTTGGTTTGATTCTTGTGTTAATATTCATAGCACAAGAATCAAGCCAGCACACTTTTTTGGCAAGCAAAAGACGGCATACGAGATCACAGTCATGTGCACACATTCGCCGTCTTCGT	10	4003	6020	0	8	52
116734713|NM_001077401.1|18401	TAGAAGACGCACCGGCCCACGAATTATCTCCTTCTTGTTAATATTCATAGCAAGAGGGAGATGATTCGTGGGTTTTTTGGCAAGCAAAAGACGGCATACGAGATTGCAGTCATGTGACGTCATTCGCCGTCTTCGT	10	4635	2	0	188	28
119964725|NM_000876.2|18792	TAGAAGACGCACCGGCCGCTATGAAATTGGGTGGGTGTTAATATTCATAGCATCCACTCAATTTCATAGCGGTTTTTTGGCAAGCAAAAGACGGCATACGAGATCACAGTACCACAACACGTTTCGCCGTCTTCGT	10	4455	4	0	9	104
145275207|NM_017433.4|19513	TAGAAGACGCACCGGGCTAGTGGTTGAATCTTAGGGGTTAATATTCATAGCCTCTAAGATTCAACCGCTAGCTTTTTTGGCAAGCAAAAGACGGCATACGAGATACCAGTTGGTGTTGACCATTCGCCGTCTTCGT	10	4732	186	0	14	25
151301218|NM_198318.2|20262	TAGAAGACGCACCGGCGTCAAAGCCAATAAGTTAGAGTTAATATTCATAGCTCTAACTTGTTGGCTTTGACGTTTTTTGGCAAGCAAAAGACGGCATACGAGATACCAGTTGTGGTACCAACTTCGCCGTCTTCGT	10	0	0	0	0	0
158138506|NM_001109891.1|21052	TAGAAGACGCACCGGCCCTGTCAAAGTTGTCATTTCGTTAATATTCATAGCGAAGTGACAGCTTTGACAGGGTTTTTTGGCAAGCAAAAGACGGCATACGAGATCACACAGTACGTTGTGGTTTCGCCGTCTTCGT	10	8	8102	0	26	71
169218114|XM_001724747.1|21763	TAGAAGACGCACCGGCAGTGGATGTGTAGACATTAAGTTAATATTCATAGCTTAGTGTCTGCACATCCACTGTTTTTTGGCAAGCAAAAGACGGCATACGAGATACCACACACAGTGTGTTGTTCGCCGTCTTCGT	10	5418	4	0	15	0
170650722|NM_014236.3|21945	TAGAAGACGCACCGGCGTTACTTGTAGTTTGCTTTAGTTAATATTCATAGCTAAAGCAAGCTACAAGTAACGTTTTTTGGCAAGCAAAAGACGGCATACGAGATCACACACACAACTGACCATTCGCCGTCTTCGT	10	4939	1711	0	40	16
211058419|NM_053053.3|23973	TAGAAGACGCACCGGCCTGATCAGTAGGATATTTGTGTTAATATTCATAGCACAGATATCCTGCTGATCAGGTTTTTTGGCAAGCAAAAGACGGCATACGAGATTGCACATGCAACACCACATTCGCCGTCTTCGT	10	5685	4	0	171	0
238624094|NM_031915.2|25486	TAGAAGACGCACCGGGACGTAGGAATTTCAGGTAATGTTAATATTCATAGCATTGCCTGAAATTCCTGCGTCTTTTTTGGCAAGCAAAAGACGGCATACGAGATACCAACGTTGACGTTGACTTCGCCGTCTTCGT	10	2	0	0	0	75
259490270|NM_172215.2|25859	TAGAAGACGCACCGGCGCATGCACTATGTCATTATGGTTAATATTCATAGCCATGATGACATGGTGCATGCGTTTTTTGGCAAGCAAAAGACGGCATACGAGATCACAACCACAGTGTGTTGTTCGCCGTCTTCGT	10	4355	2188	0	13	20
269973876|NM_018339.5|26154	TAGAAGACGCACCGGCTGACTAACTTGCTGTTAAATGTTAATATTCATAGCATTTAGCAGCAAGTTAGTCAGTTTTTTGGCAAGCAAAAGACGGCATACGAGATGTCAACCAACGTACACACTTCGCCGTCTTCGT	10	2	0	0	0	1
162951880|NM_001112707.1|1380	TAGAAGACGCACCGGTCTACATATCAGGGAACTAAAGTTAATATTCATAGCTTTAGTTCCCTGATATGTAGATTTTTTGGCAAGCAAAAGACGGCATACGAGATGTGTGTCACACAACCAGTTTCGCCGTCTTCGT	9	3039	2	0	14	0
41349475|NM_018699.2|2636	TAGAAGACGCACCGGGCTGTCATTTAAGAAGGAGAAGTTAATATTCATAGCTTCTCCTTCTTGAATGGCAGCTTTTTTGGCAAGCAAAAGACGGCATACGAGATTGGTGTACACCAGTTGGTTTCGCCGTCTTCGT	9	5936	4	0	16	0
121583541|NM_001001671.2|2920	TAGAAGACGCACCGGCCGCTGTGTTTACATATTTAAGTTAATATTCATAGCTTAAATATGTAAACACAGCGGTTTTTTGGCAAGCAAAAGACGGCATACGAGATTGGTGTACTGCAACACGTTTCGCCGTCTTCGT	9	2402	1153	0	41	12
99077115|NM_019852.3|3481	TAGAAGACGCACCGGCGTCAGTGTCTTGGGTAAGTTGTTAATATTCATAGCAACTTGCCCAAGATACTGACGTTTTTTGGCAAGCAAAAGACGGCATACGAGATTGGTGTTGCAACCAACCATTCGCCGTCTTCGT	9	4	952	0	0	10
157266336|NM_001713.2|3731	TAGAAGACGCACCGGGTTTGTCTTTGCATTGGAGAAGTTAATATTCATAGCTTCTCCAGTGCAAAGACAAACTTTTTTGGCAAGCAAAAGACGGCATACGAGATGTGTGTTGACACCAGTTGTTCGCCGTCTTCGT	9	4920	9061	0	13	65
188497617|NM_006314.2|4267	TAGAAGACGCACCGGGCGTCATCTTATTACCTGTATGTTAATATTCATAGCATGCAGGTAATGAGATGACGCTTTTTTGGCAAGCAAAAGACGGCATACGAGATACGTCAGTGTACACACTGTTCGCCGTCTTCGT	9	521	8	0	2	65
54292120|NM_001005845.1|4705	TAGAAGACGCACCGGGCCAGAATAACAAAGCTTATTGTTAATATTCATAGCAATAGGCTTTGTTATTCTGGCTTTTTTGGCAAGCAAAAGACGGCATACGAGATGTGTCAGTACCAACGTCATTCGCCGTCTTCGT	9	2275	860	0	8	59
187171274|NM_030662.3|4895	TAGAAGACGCACCGGCCTCTGAGAGAAGCACTAGATGTTAATATTCATAGCATCTGGTGCTTCTCTCGGAGGTTTTTTGGCAAGCAAAAGACGGCATACGAGATCAGTCAGTTGGTCATGTGTTCGCCGTCTTCGT	9	1261	2631	0	5	24
157738608|NM_024602.5|5327	TAGAAGACGCACCGGCCGAGGTATTTCACTTCTTAAGTTAATATTCATAGCTTAAGAGGTGAAATACCTCGGTTTTTTGGCAAGCAAAAGACGGCATACGAGATTGGTCACAGTTGGTTGTGTTCGCCGTCTTCGT	9	4	0	0	0	0
116812623|NM_173500.3|6454	TAGAAGACGCACCGGGCAATGGATTTATAGCTGTTAGTTAATATTCATAGCTAACAGCTATAAATCCATTGCTTTTTTGGCAAGCAAAAGACGGCATACGAGATTGGTCAACCAGTTGCAACTTCGCCGTCTTCGT	9	4253	11	0	80	0
31317308|NM_012398.1|7078	TAGAAGACGCACCGGCCAATAGAGGTTCTGTCTATGGTTAATATTCATAGCCATGGACAGAACCTCTGTTGGTTTTTTGGCAAGCAAAAGACGGCATACGAGATACGTCAACTGACACCAACTTCGCCGTCTTCGT	9	3034	1	0	10	0
91208434|NM_019040.3|8448	TAGAAGACGCACCGGGCAGATTCCTCGGTTTAATAAGTTAATATTCATAGCTTATTAAGCCGAGGAATCTGCTTTTTTGGCAAGCAAAAGACGGCATACGAGATTGGTACGTCAGTGTGTGTTTCGCCGTCTTCGT	9	2130	2142	0	114	63
4505784|NM_000294.1|9159	TAGAAGACGCACCGGCTGCTGGAAGTAGTGGGCTTTGTTAATATTCATAGCAAAGCTCACTGCTTCCAGCAGTTTTTTGGCAAGCAAAAGACGGCATACGAGATCAGTACGTTGTGGTCATGTTCGCCGTCTTCGT	9	3351	534	0	9	7
9257230|NM_002538.2|9534	TAGAAGACGCACCGGGAGCAGTAAAGGGCTTTATGTGTTAATATTCATAGCACATGAAGCCCTTTGCTGCTCTTTTTTGGCAAGCAAAAGACGGCATACGAGATTGGTACCACAGTTGTGACTTCGCCGTCTTCGT	9	203	0	0	0	0
19743810|NM_013254.2|9952	TAGAAGACGCACCGGGCTTGGGCATTAAATGAATGTGTTAATATTCATAGCGCATTCATTTAATGCCCAAGCTTTTTTGGCAAGCAAAAGACGGCATACGAGATACGTACCAACTGACGTGTTTCGCCGTCTTCGT	9	5874	5	0	14	0
21166374|NM_006284.2|10257	TAGAAGACGCACCGGCAGCGAGTATGGTATTAATGTGTTAATATTCATAGCACATTGATGCCATACTCGCTGTTTTTTGGCAAGCAAAAGACGGCATACGAGATGTGTACACGTGTCAGTCATTCGCCGTCTTCGT	9	2952	1699	0	8	39
25777595|NM_003648.2|11147	TAGAAGACGCACCGGCTGCTTCATTGGAAGTGATGTGTTAATATTCATAGCACATCACTTCCAGTGAGGCAGTTTTTTGGCAAGCAAAAGACGGCATACGAGATTGGTACACTGACGTACTGTTCGCCGTCTTCGT	9	3234	2	0	14	0
31343499|NM_175886.2|11631	TAGAAGACGCACCGGCGACAGGATAAGAGGGATGAGGTTAATATTCATAGCCTTATCCTTCTTATCCTGTCGTTTTTTGGCAAGCAAAAGACGGCATACGAGATGTGTACTGCACAACTGTGTTCGCCGTCTTCGT	9	8	8518	0	0	71
31543809|NM_005424.2|11725	TAGAAGACGCACCGGCTCTGCTGTCTAACTTGTGATGTTAATATTCATAGCGTCACAGGTTAGACAGCAGAGTTTTTTGGCAAGCAAAAGACGGCATACGAGATGTGTACTGCATGGTTGCATTCGCCGTCTTCGT	9	3826	4	0	12	0
39653316|NM_018039.2|12902	TAGAAGACGCACCGGGCTGCATTTGTGAAGAATTCTGTTAATATTCATAGCAGGATTCTTCACAAGTGCAGCTTTTTTGGCAAGCAAAAGACGGCATACGAGATCAGTTGGTACCAACCAACTTCGCCGTCTTCGT	9	0	1	0	0	0
48255897|NM_139045.2|14190	TAGAAGACGCACCGGGCAGCTAAAGAGAAGAAGAGGGTTAATATTCATAGCCTTCTTCTTCTCTTTGGCTGCTTTTTTGGCAAGCAAAAGACGGCATACGAGATTGGTTGCATGCAACTGACTTCGCCGTCTTCGT	9	5	2792	0	0	110
50726964|NM_013392.2|14440	TAGAAGACGCACCGGGCCATTTGATTCGCCTTAGTTGTTAATATTCATAGCAACTGAGGCGAATCGAATGGCTTTTTTGGCAAGCAAAAGACGGCATACGAGATACGTTGACGTCAACACGTTTCGCCGTCTTCGT	9	4099	1	0	9	0
54112405|NM_145862.2|14723	TAGAAGACGCACCGGCACAGTGGTAATGGAATCTTTGTTAATATTCATAGCAAAGGTTCCATTGCCACTGTGTTTTTTGGCAAGCAAAAGACGGCATACGAGATTGGTTGACCAACGTGTTGTTCGCCGTCTTCGT	9	3145	735	0	11	5
54792095|NM_004448.2|14767	TAGAAGACGCACCGGCCTGGGTATTGAAAGCTTTAGGTTAATATTCATAGCCTAAGGCTTTCAGTACCCAGGTTTTTTGGCAAGCAAAAGACGGCATACGAGATGTGTTGACCAACACTGTGTTCGCCGTCTTCGT	9	1160	1	0	2	32
57222268|NM_001009565.1|15230	TAGAAGACGCACCGGCTGCTAGGTATAAAGGAATGAGTTAATATTCATAGCTCATTCCTTTGTACCTGGCAGTTTTTTGGCAAGCAAAAGACGGCATACGAGATTGGTTGACTGCATGTGACTTCGCCGTCTTCGT	9	2616	1	0	38	0
68303571|NM_001892.4|16120	TAGAAGACGCACCGGCGAGAAGCCCTTTACAAATTGGTTAATATTCATAGCCAGTTTGTGAAGGGCTTCTCGTTTTTTGGCAAGCAAAAGACGGCATACGAGATGTGTTGTGACTGTGACGTTTCGCCGTCTTCGT	9	11	6378	0	0	56
75709179|NM_138957.2|16420	TAGAAGACGCACCGGCAGGTACCTGGAGTTTAATATGTTAATATTCATAGCGTATTAAACTCCAGGTACCTGTTTTTTGGCAAGCAAAAGACGGCATACGAGATACCAGTGTGTGTACCAGTTTCGCCGTCTTCGT	9	5	880	0	1	8
86990431|NM_001039468.1|16708	TAGAAGACGCACCGGCAGAGTATTTCGCCTAAATCAGTTAATATTCATAGCTGGTTTAGGCGAAATACTCTGTTTTTTGGCAAGCAAAAGACGGCATACGAGATGTCAGTGTCACAGTCAGTTTCGCCGTCTTCGT	9	776	2069	0	34	16
87298835|NM_001039487.1|16767	TAGAAGACGCACCGGGCTTCTTCGTTGTTGTAATTGGTTAATATTCATAGCCAATTACAGCAACGAAGAAGCTTTTTTGGCAAGCAAAAGACGGCATACGAGATCACAGTGTCACATGTGTGTTCGCCGTCTTCGT	9	2	0	0	0	25
87298839|NM_006020.2|16770	TAGAAGACGCACCGGCAGCTTCTGTTATTTCCTTTGGTTAATATTCATAGCCAAAGGAAATAGCAGAGGCTGTTTTTTGGCAAGCAAAAGACGGCATACGAGATGTCAGTGTCAACGTGTACTTCGCCGTCTTCGT	9	4158	3	0	14	412
110349720|NM_133379.2|17613	TAGAAGACGCACCGGCACCACCCAATTTCGTTTAACGTTAATATTCATAGCGTTGAACGAAGTTGGGTGGTGTTTTTTGGCAAGCAAAAGACGGCATACGAGATACCAGTCAGTTGGTTGCATTCGCCGTCTTCGT	9	5294	835	0	20	4
110618243|NM_001042603.1|17704	TAGAAGACGCACCGGCCAGCTTTGCCTGTATGATTTGTTAATATTCATAGCGAATCATGCAGGCAAAGCTGGTTTTTTGGCAAGCAAAAGACGGCATACGAGATCACAGTCACAGTACACGTTTCGCCGTCTTCGT	9	3742	9	0	15	0
111548663|NM_173082.2|17811	TAGAAGACGCACCGGCCAGTGAGGGTAGGTGAGGGAGTTAATATTCATAGCTTCCTCATCTACCCTCACTGGTTTTTTGGCAAGCAAAAGACGGCATACGAGATTGCAGTCACAACCAGTTGTTCGCCGTCTTCGT	9	227	8295	0	1	81
113204434|NM_014826.4|17932	TAGAAGACGCACCGGCTGACGACATGACTCTTAGATGTTAATATTCATAGCATCTGAGAGTCGTGTCGTCAGTTTTTTGGCAAGCAAAAGACGGCATACGAGATACCAGTCAACGTGTTGGTTTCGCCGTCTTCGT	9	2	0	0	0	0
134152685|NM_001083592.1|19317	TAGAAGACGCACCGGCCAGAAGCTGCGAATTGTATTGTTAATATTCATAGCGATACAGTTCGCAGCTTCTGGTTTTTTGGCAAGCAAAAGACGGCATACGAGATCACAGTACTGCATGCACATTCGCCGTCTTCGT	9	9902	11	0	41	0
134254439|NM_001083600.1|19331	TAGAAGACGCACCGGCCCTGCATTCTAAATGCTGTTGTTAATATTCATAGCAGCAGCATTTGGAATGCAGGGTTTTTTGGCAAGCAAAAGACGGCATACGAGATACCAGTACTGACGTGTTGTTCGCCGTCTTCGT	9	12	6657	0	132	66
146219842|NM_006662.2|19634	TAGAAGACGCACCGGGCTAGGGAGGTGGTCATGAAAGTTAATATTCATAGCTTTCGTGACCATCTCCCTAGCTTTTTTGGCAAGCAAAAGACGGCATACGAGATTGCAGTTGGTACTGGTACTTCGCCGTCTTCGT	9	87	0	0	0	0
148539641|NM_017758.3|19761	TAGAAGACGCACCGGGCTCTGTTGTTCTCCATTTCTGTTAATATTCATAGCAGAAGTGGAGAACAGCAGAGCTTTTTTGGCAAGCAAAAGACGGCATACGAGATCACAGTTGCAGTTGGTCATTCGCCGTCTTCGT	9	2	76	0	58	1
150417998|NM_023079.3|20189	TAGAAGACGCACCGGGCCCATTTGATACTCTTTATGGTTAATATTCATAGCCATAAGGAGTGTCAAATGGGCTTTTTTGGCAAGCAAAAGACGGCATACGAGATACCAGTTGACTGCATGCATTCGCCGTCTTCGT	9	3528	569	0	14	4
153085394|NM_006037.3|20278	TAGAAGACGCACCGGGCAGCGTATAGAATTGTTGTTGTTAATATTCATAGCAGCAACAATTCTGTACGCTGCTTTTTTGGCAAGCAAAAGACGGCATACGAGATCACAGTTGTGGTTGCAACTTCGCCGTCTTCGT	9	5983	4	0	16	0
156416001|NM_005028.4|20680	TAGAAGACGCACCGGCACCGTGTTGGTATCACATAAGTTAATATTCATAGCTTGTGTGATGCCAACACGGTGTTTTTTGGCAAGCAAAAGACGGCATACGAGATACCACAGTGTTGGTACGTTTCGCCGTCTTCGT	9	2	0	0	0	0
157738608|NM_024602.5|20942	TAGAAGACGCACCGGCGAGGTATTTCACTTCTTAAGGTTAATATTCATAGCCTTAAGAGGTGAAATACCTCGTTTTTTGGCAAGCAAAAGACGGCATACGAGATTGCACAGTCATGGTTGACTTCGCCGTCTTCGT	9	4090	4	0	17	0
163792193|NM_030934.4|21269	TAGAAGACGCACCGGGCTGGTTTGGGAGCTTTGTTTGTTAATATTCATAGCAAGCAAAGCTCCCAAACCAGCTTTTTTGGCAAGCAAAAGACGGCATACGAGATCACACAGTTGGTCACACATTCGCCGTCTTCGT	9	1	1792	0	0	16
194272160|NM_002221.3|22949	TAGAAGACGCACCGGGTGGTCTGTGTTTCAGCTATTGTTAATATTCATAGCAATGGCTGAAGCACAGACCACTTTTTTGGCAAGCAAAAGACGGCATACGAGATACCACAACCAACACCACATTCGCCGTCTTCGT	9	0	450	0	0	6
194688150|NM_015093.3|23103	TAGAAGACGCACCGGCCAAGGAAGTCACTAAATTGAGTTAATATTCATAGCTCAATTTGGTGGCTTCCTTGGTTTTTTGGCAAGCAAAAGACGGCATACGAGATCACACAACACGTTGTGTGTTCGCCGTCTTCGT	9	7051	5	0	19	0
197245436|NM_001134335.1|23279	TAGAAGACGCACCGGCTGGCCAAATAGAGAGAATAAGTTAATATTCATAGCTTGTTCTCTCTGTTTGGCCAGTTTTTTGGCAAGCAAAAGACGGCATACGAGATGTCACAACACTGACTGTGTTCGCCGTCTTCGT	9	776	1	0	1	75
207113184|NM_198973.2|23593	TAGAAGACGCACCGGGCAGCAGGAATATCTCTTTACGTTAATATTCATAGCGTGAAGAGATGTTCCTGCTGCTTTTTTGGCAAGCAAAAGACGGCATACGAGATACCACATGGTGTACACCATTCGCCGTCTTCGT	9	245	0	0	1	0
211058419|NM_053053.3|23984	TAGAAGACGCACCGGGTCCTGTGGTTTGTATGTAAGGTTAATATTCATAGCCTTACATGCAGACCACAGGACTTTTTTGGCAAGCAAAAGACGGCATACGAGATGTCACATGCAACTGGTGTTTCGCCGTCTTCGT	9	2897	640	0	8	8
217330621|NM_014308.3|24334	TAGAAGACGCACCGGCAGGGTTCTGGGAAAGTAATAGTTAATATTCATAGCTGTTGCTTTCCCAGAACCCTGTTTTTTGGCAAGCAAAAGACGGCATACGAGATCACACATGTGGTGTTGACTTCGCCGTCTTCGT	9	1	0	0	0	0
221316714|NM_002446.3|24576	TAGAAGACGCACCGGGTGGCATAAGACCACTAAGATGTTAATATTCATAGCATCTTGGTGGTCTTGTGCCACTTTTTTGGCAAGCAAAAGACGGCATACGAGATCACAACGTGTGTGTGTGTTTCGCCGTCTTCGT	9	4235	153	0	172	2
259089410|NM_015716.4|25847	TAGAAGACGCACCGGGCTGCCATTAAGGTTATGGATGTTAATATTCATAGCATCCATGACCTTGATGGCAGCTTTTTTGGCAAGCAAAAGACGGCATACGAGATGTCAACCAGTTGTGCATGTTCGCCGTCTTCGT	9	4275	33	0	14	0
261244919|NM_014397.5|25970	TAGAAGACGCACCGGCCGACAGTCTCTCTATATGTAGTTAATATTCATAGCTGCATATGGAGAGACTGTCGGTTTTTTGGCAAGCAAAAGACGGCATACGAGATACCAACCACACATGGTACTTCGCCGTCTTCGT	9	6499	4	0	13	0
89276755|NM_003913.4|334	TAGAAGACGCACCGGCCCTATCAATTGTCTTATGTAGTTAATATTCATAGCTACATAAGACAGTTGATAGGGTTTTTTGGCAAGCAAAAGACGGCATACGAGATACGTGTGTCACAGTTGACTTCGCCGTCTTCGT	8	2105	1220	0	86	11
112789547|NM_001042771.1|863	TAGAAGACGCACCGGAGCCATTAACTACGGGATATTGTTAATATTCATAGCAATGTCCCGTAGTTAATGGCTTTTTTTGGCAAGCAAAAGACGGCATACGAGATCAGTGTGTTGCACATGTGTTCGCCGTCTTCGT	8	3774	25	0	16	3
156415999|NM_016406.3|1682	TAGAAGACGCACCGGCATCGAGTTTGACATTTCTATGTTAATATTCATAGCATAGGAATGTCAAACTCGATGTTTTTTGGCAAGCAAAAGACGGCATACGAGATTGGTGTCAACACCAGTACTTCGCCGTCTTCGT	8	2398	9381	0	43	83
226529782|NM_032019.5|1770	TAGAAGACGCACCGGGCCAAGCAGAAATACGGGTTAGTTAATATTCATAGCTAGCCCGTGTTTCTGCTTGGCTTTTTTGGCAAGCAAAAGACGGCATACGAGATCAGTGTCAACTGACACACTTCGCCGTCTTCGT	8	1748	0	0	6	0
37059769|NM_153361.2|2318	TAGAAGACGCACCGGCGAGCACTATATCGGTATTTAGTTAATATTCATAGCTAAATGCCGATGTAGTGCTCGTTTTTTGGCAAGCAAAAGACGGCATACGAGATCAGTGTACCAGTGTTGACTTCGCCGTCTTCGT	8	4085	3	0	12	0
168480073|NM_000623.3|2524	TAGAAGACGCACCGGGAATGCCATTATCTCTATGAAGTTAATATTCATAGCTTCATGGAGATAATGGCATTCTTTTTTGGCAAGCAAAAGACGGCATACGAGATTGGTGTACCATGCATGGTTTCGCCGTCTTCGT	8	2155	1061	0	162	11
58530861|NM_001006115.2|2598	TAGAAGACGCACCGGGAGGACATACAGATTTGCTTTGTTAATATTCATAGCAAAGCAAGTCTGTGTGTCCTCTTTTTTGGCAAGCAAAAGACGGCATACGAGATTGGTGTACACGTACCAACTTCGCCGTCTTCGT	8	2682	4	0	5	55
7662291|NM_014860.1|2805	TAGAAGACGCACCGGCCATTTAACTTGGAGGTTGAAGTTAATATTCATAGCTTCAACCTCCAGGTTAGATGGTTTTTTGGCAAGCAAAAGACGGCATACGAGATACGTGTACACTGTGCACATTCGCCGTCTTCGT	8	21	5980	0	0	53
187937178|NM_001080395.2|2942	TAGAAGACGCACCGGCGAATGGAGGTTGGGTGGTTTGTTAATATTCATAGCAAATCACCCAACTTCCATTCGTTTTTTGGCAAGCAAAAGACGGCATACGAGATACGTGTACTGCATGTGACTTCGCCGTCTTCGT	8	1376	1436	0	7	17
27886594|NM_005975.2|3019	TAGAAGACGCACCGGAGTCGCAGAATTATATCCATCGTTAATATTCATAGCGGTGGATGTAATTCTGCGACTTTTTTTGGCAAGCAAAAGACGGCATACGAGATACGTGTACTGTGGTACTGTTCGCCGTCTTCGT	8	4065	3	0	10	0
114796629|NM_001048200.1|3180	TAGAAGACGCACCGGGCAACCATGTAAAGTCTTGTTGTTAATATTCATAGCAACAGGACTTTACATGGTTGCTTTTTTGGCAAGCAAAAGACGGCATACGAGATTGGTGTTGGTCAACTGGTTTCGCCGTCTTCGT	8	3104	1	0	8	14
89993684|NM_181528.2|3653	TAGAAGACGCACCGGGTGGAGAATTAATGGGTTATAGTTAATATTCATAGCTATAACCCATTAATTCTCCACTTTTTTGGCAAGCAAAAGACGGCATACGAGATTGGTGTTGACCAGTCACATTCGCCGTCTTCGT	8	4	0	0	1	0
28559070|NM_175630.1|3694	TAGAAGACGCACCGGGCCTCAGAGTTATTACCTAATGTTAATATTCATAGCATTGGGTAATAGCTCTGAGGCTTTTTTGGCAAGCAAAAGACGGCATACGAGATCAGTGTTGACCAACTGACTTCGCCGTCTTCGT	8	6740	1	0	20	0
167466232|NM_001012418.3|3834	TAGAAGACGCACCGGCAGCTTCTATACTGTGAGTAAGTTAATATTCATAGCTTGCTCACAGTATAGAAGCTGTTTTTTGGCAAGCAAAAGACGGCATACGAGATACGTGTTGACTGTGACACTTCGCCGTCTTCGT	8	3	0	0	0	0
38569459|NM_015191.1|3863	TAGAAGACGCACCGGGCTCATGTCTTTGAGGTATTTGTTAATATTCATAGCAAATGCCTCAAAGGCATGAGCTTTTTTGGCAAGCAAAAGACGGCATACGAGATTGGTGTTGTGGTCACATGTTCGCCGTCTTCGT	8	1	0	0	0	1
227497860|NM_020836.3|3996	TAGAAGACGCACCGGCAGGATTCAGAGCAATTACATGTTAATATTCATAGCATGTAGTTGCTCTGAATCCTGTTTTTTGGCAAGCAAAAGACGGCATACGAGATGTGTGTTGTGACCATGGTTTCGCCGTCTTCGT	8	8	5706	0	17	55
21493032|NM_007202.2|4296	TAGAAGACGCACCGGGCTATGAAGAAATGGGTGTAAGTTAATATTCATAGCTTGCACCCATTTCTTCATAGCTTTTTTGGCAAGCAAAAGACGGCATACGAGATTGGTCAGTGTTGGTACGTTTCGCCGTCTTCGT	8	11	0	0	54	39
88999567|NM_000665.3|4692	TAGAAGACGCACCGGGAAGAACCAGTTTGACCATTAGTTAATATTCATAGCTAGTGGTCGAACTGGTTCTTCTTTTTTGGCAAGCAAAAGACGGCATACGAGATCAGTCAGTACCACACAGTTTCGCCGTCTTCGT	8	4425	679	0	14	8
62000701|NM_001013742.1|4780	TAGAAGACGCACCGGGCCATGAATAAGGAGTTTAAAGTTAATATTCATAGCTTTGAACTCCTTATTCATGGCTTTTTTGGCAAGCAAAAGACGGCATACGAGATGTGTCAGTACACACTGGTTTCGCCGTCTTCGT	8	3280	3	0	6	0
31543548|NM_007273.3|4955	TAGAAGACGCACCGGCCTAGCATGTACTAGCGCTTAGTTAATATTCATAGCTAGGCGCTGGTACATGCTAGGTTTTTTGGCAAGCAAAAGACGGCATACGAGATTGGTCAGTTGCACAACTGTTCGCCGTCTTCGT	8	1852	3638	0	208	33
15208650|NM_003549.2|4984	TAGAAGACGCACCGGCACGGTCAGAATATGACTATTGTTAATATTCATAGCAATGGTCATGTTCTGACCGTGTTTTTTGGCAAGCAAAAGACGGCATACGAGATTGGTCAGTTGCATGACGTTTCGCCGTCTTCGT	8	4	1884	0	1	19
224451106|NM_001145375.1|5016	TAGAAGACGCACCGGGTGCTCATCAATAGGTATAAAGTTAATATTCATAGCTTTATACCTGTTGATGAGCACTTTTTTGGCAAGCAAAAGACGGCATACGAGATTGGTCAGTTGACCAACGTTTCGCCGTCTTCGT	8	609	174	0	2	0
54792078|NM_182904.3|5028	TAGAAGACGCACCGGGCTTGCATTTACTCTTATCAAGTTAATATTCATAGCTTGATGAGAGTAAATGCAAGCTTTTTTGGCAAGCAAAAGACGGCATACGAGATCAGTCAGTTGACACCAGTTTCGCCGTCTTCGT	8	1376	217	0	4	4
55956894|NM_001007239.1|5548	TAGAAGACGCACCGGGCCTTGCTACGATGTTATAATGTTAATATTCATAGCATTATGACATCGTAGCAAGGCTTTTTTGGCAAGCAAAAGACGGCATACGAGATTGGTCACACAACACTGGTTTCGCCGTCTTCGT	8	3169	1	0	10	0
194688144|NM_015050.2|5556	TAGAAGACGCACCGGCGACCCTAAATTGAAGTTCTTGTTAATATTCATAGCAAGAACTTCGATTTAGGGTCGTTTTTTGGCAAGCAAAAGACGGCATACGAGATGTGTCACACAACTGCAGTTTCGCCGTCTTCGT	8	266	4286	0	8	42
226529782|NM_032019.5|6126	TAGAAGACGCACCGGGAGGAGTTTGTGGCTGAATATGTTAATATTCATAGCATGTTCAGCCACAGACTCCTCTTTTTTGGCAAGCAAAAGACGGCATACGAGATGTGTCACATGTGACTGACTTCGCCGTCTTCGT	8	0	0	0	0	0
167621455|NM_173598.4|6475	TAGAAGACGCACCGGCGTAGGCAGCTGTGAGAATATGTTAATATTCATAGCATGTTCTCGCAGCTGCCTACGTTTTTTGGCAAGCAAAAGACGGCATACGAGATCAGTCAACCACAGTACTGTTCGCCGTCTTCGT	8	635	18	0	65	0
116734713|NM_001077401.1|6758	TAGAAGACGCACCGGCAGGAGCACTTGATTTCTTTCGTTAATATTCATAGCGAAAGGAATCAGGTGCTCCTGTTTTTTGGCAAGCAAAAGACGGCATACGAGATCAGTCAACACCAACCAACTTCGCCGTCTTCGT	8	4216	1	0	10	0
30425443|NM_178510.1|6829	TAGAAGACGCACCGGCGCCAGCTTTGATGTGAATTGGTTAATATTCATAGCTAATTCACATCAGAGCTGGCGTTTTTTGGCAAGCAAAAGACGGCATACGAGATTGGTCAACACACACTGCATTCGCCGTCTTCGT	8	4419	6	0	13	0
30425443|NM_178510.1|6832	TAGAAGACGCACCGGGCGGACGGAGTATGCCATTAAGTTAATATTCATAGCTTGATGGCGTACTCCGTCCGCTTTTTTGGCAAGCAAAAGACGGCATACGAGATACGTCAACACACTGGTGTTTCGCCGTCTTCGT	8	4867	1	0	10	0
51873041|NM_002929.2|6923	TAGAAGACGCACCGGCGTGGTTCCTTCCACCTAGGTGTTAATATTCATAGCACCTGGGTGGAGGGAACCACGTTTTTTGGCAAGCAAAAGACGGCATACGAGATTGGTCAACTGGTGTACTGTTCGCCGTCTTCGT	8	2541	4099	0	8	39
254826755|NM_007064.3|7068	TAGAAGACGCACCGGCCAATGTCAAGAGCTATATTGGTTAATATTCATAGCCAATGTAGCTCTTGACATTGGTTTTTTGGCAAGCAAAAGACGGCATACGAGATACGTCAACTGACCATGGTTTCGCCGTCTTCGT	8	3749	3298	0	11	40
181336713|NM_022731.3|7213	TAGAAGACGCACCGGGCGATGAAGATTTCTTAATGGGTTAATATTCATAGCCCATTAGGAAATCTTCATCGCTTTTTTGGCAAGCAAAAGACGGCATACGAGATGTGTCATGGTGTACTGCATTCGCCGTCTTCGT	8	8364	1726	0	70	16
215272338|NM_001436.3|7262	TAGAAGACGCACCGGGTCTTGATTTCGGAAGGAGGTGTTAATATTCATAGCATCTCCTTCCGAAATCGAGACTTTTTTGGCAAGCAAAAGACGGCATACGAGATACGTCATGGTCACATGACTTCGCCGTCTTCGT	8	2949	5192	0	10	49
194306649|NM_006515.3|7323	TAGAAGACGCACCGGGAAAGGCTAGATTATGGGAAAGTTAATATTCATAGCTTTCCCATGATCTAGCCTTTCTTTTTTGGCAAGCAAAAGACGGCATACGAGATACGTCATGGTACCAACTGTTCGCCGTCTTCGT	8	9	3743	0	0	31
61966716|NM_001013630.1|7335	TAGAAGACGCACCGGGAAGCCAAACATATGTTGGATGTTAATATTCATAGCATCCAGCATATGTTTGGCTTCTTTTTTGGCAAGCAAAAGACGGCATACGAGATGTGTCATGGTACACCATGTTCGCCGTCTTCGT	8	3614	3221	0	13	28
148612808|NM_018979.2|7496	TAGAAGACGCACCGGGTTGCAGGATCATAATCTATTGTTAATATTCATAGCAATAGATTATGATCCTGCAACTTTTTTGGCAAGCAAAAGACGGCATACGAGATGTGTCATGCACAGTACGTTTCGCCGTCTTCGT	8	152	1	0	0	103
20336197|NM_004842.2|7824	TAGAAGACGCACCGGCCGAAGTAGCTGATTAGAATGGTTAATATTCATAGCCATTCTGATCAGCTGCTTCGGTTTTTTGGCAAGCAAAAGACGGCATACGAGATCAGTCATGACACCAGTGTTTCGCCGTCTTCGT	8	3797	2	0	69	11
182507167|NM_172349.2|7997	TAGAAGACGCACCGGGTGCTAATTTCACGGTATAAAGTTAATATTCATAGCTTTATACCGTGAAATTAGCACTTTTTTGGCAAGCAAAAGACGGCATACGAGATCAGTCATGTGGTTGTGCATTCGCCGTCTTCGT	8	3354	1	0	57	0
31542746|NM_144589.2|8930	TAGAAGACGCACCGGGCGGCTCATTCAGGCTAAGAAGTTAATATTCATAGCTTCTTGGCCTGGATGAGCCGCTTTTTTGGCAAGCAAAAGACGGCATACGAGATGTGTACGTACTGACGTACTTCGCCGTCTTCGT	8	1	1	0	0	0
4503894|NM_000154.1|9010	TAGAAGACGCACCGGCACCAACTTTAATGTCCGTCAGTTAATATTCATAGCTGGCGGACATTAGAGTTGGTGTTTTTTGGCAAGCAAAAGACGGCATACGAGATGTGTACGTTGGTTGGTACTTCGCCGTCTTCGT	8	2832	18	0	13	22
38016940|NM_014365.2|9076	TAGAAGACGCACCGGGGTCCCTCTTTACTCAATATTGTTAATATTCATAGCAATGTTGAGTAAGGAGGGACCTTTTTTGGCAAGCAAAAGACGGCATACGAGATCAGTACGTTGCATGCAGTTTCGCCGTCTTCGT	8	1	228	0	0	2
4505940|NM_000938.1|9187	TAGAAGACGCACCGGCGAGAAAGGTTTGGTTAGATAGTTAATATTCATAGCTGTCTAACCAAGCCTTTCTCGTTTTTTGGCAAGCAAAAGACGGCATACGAGATACGTACGTTGTGACGTTGTTCGCCGTCTTCGT	8	376	4692	0	1	36
7706711|NM_016538.1|9479	TAGAAGACGCACCGGGAGAATGGAACTTGGGTTATTGTTAATATTCATAGCAATAACCCGAGTTCCGTTCTCTTTTTTGGCAAGCAAAAGACGGCATACGAGATTGGTACCACAGTGTCATGTTCGCCGTCTTCGT	8	3966	3311	0	12	28
11119429|NM_021733.1|9600	TAGAAGACGCACCGGGACGCAGACATCATGGAAATTGTTAATATTCATAGCGATTTCCGTGATGTCTGCGTCTTTTTTGGCAAGCAAAAGACGGCATACGAGATCAGTACCACAACGTGTGTTTCGCCGTCTTCGT	8	1413	1937	0	3	46
19743892|NM_006354.2|9965	TAGAAGACGCACCGGCCACTTCTTTCTTTGGGCATAGTTAATATTCATAGCTGTGCCCAAAGAAGGAAGTGGTTTTTTGGCAAGCAAAAGACGGCATACGAGATACGTACCAACTGACTGCATTCGCCGTCTTCGT	8	555	10611	0	99	108
19923532|NM_018425.2|10058	TAGAAGACGCACCGGGCTGTTTGGTGGAAGTAATAGGTTAATATTCATAGCCTGTTACTTCCACCAAGCAGCTTTTTTGGCAAGCAAAAGACGGCATACGAGATCAGTACCATGCAGTACACTTCGCCGTCTTCGT	8	3825	3	0	15	1
19923532|NM_018425.2|10067	TAGAAGACGCACCGGCTGTGTTGTCCTTGTTGCTTTGTTAATATTCATAGCAAAGCAGCAAGGACAGCACAGTTTTTTGGCAAGCAAAAGACGGCATACGAGATCAGTACCATGCACAGTTGTTCGCCGTCTTCGT	8	2075	427	0	5	6
20544143|NM_001893.3|10154	TAGAAGACGCACCGGGCTGATCTACTCTGTTATCAAGTTAATATTCATAGCTTGGTAACAGAGTAGATCAGCTTTTTTGGCAAGCAAAAGACGGCATACGAGATCAGTACCATGACACACACTTCGCCGTCTTCGT	8	2	1444	0	32	15
21359921|NM_018146.2|10351	TAGAAGACGCACCGGGCTGCAGTAAAGTGTTACTTAGTTAATATTCATAGCTGAGTAACACTTTGCTGCAGCTTTTTTGGCAAGCAAAAGACGGCATACGAGATACGTACACGTCAACTGTGTTCGCCGTCTTCGT	8	8	4271	0	31	41
21464141|NM_144490.1|10424	TAGAAGACGCACCGGCAGTGTGGGTTGTTTGGCTTTGTTAATATTCATAGCAAAGTCAAACGACCCACACTGTTTTTTGGCAAGCAAAAGACGGCATACGAGATGTGTACACGTACTGACGTTTCGCCGTCTTCGT	8	4901	3	0	22	26
21536459|NM_005923.3|10514	TAGAAGACGCACCGGGTGCACTGGGAATTACACTTTGTTAATATTCATAGCAAGGTGTAGTTCCCAGTGCACTTTTTTGGCAAGCAAAAGACGGCATACGAGATTGGTACACCAGTCAGTACTTCGCCGTCTTCGT	8	5315	2	0	14	0
23510363|NM_153048.1|10856	TAGAAGACGCACCGGCCAAACCTCTGTTTAGTGTAAGTTAATATTCATAGCTTACACTGAACAGAGGTTTGGTTTTTTGGCAAGCAAAAGACGGCATACGAGATACGTACACACCAACACGTTTCGCCGTCTTCGT	8	503	2522	0	4	60
31657133|NM_002031.2|11781	TAGAAGACGCACCGGCCTCAGATTGTTGAATCCTATGTTAATATTCATAGCATGGGATTCAGCAATCTGAGGTTTTTTGGCAAGCAAAAGACGGCATACGAGATACGTACTGACGTGTCACATTCGCCGTCTTCGT	8	0	0	0	0	0
33188428|NM_182660.1|12066	TAGAAGACGCACCGGCCTCTACGTTTGCTGTAAGAAGTTAATATTCATAGCTTCTTGCAGCAAGCGTAGAGGTTTTTTGGCAAGCAAAAGACGGCATACGAGATGTGTACTGTGGTACGTACTTCGCCGTCTTCGT	8	3131	1	0	12	0
33469981|NM_001715.2|12154	TAGAAGACGCACCGGCAGGACTGGTAAGTGACTGTTGTTAATATTCATAGCGACAGTCGCTTACCAGTCCTGTTTTTTGGCAAGCAAAAGACGGCATACGAGATGTGTACTGTGCATGACACTTCGCCGTCTTCGT	8	4886	4	0	20	0
33946290|NM_024830.3|12224	TAGAAGACGCACCGGCCTGCCTAATTACCTTTAAACGTTAATATTCATAGCGTTTGAAGGTAATTAGGCAGGTTTTTTGGCAAGCAAAAGACGGCATACGAGATCAGTACTGTGTGGTGTGTTTCGCCGTCTTCGT	8	1614	3998	0	81	123
34147490|NM_022488.3|12293	TAGAAGACGCACCGGGAGGCTACCTTAGATATAAGGGTTAATATTCATAGCCCTTGTATCTAGGGTAGCCTCTTTTTTGGCAAGCAAAAGACGGCATACGAGATTGGTTGGTGTGTGTCACATTCGCCGTCTTCGT	8	3	1012	0	18	100
37574613|NM_197972.1|12536	TAGAAGACGCACCGGCGGGTTAATGTTGAGGAATTTGTTAATATTCATAGCGAATTCCTCAACATTAACCCGTTTTTTGGCAAGCAAAAGACGGCATACGAGATACGTTGGTGTTGTGACGTTTCGCCGTCTTCGT	8	3966	4	0	11	0
37675275|NM_005009.2|12599	TAGAAGACGCACCGGCCAGAGGAGTTTGAGTCATCAGTTAATATTCATAGCTGGTGGCTCAAACTCCTCTGGTTTTTTGGCAAGCAAAAGACGGCATACGAGATACGTTGGTCAGTTGCATGTTCGCCGTCTTCGT	8	2649	2897	0	10	27
38201658|NM_198267.1|12714	TAGAAGACGCACCGGGTCTTTCCTGGGTATAGATTTGTTAATATTCATAGCAAATCTGTACCCAGGAAAGACTTTTTTGGCAAGCAAAAGACGGCATACGAGATACGTTGGTCAACACACACTTCGCCGTCTTCGT	8	5618	4	0	18	0
38202227|NM_003930.3|12747	TAGAAGACGCACCGGGAGGGTCTGCTTTATCATTATGTTAATATTCATAGCGTAATGGTAAAGCAGACCCTCTTTTTTGGCAAGCAAAAGACGGCATACGAGATGTGTTGGTCATGGTACTGTTCGCCGTCTTCGT	8	2	0	0	0	0
39930600|NM_032306.2|12926	TAGAAGACGCACCGGCACGTGGACAGCATTAAGTTTGTTAATATTCATAGCGAACTTGATGCTGTCCACGTGTTTTTTGGCAAGCAAAAGACGGCATACGAGATACGTTGGTACCATGTGACTTCGCCGTCTTCGT	8	4631	3	0	12	157
40316917|NM_199044.2|13073	TAGAAGACGCACCGGCCTGGGATTATGTAAGTGTTAGTTAATATTCATAGCTAGCACTTACATGATCCCAGGTTTTTTGGCAAGCAAAAGACGGCATACGAGATTGGTTGGTTGGTCAGTCATTCGCCGTCTTCGT	8	467	1191	0	20	11
41281490|NM_014791.2|13200	TAGAAGACGCACCGGCAGCCTACATAAAGATTGTTAGTTAATATTCATAGCTAACAGTCTTTATGTAGGCTGTTTTTTGGCAAGCAAAAGACGGCATACGAGATTGGTTGGTTGACCAGTGTTTCGCCGTCTTCGT	8	3280	227	0	61	2
41349477|NM_052996.2|13308	TAGAAGACGCACCGGCTGCTTCCCTTACTTCTAGATGTTAATATTCATAGCATCTGGAAGTGAGGGAAGCAGTTTTTTGGCAAGCAAAAGACGGCATACGAGATCAGTTGGTTGTGTGTGGTTTCGCCGTCTTCGT	8	0	8	0	0	0
41352711|NM_001556.1|13330	TAGAAGACGCACCGGGTGACTGGATAGTGTCTAATTGTTAATATTCATAGCAATTGGACACTGTCCAGTCACTTTTTTGGCAAGCAAAAGACGGCATACGAGATGTGTTGCAGTGTCAGTACTTCGCCGTCTTCGT	8	2	0	0	0	0
41393574|NM_033214.2|13355	TAGAAGACGCACCGGCACTTGCTATATGACCTATGAGTTAATATTCATAGCTCATGGGTCATGTAGCAAGTGTTTTTTGGCAAGCAAAAGACGGCATACGAGATGTGTTGCAGTGTACACTGTTCGCCGTCTTCGT	8	2121	1	0	6	6
45439369|NM_020791.1|13632	TAGAAGACGCACCGGCCAAGGATTGGGATAGTAGTAGTTAATATTCATAGCTACTGCTATCCCGATCCTTGGTTTTTTGGCAAGCAAAAGACGGCATACGAGATACGTTGCACACAGTGTGTTTCGCCGTCTTCGT	8	74	3728	0	1	34
45827808|NM_004672.3|13698	TAGAAGACGCACCGGGAGGATAAAGGCAGTTTCTGAGTTAATATTCATAGCTCAGAAGCTGCCTTTGTCCTCTTTTTTGGCAAGCAAAAGACGGCATACGAGATTGGTTGCACAACGTGTACTTCGCCGTCTTCGT	8	2314	1	0	4	57
47132608|NM_004936.3|13951	TAGAAGACGCACCGGCACCCACTTAATTTGATGAAGGTTAATATTCATAGCCTTCATCGAATTAGGTGGGTGTTTTTTGGCAAGCAAAAGACGGCATACGAGATACGTTGCAACCATGTGTGTTCGCCGTCTTCGT	8	4841	5	0	87	0
47419903|NM_177560.2|14039	TAGAAGACGCACCGGGAGGTAGGAAGAAAGGAAGGGGTTAATATTCATAGCTCCTTCCTTTCTTCCTGCCTCTTTTTTGGCAAGCAAAAGACGGCATACGAGATCAGTTGCAACTGCACATGTTCGCCGTCTTCGT	8	4228	2	0	15	0
50592990|NM_005499.2|14409	TAGAAGACGCACCGGCTGCTCTCTTTGAAAGCATTTGTTAATATTCATAGCGAATGCTTTCAAAGGGAGCAGTTTTTTGGCAAGCAAAAGACGGCATACGAGATCAGTTGACGTCAGTACCATTCGCCGTCTTCGT	8	713	643	0	0	10
52630446|NM_005374.3|14654	TAGAAGACGCACCGGGTGTTCTCCTTTGTCTTATTGGTTAATATTCATAGCCAATAAGACAAGGGAGGAGACTTTTTTGGCAAGCAAAAGACGGCATACGAGATTGGTTGACCAGTTGTGACTTCGCCGTCTTCGT	8	567	368	0	3	3
54112379|NM_001005366.1|14695	TAGAAGACGCACCGGGCCAAGTTTCCTTTGTAGAGGGTTAATATTCATAGCTCTCTACAGAGGAAACTTGGCTTTTTTGGCAAGCAAAAGACGGCATACGAGATGTGTTGACCACAACCATGTTCGCCGTCTTCGT	8	3938	436	0	10	4
54792737|NM_018960.4|14808	TAGAAGACGCACCGGCTGCTAGGTTCTGTTTGGAAGGTTAATATTCATAGCCTTCCAGACAGAGCCTAGCAGTTTTTTGGCAAGCAAAAGACGGCATACGAGATTGGTTGACCATGCAACGTTTCGCCGTCTTCGT	8	3948	5	0	14	0
55770893|NM_004441.3|14952	TAGAAGACGCACCGGCTGCTCACCACTTTCATTAACGTTAATATTCATAGCGTTGATGAAGGTGGTGAGCAGTTTTTTGGCAAGCAAAAGACGGCATACGAGATCAGTTGACACCAACACGTTTCGCCGTCTTCGT	8	2743	3175	0	61	33
55953062|NM_001007259.1|14983	TAGAAGACGCACCGGCTCTGTGGAAGTTCTGAATTAGTTAATATTCATAGCTGATTCAGAACTTCCGCAGAGTTTTTTGGCAAGCAAAAGACGGCATACGAGATACGTTGACACACGTCATGTTCGCCGTCTTCGT	8	5	1301	0	0	11
56550038|NM_005933.2|15136	TAGAAGACGCACCGGCCCTTTCCTAAGCATTGTAAGGTTAATATTCATAGCCTTACAGTGCTTGGGAAAGGGTTTTTTGGCAAGCAAAAGACGGCATACGAGATTGGTTGACTGGTACGTGTTTCGCCGTCTTCGT	8	3109	3	0	33	52
56682939|NM_001008535.1|15157	TAGAAGACGCACCGGCCATTTGGCAATTTGAGAGAAGTTAATATTCATAGCTTCTCTCAGATTGCCAGATGGTTTTTTGGCAAGCAAAAGACGGCATACGAGATGTGTTGACTGGTTGCACATTCGCCGTCTTCGT	8	761	1	0	116	0
56790918|NM_031965.2|15200	TAGAAGACGCACCGGCCATTCTCATAGGTTTCTAGTGTTAATATTCATAGCACTGGAAACCTGTGAGAATGGTTTTTTGGCAAGCAAAAGACGGCATACGAGATACGTTGACTGCAACGTGTTTCGCCGTCTTCGT	8	2307	1	0	10	0
59938782|NM_147233.2|15484	TAGAAGACGCACCGGGCTACCCTTTGGAACTTAAGAGTTAATATTCATAGCTCTTGAGTTCCAGAGGGTAGCTTTTTTGGCAAGCAAAAGACGGCATACGAGATTGGTTGTGGTCATGTGGTTTCGCCGTCTTCGT	8	3858	974	0	11	63
62952497|NM_020397.2|15715	TAGAAGACGCACCGGGAGGATTGTTTGAGTTTAGGAGTTAATATTCATAGCTCCTGAACTCAAACAGTCCTCTTTTTTGGCAAGCAAAAGACGGCATACGAGATGTGTTGTGCACAACGTTGTTCGCCGTCTTCGT	8	8	5653	0	1	151
63998897|NM_001018046.1|15839	TAGAAGACGCACCGGGCTCTTGAAGCACTCTTTCTTGTTAATATTCATAGCAAGAAGGAGTGCTTCAGGAGCTTTTTTGGCAAGCAAAAGACGGCATACGAGATTGGTTGTGCATGCATGTGTTCGCCGTCTTCGT	8	2	106	0	0	0
65287716|NM_001013703.2|15856	TAGAAGACGCACCGGCAGAGTAAGACCTTGTCTTAAGTTAATATTCATAGCTTAAGACAGGGTCTTGCTCTGTTTTTTGGCAAGCAAAAGACGGCATACGAGATGTGTTGTGCATGTGGTGTTTCGCCGTCTTCGT	8	2	1963	0	2	24
88758602|NM_001039584.1|16825	TAGAAGACGCACCGGCGGAACTATGTTTGCAGATTTGTTAATATTCATAGCAAGTCTGCAAACATGGTTCCGTTTTTTGGCAAGCAAAAGACGGCATACGAGATCACAGTGTCAACTGACCATTCGCCGTCTTCGT	8	1	0	0	1	0
89274168|NM_020313.2|16935	TAGAAGACGCACCGGCCTGCCTTGAGTTTCATCTTAGTTAATATTCATAGCTGAGATGAGACTCAAGGCAGGTTTTTTGGCAAGCAAAAGACGGCATACGAGATTGCAGTGTACGTACCATGTTCGCCGTCTTCGT	8	4491	1	0	17	0
89363046|NM_004938.2|16990	TAGAAGACGCACCGGCCCAAACCTCGGATTAAGATTGTTAATATTCATAGCGATCTTGATCCGAGGTTTGGGTTTTTTGGCAAGCAAAAGACGGCATACGAGATACCAGTGTACCACATGACTTCGCCGTCTTCGT	8	3811	5	0	8	0
89903019|NM_078626.2|17021	TAGAAGACGCACCGGGCTGTAGGTTATGAAATTTGGGTTAATATTCATAGCCCAAGTTTCATAACCTGCAGCTTTTTTGGCAAGCAAAAGACGGCATACGAGATACCAGTGTACCATGTGCATTCGCCGTCTTCGT	8	3614	3	0	12	0
89993684|NM_181528.2|17033	TAGAAGACGCACCGGCTGAGAACCATTGCTGTATATGTTAATATTCATAGCATATGCAGCAGTGGTTCTCAGTTTTTTGGCAAGCAAAAGACGGCATACGAGATACCAGTGTACACGTACCATTCGCCGTCTTCGT	8	3006	4246	0	9	91
93004080|NM_006622.2|17171	TAGAAGACGCACCGGCAGTTCTTGACTTTGGATAATGTTAATATTCATAGCATTGTCCAAAGTCAAGAACTGTTTTTTGGCAAGCAAAAGACGGCATACGAGATACCAGTGTTGGTCAGTTGTTCGCCGTCTTCGT	8	5	53	0	0	0
94421466|NM_002612.3|17234	TAGAAGACGCACCGGGTCAGGTGCTTAGTCTTGGGTGTTAATATTCATAGCACTCAAGACTAGGCACCTGACTTTTTTGGCAAGCAAAAGACGGCATACGAGATACCAGTGTTGCACAGTACTTCGCCGTCTTCGT	8	0	0	0	0	35
94557294|NM_001040439.1|17283	TAGAAGACGCACCGGCCCATATATCTGCTTTGTATGGTTAATATTCATAGCCATACAGAGCAGATATGTGGGTTTTTTGGCAAGCAAAAGACGGCATACGAGATGTCAGTGTTGACGTGTTGTTCGCCGTCTTCGT	8	6138	449	0	61	3
99077115|NM_019852.3|17376	TAGAAGACGCACCGGCCATGGCTTTGTAAGCTAAATGTTAATATTCATAGCGTTTAGCTTACAGAGCCATGGTTTTTTGGCAAGCAAAAGACGGCATACGAGATCACAGTGTTGTGACGTGTTTCGCCGTCTTCGT	8	4299	4045	0	12	34
116686129|NM_000024.4|18362	TAGAAGACGCACCGGCTCGGATCTTTCAGTTGTGAAGTTAATATTCATAGCTTCACAGCTGAAAGGTCCGAGTTTTTTGGCAAGCAAAAGACGGCATACGAGATCACAGTCATGACTGACACTTCGCCGTCTTCGT	8	4920	4	0	15	0
117190323|NM_001077395.1|18456	TAGAAGACGCACCGGCAGGTTGGAAAGTTTGTGGATGTTAATATTCATAGCATCCACAAGCTTTCCAGCCTGTTTTTTGGCAAGCAAAAGACGGCATACGAGATACCAGTACGTGTCAACGTTTCGCCGTCTTCGT	8	4251	4	0	15	0
118600962|NM_198465.2|18674	TAGAAGACGCACCGGGCGCTATCAGTTTCTAAATGTGTTAATATTCATAGCGCATTTAGAAACTGATAGCGCTTTTTTGGCAAGCAAAAGACGGCATACGAGATTGCAGTACGTTGTGGTACTTCGCCGTCTTCGT	8	1	0	0	0	86
119395733|NM_000059.3|18741	TAGAAGACGCACCGGCTCCACCCTATAATTCTGAATGTTAATATTCATAGCGTTCAGAATTATAGGGTGGAGTTTTTTGGCAAGCAAAAGACGGCATACGAGATCACAGTACCAGTTGCACATTCGCCGTCTTCGT	8	2467	1533	0	10	9
126012512|NM_001080510.2|19092	TAGAAGACGCACCGGCTGGCACACAAATTATGAGTAGTTAATATTCATAGCTGCTCATAGTTTGTGTGCCAGTTTTTTGGCAAGCAAAAGACGGCATACGAGATCACAGTACACACCACAGTTTCGCCGTCTTCGT	8	3020	2576	0	8	25
126131098|NM_003922.3|19150	TAGAAGACGCACCGGCACCCAGTGAATATGAAATTGGTTAATATTCATAGCCAATTTCATGTTCACTGGGTGTTTTTTGGCAAGCAAAAGACGGCATACGAGATGTCAGTACACTGGTTGACTTCGCCGTCTTCGT	8	2	0	0	32	0
141802388|NM_003599.2|19381	TAGAAGACGCACCGGCAGCAAGTTGTTGAAGTTTCTGTTAATATTCATAGCAGAAACTTCAGCAGCTTGCTGTTTTTTGGCAAGCAAAAGACGGCATACGAGATTGCAGTACTGACTGCACATTCGCCGTCTTCGT	8	1206	6374	0	3	65
148368961|NM_024776.2|19720	TAGAAGACGCACCGGCTCCCTAGTGTTCACTCTAAAGTTAATATTCATAGCTTTGGAGTGAGCACTAGGGAGTTTTTTGGCAAGCAAAAGACGGCATACGAGATCACAGTTGCAGTGTACGTTTCGCCGTCTTCGT	8	1594	74	0	4	52
148539875|NM_001619.3|19827	TAGAAGACGCACCGGGCCATACATTGAAGAGATTTGGTTAATATTCATAGCCAAATCTCTTCGATGTATGGCTTTTTTGGCAAGCAAAAGACGGCATACGAGATCACAGTTGCACATGGTTGTTCGCCGTCTTCGT	8	190	1	0	1	0
148762968|NM_003482.3|19964	TAGAAGACGCACCGGCCCTGTTGTATAGTTGGATTAGTTAATATTCATAGCTAGTCCAACTATACAACAGGGTTTTTTGGCAAGCAAAAGACGGCATACGAGATCACAGTTGCATGTGTGGTTTCGCCGTCTTCGT	8	1596	542	0	66	41
149999601|NM_000476.2|20072	TAGAAGACGCACCGGGCTGTTGGAAATTATGGAGAAGTTAATATTCATAGCTTCTCCATGATTTCCGACAGCTTTTTTGGCAAGCAAAAGACGGCATACGAGATGTCAGTTGACCAACACGTTTCGCCGTCTTCGT	8	10	5166	0	0	53
150378531|NM_017572.3|20142	TAGAAGACGCACCGGCCTTTACACCAACTGTTAATGGTTAATATTCATAGCCATTGACAGTTGGTGTAAAGGTTTTTTGGCAAGCAAAAGACGGCATACGAGATACCAGTTGACACACTGACTTCGCCGTCTTCGT	8	2	1190	0	0	9
150417998|NM_023079.3|20190	TAGAAGACGCACCGGGCAGTGTCTACTTCGGATTAAGTTAATATTCATAGCTTGATCCGGAGTAGACACTGCTTTTTTGGCAAGCAAAAGACGGCATACGAGATGTCAGTTGACTGCATGACTTCGCCGTCTTCGT	8	1098	2	0	4	31
155722999|NM_032435.2|20532	TAGAAGACGCACCGGCCTCTCCCAATTTGGACAAATGTTAATATTCATAGCGTTTGTCCAAGTTGGGAGAGGTTTTTTGGCAAGCAAAAGACGGCATACGAGATGTCACAGTGTGTTGCAGTTTCGCCGTCTTCGT	8	3271	3	0	10	0
156416001|NM_005028.4|20684	TAGAAGACGCACCGGGCCCTAAATTGTGTTGATTGTGTTAATATTCATAGCACAATCAGCACAGTTTAGGGCTTTTTTGGCAAGCAAAAGACGGCATACGAGATTGCACAGTGTTGGTTGGTTTCGCCGTCTTCGT	8	948	1242	0	2	13
161016771|NM_001261.3|21130	TAGAAGACGCACCGGGCTGTAAGGGTAGTATATATCGTTAATATTCATAGCGGTATATACTACCCTTGCAGCTTTTTTGGCAAGCAAAAGACGGCATACGAGATTGCACAGTACACGTACACTTCGCCGTCTTCGT	8	257	7844	0	145	71
163659923|NM_198329.2|21238	TAGAAGACGCACCGGGTCTGTAACCTGTGGATTATAGTTAATATTCATAGCTATGATCCACAGGTTACAGACTTTTTTGGCAAGCAAAAGACGGCATACGAGATGTCACAGTACTGTGCAACTTCGCCGTCTTCGT	8	3507	4864	0	8	45
164419748|NM_139035.2|21304	TAGAAGACGCACCGGCGCTGCTTTGAAGGAGAATCTGTTAATATTCATAGCAGGTTCTCTTTCAAAGCAGCGTTTTTTGGCAAGCAAAAGACGGCATACGAGATTGCACAGTTGGTTGACGTTTCGCCGTCTTCGT	8	13	1322	0	0	12
164419757|NM_001113182.1|21321	TAGAAGACGCACCGGCCGGAATGGGGTTTGAGGGAGGTTAATATTCATAGCCTTCCTCAAACTCCATTCCGGTTTTTTGGCAAGCAAAAGACGGCATACGAGATACCACAGTTGCAGTACCATTCGCCGTCTTCGT	8	3777	2	0	12	0
167830410|NM_000906.3|21630	TAGAAGACGCACCGGGAGGAGAAAGAGTTACTTGAAGTTAATATTCATAGCTTCAGGTGACTCTTTCTCCTCTTTTTTGGCAAGCAAAAGACGGCATACGAGATCACACACAGTCATGTGACTTCGCCGTCTTCGT	8	3544	357	0	10	3
168693652|NM_000786.3|21692	TAGAAGACGCACCGGGCTCTTGCCAAATAAGTTTAGGTTAATATTCATAGCCTGAACTTATTTGGCAAGAGCTTTTTTGGCAAGCAAAAGACGGCATACGAGATGTCACACAGTACTGTGGTTTCGCCGTCTTCGT	8	4815	54	0	16	2
188035907|NM_001127321.1|22392	TAGAAGACGCACCGGCAGTAGTAGTGGGTATGTAAAGTTAATATTCATAGCTTTACATGCCCACTGCTACTGTTTTTTGGCAAGCAAAAGACGGCATACGAGATTGCACACATGCATGACGTTTCGCCGTCTTCGT	8	536	4387	0	2	74
189339276|NM_001204.6|22565	TAGAAGACGCACCGGGTGCATCTTCCTATTACTTTCGTTAATATTCATAGCGAAAGTAATGGGAAGGTGCACTTTTTTGGCAAGCAAAAGACGGCATACGAGATGTCACAACGTGTACCACATTCGCCGTCTTCGT	8	8	3024	0	1	43
190358535|NM_001128430.1|22681	TAGAAGACGCACCGGCTGCCTAATCTTGTGTATGTTGTTAATATTCATAGCAACATGCACAAGATTAGGCAGTTTTTTGGCAAGCAAAAGACGGCATACGAGATTGCACAACGTACCAACCATTCGCCGTCTTCGT	8	3142	4440	0	43	44
193083181|NM_015015.2|22815	TAGAAGACGCACCGGCTGAGCAATCTTTGAGATTGTGTTAATATTCATAGCACAATCTCAAAGGTTGCTCAGTTTTTTGGCAAGCAAAAGACGGCATACGAGATCACACAACCAGTCATGTGTTCGCCGTCTTCGT	8	2610	6170	0	113	56
194097444|NM_006742.2|22941	TAGAAGACGCACCGGCCAGCAGCAAGTTAGTATGTAGTTAATATTCATAGCTGCATACTGACTTGCTGCTGGTTTTTTGGCAAGCAAAAGACGGCATACGAGATCACACAACCAACCATGCATTCGCCGTCTTCGT	8	2844	685	0	56	5
194328776|NM_020367.4|22999	TAGAAGACGCACCGGCCCAGAGTTAAGTATTTGTGAGTTAATATTCATAGCTCACAGATACTTAGCTCTGGGTTTTTTGGCAAGCAAAAGACGGCATACGAGATCACACAACCATGCACATGTTCGCCGTCTTCGT	8	7	5232	0	0	53
194328776|NM_020367.4|23003	TAGAAGACGCACCGGGCTCGAGTGTTAATTGGAGGTGTTAATATTCATAGCATCTCCAATTAGCACTCGAGCTTTTTTGGCAAGCAAAAGACGGCATACGAGATACCACAACCATGCAACTGTTCGCCGTCTTCGT	8	3428	4358	0	8	39
195927055|NM_138775.2|23178	TAGAAGACGCACCGGCTGTTGGTTGACATCATAGATGTTAATATTCATAGCATCTGTGATGTCAGCCAACAGTTTTTTGGCAAGCAAAAGACGGCATACGAGATCACACAACACACGTACACTTCGCCGTCTTCGT	8	4971	4	0	13	0
195963411|NM_001130916.1|23227	TAGAAGACGCACCGGCGAGATAGGCTGTTTGTGTGTGTTAATATTCATAGCACATACAAACGGCCTATCTCGTTTTTTGGCAAGCAAAAGACGGCATACGAGATCACACAACACACTGACTGTTCGCCGTCTTCGT	8	4442	2527	0	15	23
207029159|NM_002732.3|23571	TAGAAGACGCACCGGCTGTGCTTCTTTCTTTCTTCTGTTAATATTCATAGCAGGAGAAAGAGAGAAGCACAGTTTTTTGGCAAGCAAAAGACGGCATACGAGATACCACATGGTGTCAGTTGTTCGCCGTCTTCGT	8	3	656	0	0	4
208431772|NM_002648.3|23647	TAGAAGACGCACCGGCCAGCATTGTTGGACTTTGAAGTTAATATTCATAGCTTCAGAGTCCAGCAATGCTGGTTTTTTGGCAAGCAAAAGACGGCATACGAGATGTCACATGGTCACATGTGTTCGCCGTCTTCGT	8	4297	6	0	12	0
209571545|NM_004734.3|23782	TAGAAGACGCACCGGGAGCATCTGGAAGTGATAATAGTTAATATTCATAGCTGTTATCACTTCCGGATGCTCTTTTTTGGCAAGCAAAAGACGGCATACGAGATCACACATGGTTGACCAACTTCGCCGTCTTCGT	8	5	0	0	0	65
216547858|NM_001002838.2|24203	TAGAAGACGCACCGGCAGCTTGAGCATTACTATTTCGTTAATATTCATAGCGAAATGGTAATGCTCAAGCTGTTTTTTGGCAAGCAAAAGACGGCATACGAGATCACACATGACACGTACTGTTCGCCGTCTTCGT	8	2064	3	0	43	0
216548563|NM_001142560.1|24254	TAGAAGACGCACCGGCGCTGACACTTTCTCATTGTGGTTAATATTCATAGCCACAGTGAGAAGGTGTCAGCGTTTTTTGGCAAGCAAAAGACGGCATACGAGATGTCACATGACACTGTGACTTCGCCGTCTTCGT	8	2	0	0	0	0
217416412|NM_004226.3|24383	TAGAAGACGCACCGGCGTGTGGTTTACAGTAGGATTGTTAATATTCATAGCAATCCTGCTGTGAACCACACGTTTTTTGGCAAGCAAAAGACGGCATACGAGATCACACATGTGGTTGTGTGTTCGCCGTCTTCGT	8	2931	4	0	8	0
221625421|NM_182472.2|24617	TAGAAGACGCACCGGCCCTGTAAGAAATTTCATCTTGTTAATATTCATAGCAAGGTGAAATTTCTTACAGGGTTTTTTGGCAAGCAAAAGACGGCATACGAGATACCAACGTGTGTACACCATTCGCCGTCTTCGT	8	4710	2	0	15	0
223671934|NM_004972.3|24821	TAGAAGACGCACCGGGCTAGTCAGTAAAGATGTGAAGTTAATATTCATAGCTTCACATCTTTGCTGGCTAGCTTTTTTGGCAAGCAAAAGACGGCATACGAGATACCAACGTGTTGTGCACATTCGCCGTCTTCGT	8	828	0	0	31	0
257796252|NM_000481.3|25801	TAGAAGACGCACCGGGCAGACTTACCACTTATTCTGGTTAATATTCATAGCCAGAATAGGTGGTGAGTCTGCTTTTTTGGCAAGCAAAAGACGGCATACGAGATTGCAACCAGTTGGTACCATTCGCCGTCTTCGT	8	2898	687	0	10	175
262118252|NM_002436.3|26040	TAGAAGACGCACCGGCCTCTACCTGGAGTATTTGTTGTTAATATTCATAGCAGCAAATGCTCCAGGTAGAGGTTTTTTGGCAAGCAAAAGACGGCATACGAGATTGCAACCACAACTGACGTTTCGCCGTCTTCGT	8	2577	5	0	131	0
68299794|NM_001270.2|2878	TAGAAGACGCACCGGGCAGTTGTGATGAAATAGAATGTTAATATTCATAGCATTCTGTTTCATCACAACTGCTTTTTTGGCAAGCAAAAGACGGCATACGAGATTGGTGTACTGGTTGTGACTTCGCCGTCTTCGT	7	4742	6	0	17	0
217035080|NM_001142545.1|2986	TAGAAGACGCACCGGCGGAAGAATTTCGCTTGAATTGTTAATATTCATAGCAATTCAGGCGGAATTCTTCCGTTTTTTGGCAAGCAAAAGACGGCATACGAGATGTGTGTACTGACACACACTTCGCCGTCTTCGT	7	2589	0	0	6	0
217330621|NM_014308.3|3397	TAGAAGACGCACCGGCTGACGTTAAACCTGATAGAAGTTAATATTCATAGCTTCTGTCAGGTTTAGCGTCAGTTTTTTGGCAAGCAAAAGACGGCATACGAGATCAGTGTTGCACAGTCACATTCGCCGTCTTCGT	7	5	4640	0	42	36
89056949|XM_372749.3|3842	TAGAAGACGCACCGGCGGAGGGTTCAGAATTGGAAAGTTAATATTCATAGCTTTCCAGTTCTGGACCCTCCGTTTTTTGGCAAGCAAAAGACGGCATACGAGATGTGTGTTGTGGTGTGTACTTCGCCGTCTTCGT	7	934	0	0	3	0
42718009|NM_054113.2|4164	TAGAAGACGCACCGGGTATGTGAGGAGGTGTTGGATGTTAATATTCATAGCATCCAGCACCTTCTCACATACTTTTTTGGCAAGCAAAAGACGGCATACGAGATTGGTCAGTGTCAGTCAGTTTCGCCGTCTTCGT	7	7352	5	0	19	0
74316005|NM_173515.2|4177	TAGAAGACGCACCGGCACTGAATTATGGCCTTGAAAGTTAATATTCATAGCTTTCGAGGCCATAATTCAGTGTTTTTTGGCAAGCAAAAGACGGCATACGAGATACGTCAGTGTCACAGTCATTCGCCGTCTTCGT	7	1060	150	0	1	24
56243494|NM_004586.2|4575	TAGAAGACGCACCGGCCATCTATATAGCTTGGGAATGTTAATATTCATAGCATTCCCAGGCTATGTAGATGGTTTTTTGGCAAGCAAAAGACGGCATACGAGATACGTCAGTCATGCATGTGTTCGCCGTCTTCGT	7	2316	1	0	8	67
156630984|NM_000898.4|4668	TAGAAGACGCACCGGCCATGAGATGTATGAGGTTAAGTTAATATTCATAGCTTAGCCTCATACATCTCATGGTTTTTTGGCAAGCAAAAGACGGCATACGAGATACGTCAGTACGTTGTGGTTTCGCCGTCTTCGT	7	2371	38	0	7	1
155030227|NM_002650.2|4820	TAGAAGACGCACCGGCGCCATGTTCTTAGATAAGAAGTTAATATTCATAGCTTCTTATCTGAGAACATGGCGTTTTTTGGCAAGCAAAAGACGGCATACGAGATGTGTCAGTACTGCACAGTTTCGCCGTCTTCGT	7	2834	1	0	10	71
119964725|NM_000876.2|4930	TAGAAGACGCACCGGCCGGACATCTAGCATTATATTGTTAATATTCATAGCAATATGATGCTGGATGTCCGGTTTTTTGGCAAGCAAAAGACGGCATACGAGATTGGTCAGTTGCAGTGTACTTCGCCGTCTTCGT	7	1	509	0	0	53
41055988|NM_017520.2|5325	TAGAAGACGCACCGGCAAGTTGTAGTTCTGAATGATGTTAATATTCATAGCATCATTCAGAACTACAGCTTGTTTTTTGGCAAGCAAAAGACGGCATACGAGATACGTCACAGTTGGTTGCATTCGCCGTCTTCGT	7	8	4433	0	0	126
225579129|NM_024545.3|5475	TAGAAGACGCACCGGCCAAGTATACTCTGGAAGAAAGTTAATATTCATAGCTTTCTTCCGGAGTATGCTTGGTTTTTTGGCAAGCAAAAGACGGCATACGAGATGTGTCACACACAACGTTGTTCGCCGTCTTCGT	7	2785	1	0	7	0
58530861|NM_001006115.2|6559	TAGAAGACGCACCGGCCAAGGTGGATGTTCGTATGAGTTAATATTCATAGCTCATGCGGACATCCACCTTGGTTTTTTGGCAAGCAAAAGACGGCATACGAGATTGGTCAACCAACCATGTGTTCGCCGTCTTCGT	7	2526	0	0	6	11
222144230|NM_001144913.1|8208	TAGAAGACGCACCGGTTAGTTGAGGATACCACATTAGTTAATATTCATAGCTAATGTGGTATCCTCAACTAATTTTTTGGCAAGCAAAAGACGGCATACGAGATCAGTACGTGTGTCAGTGTTTCGCCGTCTTCGT	7	717	196	0	4	2
217330633|NM_015690.3|8390	TAGAAGACGCACCGGGCTGGTCATGTCACTATAATAGTTAATATTCATAGCTATTATGGTGACATGACCAGCTTTTTTGGCAAGCAAAAGACGGCATACGAGATGTGTACGTGTTGGTCAACTTCGCCGTCTTCGT	7	1	0	0	0	0
118918414|NM_030974.3|8526	TAGAAGACGCACCGGTATTGTAGGTGGAGATGAGAAGTTAATATTCATAGCTTCTCGTCTCCACCTGCAATATTTTTTGGCAAGCAAAAGACGGCATACGAGATGTGTACGTCACAGTTGACTTCGCCGTCTTCGT	7	1000	2769	0	1	14
207113192|NM_004064.3|8748	TAGAAGACGCACCGGGGAATGGACATCTTGTATAAGGTTAATATTCATAGCCTTATACAGGATGTCCATTCCTTTTTTGGCAAGCAAAAGACGGCATACGAGATACGTACGTACGTACTGGTTTCGCCGTCTTCGT	7	2353	2	0	12	0
98986449|NM_022048.3|8865	TAGAAGACGCACCGGAGCAATCAAACTGGAATCAATGTTAATATTCATAGCATTGGTTCCAGTTTGATTGCTTTTTTTGGCAAGCAAAAGACGGCATACGAGATCAGTACGTACACACGTCATTCGCCGTCTTCGT	7	2585	163	0	13	69
153218446|NM_000221.2|8932	TAGAAGACGCACCGGGCAGCGGATAGATGCACATAAGTTAATATTCATAGCTTGTGTGCGTCTATCCGCTGCTTTTTTGGCAAGCAAAAGACGGCATACGAGATACGTACGTACTGACCAGTTTCGCCGTCTTCGT	7	1515	3495	0	266	38
7657213|NM_014586.1|9397	TAGAAGACGCACCGGCGAGAAGGCAGTATTATCTTTGTTAATATTCATAGCAGAGATAATGCTGCCTTCTCGTTTTTTGGCAAGCAAAAGACGGCATACGAGATTGGTACCAGTACTGCACATTCGCCGTCTTCGT	7	2677	1789	0	7	223
20070290|NM_017621.2|10083	TAGAAGACGCACCGGCAGCCTGACTTATGCTTGATAGTTAATATTCATAGCTGTCAAGCATGAGTCAGGCTGTTTTTTGGCAAGCAAAAGACGGCATACGAGATGTGTACCATGCAACGTTGTTCGCCGTCTTCGT	7	2	1792	0	0	19
21237724|NM_002649.2|10268	TAGAAGACGCACCGGGTGGCATTGGAGAATATTCTTGTTAATATTCATAGCGAGAATATTCTCCAATGCCACTTTTTTGGCAAGCAAAAGACGGCATACGAGATACGTACACGTGTCATGGTTTCGCCGTCTTCGT	7	1	0	0	0	0
21264340|NM_004595.2|10295	TAGAAGACGCACCGGCCTCCATATGTTGTACATGATGTTAATATTCATAGCGTCATGTACAGCATATGGAGGTTTTTTGGCAAGCAAAAGACGGCATACGAGATGTGTACACGTGTTGCATGTTCGCCGTCTTCGT	7	1150	1	0	4	65
23110926|NM_002799.2|10763	TAGAAGACGCACCGGCACTTATGTGGTTAGTGTTTGGTTAATATTCATAGCCAAACACTAGCCACATGAGTGTTTTTTGGCAAGCAAAAGACGGCATACGAGATTGGTACACACGTGTACTGTTCGCCGTCTTCGT	7	3395	1	0	15	0
27735084|NM_173492.1|11249	TAGAAGACGCACCGGCCTTGTTCTGGTGTTGAAGGGGTTAATATTCATAGCTCCTTCAGCACCAGAACAAGGTTTTTTGGCAAGCAAAAGACGGCATACGAGATACGTACACTGTGTGGTCATTCGCCGTCTTCGT	7	2597	202	0	8	17
27886592|NM_005607.3|11267	TAGAAGACGCACCGGCAGCACTTACAGTTCCAATTTGTTAATATTCATAGCAAGTTGGAGCTGTAAGTGCTGTTTTTTGGCAAGCAAAAGACGGCATACGAGATTGGTACTGGTGTGTGTTGTTCGCCGTCTTCGT	7	7	2225	0	24	17
27886592|NM_005607.3|11270	TAGAAGACGCACCGGGAGGAGAGTATGAAGTAAAGAGTTAATATTCATAGCTCTTTGCTTCATGCTCTCCTCTTTTTTGGCAAGCAAAAGACGGCATACGAGATCAGTACTGGTGTGTCAACTTCGCCGTCTTCGT	7	3555	1	0	7	0
31343499|NM_175886.2|11637	TAGAAGACGCACCGGGCCTGCAAGATTGTTTCAGTTGTTAATATTCATAGCAGCTGAAGCAATCTTGCAGGCTTTTTTGGCAAGCAAAAGACGGCATACGAGATGTGTACTGCACATGCACATTCGCCGTCTTCGT	7	3394	1	0	87	0
31343499|NM_175886.2|11644	TAGAAGACGCACCGGCCAATTGTCTTGAAGTGGATAGTTAATATTCATAGCTATCCACTTCAGGACAGTTGGTTTTTTGGCAAGCAAAAGACGGCATACGAGATCAGTACTGCACATGTGGTTTCGCCGTCTTCGT	7	5	0	0	0	30
34222259|NM_003491.2|12346	TAGAAGACGCACCGGCCAATACCCTTAACTTTCAGAGTTAATATTCATAGCTCTGAAAGTTGAGGGTGTTGGTTTTTTGGCAAGCAAAAGACGGCATACGAGATTGGTTGGTGTGTTGACACTTCGCCGTCTTCGT	7	1	0	0	0	0
37537526|NM_025098.2|12512	TAGAAGACGCACCGGCCAGCGTTATATCAAAGAGTTGTTAATATTCATAGCAGCTCTTTGATATAACGCTGGTTTTTTGGCAAGCAAAAGACGGCATACGAGATCAGTTGGTGTTGACGTGTTTCGCCGTCTTCGT	7	1805	6114	0	7	142
37574613|NM_197972.1|12531	TAGAAGACGCACCGGGCACTGTATTCCTGGTAATTAGTTAATATTCATAGCTAATTGCCAGGAGTACAGTGCTTTTTTGGCAAGCAAAAGACGGCATACGAGATACGTTGGTGTTGTGGTTGTTCGCCGTCTTCGT	7	3817	1234	0	53	36
38570133|NM_006575.3|12843	TAGAAGACGCACCGGCAGGGTCTTGCTTATTTGTATGTTAATATTCATAGCATGCAAATAGGCAAGACCCTGTTTTTTGGCAAGCAAAAGACGGCATACGAGATACGTTGGTACGTACACTGTTCGCCGTCTTCGT	7	539	6	0	1	0
38570139|NM_198867.1|12846	TAGAAGACGCACCGGCTCTTTGGGAGAAAGTTATAGGTTAATATTCATAGCCTGTAACTTTCTCCCAGAGAGTTTTTTGGCAAGCAAAAGACGGCATACGAGATGTGTTGGTACGTACTGACTTCGCCGTCTTCGT	7	5378	1	0	15	0
38787903|NM_017593.3|12885	TAGAAGACGCACCGGCAGTTGCTTGATAGTAGTTATGTTAATATTCATAGCATAGCTACTATCAAGCAACTGTTTTTTGGCAAGCAAAAGACGGCATACGAGATGTGTTGGTACCACACACATTCGCCGTCTTCGT	7	3193	1	0	4	30
39653316|NM_018039.2|12904	TAGAAGACGCACCGGCAGTCTACGCATTTCTTTCTTGTTAATATTCATAGCAAGAGAGAAATGCGTAGACTGTTTTTTGGCAAGCAAAAGACGGCATACGAGATTGGTTGGTACCAACACGTTTCGCCGTCTTCGT	7	1	141	0	27	1
40806174|NM_001347.2|13128	TAGAAGACGCACCGGCTCCATAAGCGTAAGTTCTGTGTTAATATTCATAGCACAGAACTTGCGCTTGTGGAGTTTTTTGGCAAGCAAAAGACGGCATACGAGATGTGTTGGTTGCAGTACGTTTCGCCGTCTTCGT	7	1	0	0	0	0
42516554|NM_013355.3|13465	TAGAAGACGCACCGGGCAGTAAGGAGTGATGTGGTTGTTAATATTCATAGCAACCATATCACTCCTTGCTGCTTTTTTGGCAAGCAAAAGACGGCATACGAGATCAGTTGCAGTACCAACCATTCGCCGTCTTCGT	7	3947	108	0	36	1
45356742|NM_020382.3|13584	TAGAAGACGCACCGGGACGGGATGTTTCTAAGCTTTGTTAATATTCATAGCAGAGCTTGGAAACATCCCGTCTTTTTTGGCAAGCAAAAGACGGCATACGAGATACGTTGCACAGTCAGTGTTTCGCCGTCTTCGT	7	1553	4582	0	6	46
45505146|NM_022344.2|13669	TAGAAGACGCACCGGCTGAGTAGTTGGTTTGAGGATGTTAATATTCATAGCATCCTCAAACCAGCTGCTCAGTTTTTTGGCAAGCAAAAGACGGCATACGAGATACGTTGCACACAACCACATTCGCCGTCTTCGT	7	0	0	0	0	0
46909586|NM_207578.1|13832	TAGAAGACGCACCGGCCATCTCTTACTCCCTTTATTGTTAATATTCATAGCAGTAAAGGGAGTAAGAGATGGTTTTTTGGCAAGCAAAAGACGGCATACGAGATTGGTTGCAACGTGTACGTTTCGCCGTCTTCGT	7	2	589	0	0	6
47132608|NM_004936.3|13962	TAGAAGACGCACCGGCACCCACTTAATTTGATGAAGGTTAATATTCATAGCCTTCATCGAATTAGGTGGGTGTTTTTTGGCAAGCAAAAGACGGCATACGAGATTGGTTGCAACACGTACACTTCGCCGTCTTCGT	7	6413	4	0	19	0
48976048|NM_005027.2|14272	TAGAAGACGCACCGGCTCCTCTACCTTGTGTCTAAAGTTAATATTCATAGCTTTGGACACAGGGTAGAGGAGTTTTTTGGCAAGCAAAAGACGGCATACGAGATACGTTGCATGTGGTGTGTTTCGCCGTCTTCGT	7	4581	6	0	10	78
49574505|NM_002497.2|14316	TAGAAGACGCACCGGGAGCTATGTCTTTCTGTATAGGTTAATATTCATAGCCTATACAGAAAGGCATGGCTCTTTTTTGGCAAGCAAAAGACGGCATACGAGATTGGTTGCATGTGACTGGTTTCGCCGTCTTCGT	7	3804	6	0	34	0
50659083|NM_016028.4|14421	TAGAAGACGCACCGGGCTGCACTTTAAGGCTTTAGAGTTAATATTCATAGCTCTAGAGCCTTGAAGTGCAGCTTTTTTGGCAAGCAAAAGACGGCATACGAGATTGGTTGACGTCACACACATTCGCCGTCTTCGT	7	2	1576	0	49	33
51538572|NM_001003894.1|14503	TAGAAGACGCACCGGGCCCTAATCTATCTTCATAGTGTTAATATTCATAGCGCTATGAAGATGGATTAGGGCTTTTTTGGCAAGCAAAAGACGGCATACGAGATCAGTTGACGTACACCATGTTCGCCGTCTTCGT	7	3694	363	0	11	3
56549695|NM_015409.3|15121	TAGAAGACGCACCGGCTGCAGGATAAATGGTCTTTAGTTAATATTCATAGCTAAGGACCATTTGTCCTGCAGTTTTTTGGCAAGCAAAAGACGGCATACGAGATCAGTTGACTGGTCAGTCATTCGCCGTCTTCGT	7	4951	940	0	17	28
57863303|NM_015525.2|15279	TAGAAGACGCACCGGGTGTTGTTGCTTGATTTCTTAGTTAATATTCATAGCTAAGAAGTCAAGCAACAACACTTTTTTGGCAAGCAAAAGACGGCATACGAGATCAGTTGACTGACACTGTGTTCGCCGTCTTCGT	7	1546	1	0	3	180
58037544|NM_198274.2|15304	TAGAAGACGCACCGGCCAGGGATTTAACTGGTTAGTGTTAATATTCATAGCACTAGCCAGTTAGATCCCTGGTTTTTTGGCAAGCAAAAGACGGCATACGAGATCAGTTGACTGTGGTACGTTTCGCCGTCTTCGT	7	1680	0	0	3	0
58530885|NM_001570.3|15411	TAGAAGACGCACCGGGTCTGAGGTAGAATCTAAGATGTTAATATTCATAGCATCTTGGATTCTGCCTCAGACTTTTTTGGCAAGCAAAAGACGGCATACGAGATTGGTTGTGGTGTTGGTTGTTCGCCGTCTTCGT	7	14	6809	0	0	53
59938782|NM_147233.2|15482	TAGAAGACGCACCGGCCAAGATGTCTCTAGGAAAGAGTTAATATTCATAGCTCTTTCCTGGAGGCATCTTGGTTTTTTGGCAAGCAAAAGACGGCATACGAGATCAGTTGTGGTCATGACACTTCGCCGTCTTCGT	7	3001	3892	0	11	33
60498970|NM_031268.4|15491	TAGAAGACGCACCGGCTGGTTTCTGAGGGATTCTTTGTTAATATTCATAGCAAGGAATCCCTCAGAAGCCAGTTTTTTGGCAAGCAAAAGACGGCATACGAGATTGGTTGTGGTACGTGTTGTTCGCCGTCTTCGT	7	2104	3	0	4	0
61563741|NM_017912.3|15514	TAGAAGACGCACCGGCTCTGGCTAATGATTGGTTTAGTTAATATTCATAGCTGAACCAATCATTGGCCAGAGTTTTTTGGCAAGCAAAAGACGGCATACGAGATCAGTTGTGGTACCAACACTTCGCCGTCTTCGT	7	231	1	0	2	0
62241000|NM_001278.3|15581	TAGAAGACGCACCGGGTGGACCTCTATTATCTGTTAGTTAATATTCATAGCTAGCAGATGATAGAGGTCCACTTTTTTGGCAAGCAAAAGACGGCATACGAGATCAGTTGTGGTTGCATGCATTCGCCGTCTTCGT	7	4794	32	0	15	59
62912456|NM_001017423.1|15701	TAGAAGACGCACCGGCCTTGGCATTTAGTTGGTATTGTTAATATTCATAGCAGTACCAACTAAATGCCAAGGTTTTTTGGCAAGCAAAAGACGGCATACGAGATCAGTTGTGCACACACACATTCGCCGTCTTCGT	7	2412	1	0	224	16
66346701|NM_153006.2|15902	TAGAAGACGCACCGGCCCTGGTACTTTAAACATAGTGTTAATATTCATAGCACTGTGTTTGAAGTACCAGGGTTTTTTGGCAAGCAAAAGACGGCATACGAGATGTGTTGTGACGTCATGACTTCGCCGTCTTCGT	7	1802	4937	0	73	41
66348044|NM_016478.3|15955	TAGAAGACGCACCGGGACCACCTATTTCAGTATCTTGTTAATATTCATAGCAAGATGCTGAAATGGGTGGTCTTTTTTGGCAAGCAAAAGACGGCATACGAGATTGGTTGTGACCACAGTTGTTCGCCGTCTTCGT	7	1949	4	0	50	0
69128030|NM_020133.2|16194	TAGAAGACGCACCGGGCTTTGGTTCCTAGGGTTGTTGTTAATATTCATAGCAATAACCCTGGGAACCAAAGCTTTTTTGGCAAGCAAAAGACGGCATACGAGATGTGTTGTGTGCAGTGTACTTCGCCGTCTTCGT	7	4022	439	0	17	4
74048544|NM_001032391.1|16348	TAGAAGACGCACCGGGCTACTGGCATGATCCTTATAGTTAATATTCATAGCTGTAAGGGTCATGCCAGTAGCTTTTTTGGCAAGCAAAAGACGGCATACGAGATACGTTGTGTGTGCATGGTTTCGCCGTCTTCGT	7	2991	3478	0	9	27
74316005|NM_173515.2|16377	TAGAAGACGCACCGGCAGAGACGTTATGGTTATTGTGTTAATATTCATAGCACAATGACCATAACGTCTCTGTTTTTTGGCAAGCAAAAGACGGCATACGAGATGTGTTGTGTGTGTGACCATTCGCCGTCTTCGT	7	2573	1	0	11	0
83977451|NM_013994.2|16643	TAGAAGACGCACCGGGCAGTCTTGTAGCTAGAATTTGTTAATATTCATAGCAAGTTCTAGCTACAAGACTGCTTTTTTGGCAAGCAAAAGACGGCATACGAGATACCAGTGTCAGTGTGTTGTTCGCCGTCTTCGT	7	212	975	0	40	10
113408595|XM_930312.2|17942	TAGAAGACGCACCGGGTGCTTCCAAGTATATCTTCTGTTAATATTCATAGCAGAAGATGTACTTGGAAGCACTTTTTTGGCAAGCAAAAGACGGCATACGAGATACCAGTCAACGTCACAACTTCGCCGTCTTCGT	7	3190	855	0	6	8
113411823|XM_001126181.1|17951	TAGAAGACGCACCGGCTGCTGTGATCTGTAGTAATAGTTAATATTCATAGCTATTACTACGGATCACAGCAGTTTTTTGGCAAGCAAAAGACGGCATACGAGATTGCAGTCAACGTCATGTGTTCGCCGTCTTCGT	7	1352	3	0	34	0
119220593|NM_000875.3|18730	TAGAAGACGCACCGGCCGAAGGTTTGTGAGGAAGAGGTTAATATTCATAGCTTCTTCCTCACAGACCTTCGGTTTTTTGGCAAGCAAAAGACGGCATACGAGATCACAGTACCAGTACACACTTCGCCGTCTTCGT	7	8	6816	0	33	69
148612808|NM_018979.2|19869	TAGAAGACGCACCGGGCCTCTTTGTAATGGGTGGTTGTTAATATTCATAGCAACTACCCATTACAAGGAGGCTTTTTTGGCAAGCAAAAGACGGCATACGAGATTGCAGTTGCAACCATGCATTCGCCGTCTTCGT	7	2473	66	0	8	44
148727332|NM_152327.2|19929	TAGAAGACGCACCGGGTGCATAGCTCATGAGATAAAGTTAATATTCATAGCTTTGTCTCATGAGCTATGCACTTTTTTGGCAAGCAAAAGACGGCATACGAGATTGCAGTTGCATGCAACCATTCGCCGTCTTCGT	7	2	803	0	0	10
151301203|NM_017886.2|20244	TAGAAGACGCACCGGCTCACAGTTGTCTTTGGATCTGTTAATATTCATAGCAGGTCCAAAGACAGCTGTGAGTTTTTTGGCAAGCAAAAGACGGCATACGAGATGTCAGTTGTGGTCACAGTTTCGCCGTCTTCGT	7	1709	1382	0	6	35
157388996|NM_001104925.1|20893	TAGAAGACGCACCGGCTGGCATTGAGTATCATTGAAGTTAATATTCATAGCTTCAGTGATACTCAGTGCCAGTTTTTTGGCAAGCAAAAGACGGCATACGAGATTGCACAGTCAACCATGCATTCGCCGTCTTCGT	7	1210	2767	0	3	45
168229167|NM_001211.5|21655	TAGAAGACGCACCGGCAGAGTAATGGTTGTATTGTGGTTAATATTCATAGCCACAATACAACCATTGCTCTGTTTTTTGGCAAGCAAAAGACGGCATACGAGATACCACACAGTACCACATGTTCGCCGTCTTCGT	7	4	33	0	2	199
169790902|NM_001122631.1|21839	TAGAAGACGCACCGGCTCCATCTCTCACATTTGGTTGTTAATATTCATAGCAACCAGATGTGGGAGATGGAGTTTTTTGGCAAGCAAAAGACGGCATACGAGATGTCACACACACAGTTGTGTTCGCCGTCTTCGT	7	11	7630	0	0	64
169790955|NM_024010.2|21874	TAGAAGACGCACCGGCTCGAGGATAGACTTTGTGAAGTTAATATTCATAGCTTCACAAGGTCTGTCCTCGAGTTTTTTGGCAAGCAAAAGACGGCATACGAGATTGCACACACACATGGTACTTCGCCGTCTTCGT	7	2708	1	0	9	0
169790955|NM_024010.2|21877	TAGAAGACGCACCGGCTGCTCTAATAGTGATTCTGAGTTAATATTCATAGCTCAGAATCACTGTTAGGGCAGTTTTTTGGCAAGCAAAAGACGGCATACGAGATACCACACACACATGCACATTCGCCGTCTTCGT	7	472	2	0	56	0
208431775|NM_001135637.1|23656	TAGAAGACGCACCGGCCCATTCTTCATGTTGGAAATGTTAATATTCATAGCATTTCCAGCATGAAGAATGGGTTTTTTGGCAAGCAAAAGACGGCATACGAGATGTCACATGGTCAACACGTTTCGCCGTCTTCGT	7	3476	4	0	47	136
209529732|NM_139032.2|23755	TAGAAGACGCACCGGGTGCGCTACTTCTTGTACTAAGTTAATATTCATAGCTTGGTACAGGAAGTAGCGCACTTTTTTGGCAAGCAAAAGACGGCATACGAGATTGCACATGGTTGGTACTGTTCGCCGTCTTCGT	7	2	0	0	38	0
209571510|NM_015000.3|23769	TAGAAGACGCACCGGGCTCGCAAAGAAATAGAGTTTGTTAATATTCATAGCGAACTCTGTTTCTTTGCGAGCTTTTTTGGCAAGCAAAAGACGGCATACGAGATCACACATGGTTGCAACCATTCGCCGTCTTCGT	7	1887	2354	0	5	39
209969689|NM_144591.3|23908	TAGAAGACGCACCGGGCAGTCATTACAAGAAGTAAAGTTAATATTCATAGCTTTGCTTCTTGTAATGACTGCTTTTTTGGCAAGCAAAAGACGGCATACGAGATGTCACATGCACAACCAGTTTCGCCGTCTTCGT	7	27	3898	0	23	53
229892268|NM_002019.4|25405	TAGAAGACGCACCGGGCGACGAATTGATCAAAGTAAGTTAATATTCATAGCTTGCTTTGGTCAATTCGTCGCTTTTTTGGCAAGCAAAAGACGGCATACGAGATGTCAACGTTGGTTGTGCATTCGCCGTCTTCGT	7	2789	1	0	8	1
238550186|NM_032028.3|25479	TAGAAGACGCACCGGGCAAGAGTAGGAAGAGCAGTAGTTAATATTCATAGCTGCTGCTCTTCCTGCTCTTGCTTTTTTGGCAAGCAAAAGACGGCATACGAGATTGCAACGTTGACGTCATGTTCGCCGTCTTCGT	7	2073	2	0	4	0
239788846|NM_023007.2|25597	TAGAAGACGCACCGGCCTCTAGTGGATTCATAGTTTGTTAATATTCATAGCAAACTGTGGATCCACTAGAGGTTTTTTGGCAAGCAAAAGACGGCATACGAGATACCAACGTTGTGTGTGCATTCGCCGTCTTCGT	7	4	549	0	66	4
254553504|NM_033115.3|25682	TAGAAGACGCACCGGCAGCTGACAAGATAGATTTAGGTTAATATTCATAGCCTAAATCTGTCTTGTCAGCTGTTTTTTGGCAAGCAAAAGACGGCATACGAGATTGCAACCAGTCACAGTACTTCGCCGTCTTCGT	7	3092	0	0	14	0
256985144|NM_001113239.2|25759	TAGAAGACGCACCGGGAGAGTGCCGATGATTATAATGTTAATATTCATAGCGTTATAGTCATCGGCACTCTCTTTTTTGGCAAGCAAAAGACGGCATACGAGATTGCAACCAGTACCATGTGTTCGCCGTCTTCGT	7	1	0	0	42	0
257467593|NM_138981.2|25782	TAGAAGACGCACCGGGCGTTCTTTAGGAGATGGTGTGTTAATATTCATAGCACATCATCTCCTGAAGAACGCTTTTTTGGCAAGCAAAAGACGGCATACGAGATGTCAACCAGTACTGCAACTTCGCCGTCTTCGT	7	2321	2	0	11	0
259089410|NM_015716.4|25837	TAGAAGACGCACCGGCCCTGGTGCTTTCGTGATTACGTTAATATTCATAGCGTGATCACGAAAGCATCAGGGTTTTTTGGCAAGCAAAAGACGGCATACGAGATACCAACCAGTTGACTGCATTCGCCGTCTTCGT	7	0	0	0	0	16
262073084|NM_018486.2|26024	TAGAAGACGCACCGGCAGTTTGTGGAATTTGTGATTGTTAATATTCATAGCAGTCACAAATTCCACAAACTGTTTTTTGGCAAGCAAAAGACGGCATACGAGATGTCAACCACAACACACGTTTCGCCGTCTTCGT	7	585	6554	0	2	58
266453668|NM_000289.5|26104	TAGAAGACGCACCGGCTCTAGTGCTACTGTTAGATAGTTAATATTCATAGCTATCTAGCAGTAGCACTAGAGTTTTTTGGCAAGCAAAAGACGGCATACGAGATGTCAACCACATGTGACGTTTCGCCGTCTTCGT	7	2225	800	0	4	10
212549754|NM_172115.2|122	TAGAAGACGCACCGGTGTGGTGTCATTCTCTATATTGTTAATATTCATAGCAATATAGAGAATGACACCACATTTTTTGGCAAGCAAAAGACGGCATACGAGATCAGTGTGTGTCATGACACTTCGCCGTCTTCGT	6	11	9464	0	0	95
20986522|NM_139049.1|620	TAGAAGACGCACCGGGTCTGGTATGATCTTTCTGAAGTTAATATTCATAGCTTCAGAAGGATCATACCAGACTTTTTTGGCAAGCAAAAGACGGCATACGAGATTGGTGTGTACCAACTGGTTTCGCCGTCTTCGT	6	3947	5	0	11	0
45505128|NM_004783.2|749	TAGAAGACGCACCGGGCTTGGTTGGTAATGGAGTGTGTTAATATTCATAGCATACTCCATTACCAGCCAAGCTTTTTTGGCAAGCAAAAGACGGCATACGAGATTGGTGTGTACTGACTGCATTCGCCGTCTTCGT	6	3119	3	0	43	42
5453977|NM_006259.1|794	TAGAAGACGCACCGGCCCAAGCTAGAGATGAATAATGTTAATATTCATAGCATTGTTCATCTCTAGCTTGGGTTTTTTGGCAAGCAAAAGACGGCATACGAGATACGTGTGTTGGTCAACACTTCGCCGTCTTCGT	6	2773	1	0	7	0
51702529|NM_005433.3|876	TAGAAGACGCACCGGACCACGAAAGTAGCAATTAAAGTTAATATTCATAGCTTTGATTGCTACTTTCGTGGTTTTTTTGGCAAGCAAAAGACGGCATACGAGATACGTGTGTTGCAACTGGTTTCGCCGTCTTCGT	6	14	3662	0	25	218
222080082|NM_004963.3|1124	TAGAAGACGCACCGGCCAGGAATCTATCACTAACAAGTTAATATTCATAGCTTGTTGGTGATAGATTCCTGGTTTTTTGGCAAGCAAAAGACGGCATACGAGATTGGTGTCAGTCAACCAGTTTCGCCGTCTTCGT	6	1046	15	0	3	31
5921998|NM_006483.1|1191	TAGAAGACGCACCGGGACCTACAAGCACATTAATGAGTTAATATTCATAGCTCATTGATGTGCTTGTAGGTCTTTTTTGGCAAGCAAAAGACGGCATACGAGATTGGTGTCAGTACACCATGTTCGCCGTCTTCGT	6	1253	1	0	8	0
38570133|NM_006575.3|1227	TAGAAGACGCACCGGGCCACTTATGTTTGATCTTCAGTTAATATTCATAGCTGGAGATCAAACATAGGTGGCTTTTTTGGCAAGCAAAAGACGGCATACGAGATTGGTGTCAGTTGGTACTGTTCGCCGTCTTCGT	6	3768	2	0	11	0
31543388|NM_002611.3|1350	TAGAAGACGCACCGGGTACATAGAGCACTTTAGCAAGTTAATATTCATAGCTTGCTGAAGTGCTCTATGTACTTTTTTGGCAAGCAAAAGACGGCATACGAGATCAGTGTCACACAGTCAACTTCGCCGTCTTCGT	6	3325	1	0	7	0
259089410|NM_015716.4|2055	TAGAAGACGCACCGGGCAGACTTTGTGTTGTTGAAAGTTAATATTCATAGCTTTCAGCAACACAAAGTCTGCTTTTTTGGCAAGCAAAAGACGGCATACGAGATCAGTGTACGTGTGTCATGTTCGCCGTCTTCGT	6	3737	4	0	10	0
221316649|NM_005232.4|2205	TAGAAGACGCACCGGCGCCAAGGAGGTTACTTTGATGTTAATATTCATAGCATCAGAGTAACTTCCTTGGCGTTTTTTGGCAAGCAAAAGACGGCATACGAGATACGTGTACGTACCATGCATTCGCCGTCTTCGT	6	1136	1105	0	5	11
32455268|NM_173575.2|2293	TAGAAGACGCACCGGCGACTTCAATATTGCCACTATGTTAATATTCATAGCATGGTGGCAATGTTGAAGTCGTTTTTTGGCAAGCAAAAGACGGCATACGAGATTGGTGTACGTTGTGCACATTCGCCGTCTTCGT	6	137	478	0	1	22
31342341|NM_178170.2|2338	TAGAAGACGCACCGGGCCCACTATTGTGGAGGCTTTGTTAATATTCATAGCAAAGCCTCCACAATGGTGGGCTTTTTTGGCAAGCAAAAGACGGCATACGAGATGTGTGTACCAGTACGTACTTCGCCGTCTTCGT	6	5	4152	0	0	54
171846243|NM_000124.2|2703	TAGAAGACGCACCGGCGACAAATCTTCAAGTAGTTTGTTAATATTCATAGCAAACTGCTTGAAGATTTGTCGTTTTTTGGCAAGCAAAAGACGGCATACGAGATTGGTGTACACACGTTGTGTTCGCCGTCTTCGT	6	14	3403	0	0	25
193083181|NM_015015.2|2733	TAGAAGACGCACCGGCCGGCCATATTACCCTCTAAAGTTAATATTCATAGCTTTGGAGGGTAATGTGGCCGGTTTTTTGGCAAGCAAAAGACGGCATACGAGATGTGTGTACACACACTGCATTCGCCGTCTTCGT	6	3215	20	0	9	0
117190341|NM_005392.3|2778	TAGAAGACGCACCGGGCAGAACTTTAAGGAGGATAAGTTAATATTCATAGCTTGTCCTCCTTGAAGTTCTGCTTTTTTGGCAAGCAAAAGACGGCATACGAGATTGGTGTACACTGCAACACTTCGCCGTCTTCGT	6	5	4781	0	0	41
68299794|NM_001270.2|2876	TAGAAGACGCACCGGCCACTCTTATTTCCTGGTAAAGTTAATATTCATAGCTTTGCCAGGAAGTAAGAGTGGTTTTTTGGCAAGCAAAAGACGGCATACGAGATGTGTGTACTGGTTGTGGTTTCGCCGTCTTCGT	6	2424	4	0	8	0
78000212|NM_001034024.1|3061	TAGAAGACGCACCGGCTTGCTCTACTCTGATAAGAAGTTAATATTCATAGCTTCTTGTCAGAGTAGAGCAAGTTTTTTGGCAAGCAAAAGACGGCATACGAGATCAGTGTACTGTGTGCACATTCGCCGTCTTCGT	6	1573	1	0	6	0
226442885|NM_015061.3|3106	TAGAAGACGCACCGGGCACCTATTTATGGTGTAGATGTTAATATTCATAGCATCTGCACCATAGATAGGTGCTTTTTTGGCAAGCAAAAGACGGCATACGAGATGTGTGTTGGTGTACGTACTTCGCCGTCTTCGT	6	2379	1	0	48	40
150417998|NM_023079.3|3148	TAGAAGACGCACCGGTCTGTTTGAGTATTCTAGGTAGTTAATATTCATAGCTACCTAGAATACTCAAGCAGATTTTTTGGCAAGCAAAAGACGGCATACGAGATCAGTGTTGGTCAGTTGGTTTCGCCGTCTTCGT	6	4	2235	0	0	21
83367068|NM_001037343.1|3172	TAGAAGACGCACCGGCCAGACAATTCTTTCTATGAAGTTAATATTCATAGCTTCATGGAAAGAATTGTCTGGTTTTTTGGCAAGCAAAAGACGGCATACGAGATCAGTGTTGGTCAACCAGTTTCGCCGTCTTCGT	6	1473	1	0	289	47
21614512|NM_012190.2|3343	TAGAAGACGCACCGGCTCATCTTCTTTGGGAATGATGTTAATATTCATAGCATCATTCCCAAAGAGGATGAGTTTTTTGGCAAGCAAAAGACGGCATACGAGATCAGTGTTGCAGTGTTGTGTTCGCCGTCTTCGT	6	6	3718	0	0	32
257796252|NM_000481.3|3516	TAGAAGACGCACCGGCCAAGATTGGTACTGTGATTAGTTAATATTCATAGCTAGTCACAGTACCAATCTTGGTTTTTTGGCAAGCAAAAGACGGCATACGAGATCAGTGTTGCAACTGTGGTTTCGCCGTCTTCGT	6	3193	2	0	11	33
76563907|NM_153710.3|3823	TAGAAGACGCACCGGCCTGCACTATTTGGACATTATGTTAATATTCATAGCATGATGTCCAAATGGTGCAGGTTTTTTGGCAAGCAAAAGACGGCATACGAGATTGGTGTTGACTGACTGTGTTCGCCGTCTTCGT	6	6	1	0	0	0
41327714|NM_033550.3|3886	TAGAAGACGCACCGGACCTCCAATATGCTCTTGAAAGTTAATATTCATAGCTTTCAGGAGCATGTTGGAGGTTTTTTTGGCAAGCAAAAGACGGCATACGAGATCAGTGTTGTGGTACTGACTTCGCCGTCTTCGT	6	2007	1	0	5	38
19923257|NM_004567.2|4110	TAGAAGACGCACCGGCCTGTGGTATATGGTTGTAAAGTTAATATTCATAGCTTTACAACCATATGCCACAGGTTTTTTGGCAAGCAAAAGACGGCATACGAGATCAGTCAGTGTGTGTTGACTTCGCCGTCTTCGT	6	2050	4	0	5	0
207028588|NM_021970.3|4217	TAGAAGACGCACCGGCCTGTTATTAAAGTGGCAAATGTTAATATTCATAGCATTTGCCACTTTAATAACAGGTTTTTTGGCAAGCAAAAGACGGCATACGAGATACGTCAGTGTCATGACCATTCGCCGTCTTCGT	6	24	2108	0	40	138
21493040|NM_006422.2|4273	TAGAAGACGCACCGGCCCAGGTTATATGAGGATGGTGTTAATATTCATAGCATCATCCTCATATAGCCTGGGTTTTTTGGCAAGCAAAAGACGGCATACGAGATACGTCAGTGTACTGGTCATTCGCCGTCTTCGT	6	5738	258	0	13	28
215490005|NM_001024666.2|4332	TAGAAGACGCACCGGCACAACACAAATTCCATTCAAGTTAATATTCATAGCTTGGATGGAATTTGTGTTGTGTTTTTTGGCAAGCAAAAGACGGCATACGAGATACGTCAGTGTTGACTGGTTTCGCCGTCTTCGT	6	2103	2	0	8	25
145275186|NM_020810.2|4391	TAGAAGACGCACCGGGCAGTTTAGTTCACTTGGTAAGTTAATATTCATAGCTTACCAGGTGAACTGAACTGCTTTTTTGGCAAGCAAAAGACGGCATACGAGATCAGTCAGTCAGTACCATGTTCGCCGTCTTCGT	6	2130	1	0	10	0
24797146|NM_012248.2|4629	TAGAAGACGCACCGGCGAGTTATTGAAGTTCTGTCTGTTAATATTCATAGCAGGCAGGACTTCAATAACTCGTTTTTTGGCAAGCAAAAGACGGCATACGAGATTGGTCAGTACGTCACACATTCGCCGTCTTCGT	6	4	50	0	0	0
33469954|NM_000240.2|4664	TAGAAGACGCACCGGCGGATATTCTCTGTCATCAATGTTAATATTCATAGCATTGGTGACAGAGAATATCCGTTTTTTGGCAAGCAAAAGACGGCATACGAGATCAGTCAGTACGTTGACGTTTCGCCGTCTTCGT	6	4605	4	0	11	0
46397307|NM_207127.1|4685	TAGAAGACGCACCGGAGGGCTATTAAGGACTCATAAGTTAATATTCATAGCTTGTGAGTCCTTGATAGCCCTTTTTTTGGCAAGCAAAAGACGGCATACGAGATCAGTCAGTACCAGTTGCATTCGCCGTCTTCGT	6	7	2569	0	0	88
148539854|NM_017729.3|4934	TAGAAGACGCACCGGGACCTAGTTGAGAAACAGTTAGTTAATATTCATAGCTAGCTGTTTCTCAACTGGGTCTTTTTTGGCAAGCAAAAGACGGCATACGAGATGTGTCAGTTGCAGTCAACTTCGCCGTCTTCGT	6	2	2565	0	0	29
31543548|NM_007273.3|4951	TAGAAGACGCACCGGCCAGAATATCTCCAAGATGATGTTAATATTCATAGCATCGTCTTGGAGATATTCTGGTTTTTTGGCAAGCAAAAGACGGCATACGAGATACGTCAGTTGCACACATGTTCGCCGTCTTCGT	6	4190	2	0	15	0
54792078|NM_182904.3|5026	TAGAAGACGCACCGGGCCAGGAGTGTCTTGAAATGTGTTAATATTCATAGCATATTTCAAGACATTCCTGGCTTTTTTGGCAAGCAAAAGACGGCATACGAGATTGGTCAGTTGACACGTACTTCGCCGTCTTCGT	6	1460	1	0	4	25
51599155|NM_001273.2|5216	TAGAAGACGCACCGGCCTGTGGAATGATAAAGATAAGTTAATATTCATAGCTTATCTTTATCATTCCGCAGGTTTTTTGGCAAGCAAAAGACGGCATACGAGATCAGTCACAGTCAACGTGTTTCGCCGTCTTCGT	6	1920	2	0	9	35
91199542|NM_018682.3|5658	TAGAAGACGCACCGGCCTCTACGCATAACTATAGATGTTAATATTCATAGCATCTGTAGTTATGCGTAGAGGTTTTTTGGCAAGCAAAAGACGGCATACGAGATTGGTCACAACGTCAACACTTCGCCGTCTTCGT	6	17	0	0	0	0
190014631|NM_001128227.1|5743	TAGAAGACGCACCGGCCTCTTGAGTAGTTGGGATTGGTTAATATTCATAGCTAATCCCAGCTACTCAAGAGGTTTTTTGGCAAGCAAAAGACGGCATACGAGATCAGTCACAACCAACTGTGTTCGCCGTCTTCGT	6	2	0	0	259	1
8051616|NM_002314.2|6006	TAGAAGACGCACCGGGCACTGCTATTACCAGATTGTGTTAATATTCATAGCACAGTCTGGTAGTAGCAGTGCTTTTTTGGCAAGCAAAAGACGGCATACGAGATACGTCACATGCATGCAACTTCGCCGTCTTCGT	6	1939	4	0	6	0
21536287|NM_001824.2|6067	TAGAAGACGCACCGGGAGTTCAAAGGGAAGTATTACGTTAATATTCATAGCGTAGTACTTCCCTTTGAACTCTTTTTTGGCAAGCAAAAGACGGCATACGAGATACGTCACATGACTGGTTGTTCGCCGTCTTCGT	6	3586	1	0	10	0
51477706|NM_032037.2|6146	TAGAAGACGCACCGGCGTCGTGCTTTACGTTATGGTGTTAATATTCATAGCACCATGACGTAGAGCACGACGTTTTTTGGCAAGCAAAAGACGGCATACGAGATGTGTCAACGTGTGTGTACTTCGCCGTCTTCGT	6	1	10	0	0	0
45439358|NM_007118.2|6157	TAGAAGACGCACCGGGCATTGCTGTATCATAGTATTGTTAATATTCATAGCAATACTGTGATACAGCAATGCTTTTTTGGCAAGCAAAAGACGGCATACGAGATCAGTCAACGTGTGTTGCATTCGCCGTCTTCGT	6	1915	1	0	95	0
48255887|NM_006257.2|6275	TAGAAGACGCACCGGCATCCTGATTGGGTATGAAATGTTAATATTCATAGCATTTCATGCCCAATCAGGATGTTTTTTGGCAAGCAAAAGACGGCATACGAGATGTGTCAACGTACGTGTTGTTCGCCGTCTTCGT	6	3758	193	0	16	15
41393574|NM_033214.2|6573	TAGAAGACGCACCGGGCAGTTCTGCTTCTTAATATAGTTAATATTCATAGCTATATTAAGAGGCAGAACTGCTTTTTTGGCAAGCAAAAGACGGCATACGAGATCAGTCAACCAACACTGCATTCGCCGTCTTCGT	6	529	2301	0	2	17
23510357|NM_153005.1|6598	TAGAAGACGCACCGGGCCATGTTTATATAAAGGGAAGTTAATATTCATAGCTTCCCTTTATATAAACATGGCTTTTTTGGCAAGCAAAAGACGGCATACGAGATGTGTCAACCATGGTCAACTTCGCCGTCTTCGT	6	1	0	0	0	0
118600962|NM_198465.2|6654	TAGAAGACGCACCGGCCTCTACAAATGTAGATTAAGGTTAATATTCATAGCCTTAATCTGCATTTGTAGAGGTTTTTTGGCAAGCAAAAGACGGCATACGAGATTGGTCAACCATGTGTGACTTCGCCGTCTTCGT	6	1920	779	0	6	8
19923257|NM_004567.2|6674	TAGAAGACGCACCGGCCGATAATGAAGAGGGCTTGAGTTAATATTCATAGCTCAGGCCCTCTTCATTGTCGGTTTTTTGGCAAGCAAAAGACGGCATACGAGATACGTCAACACGTCAGTACTTCGCCGTCTTCGT	6	5042	3	0	14	0
237757358|NM_001030312.2|6725	TAGAAGACGCACCGGCCAAACGGATATCTTAATAGAGTTAATATTCATAGCTCTATTAGGATATCCGTTTGGTTTTTTGGCAAGCAAAAGACGGCATACGAGATCAGTCAACACCAGTCACATTCGCCGTCTTCGT	6	947	0	0	3	0
23510392|NM_152720.1|6772	TAGAAGACGCACCGGCTAATATTGTTGCCTTCAAAGGTTAATATTCATAGCCTTTGAAGGCAACAATATTAGTTTTTTGGCAAGCAAAAGACGGCATACGAGATCAGTCAACACCATGCAGTTTCGCCGTCTTCGT	6	8	5115	0	60	144
187608632|NM_004333.4|6931	TAGAAGACGCACCGGGAACATATAGAGGCCTTATTGGTTAATATTCATAGCCAATAGGGCCTCTATATGTTCTTTTTTGGCAAGCAAAAGACGGCATACGAGATGTGTCAACTGGTCAGTTGTTCGCCGTCTTCGT	6	116	1572	0	1	43
55956894|NM_001007239.1|7090	TAGAAGACGCACCGGGCAGTATGAAAGTATGGATCAGTTAATATTCATAGCTGGTCCATGCTTTCATACTGCTTTTTTGGCAAGCAAAAGACGGCATACGAGATGTGTCAACTGACTGGTACTTCGCCGTCTTCGT	6	925	252	0	4	3
45505146|NM_022344.2|7091	TAGAAGACGCACCGGCGATAGACTTTGAACGTAATCGTTAATATTCATAGCGGTTACGTTCAGAGTCTATCGTTTTTTGGCAAGCAAAAGACGGCATACGAGATTGGTCAACTGACTGGTTGTTCGCCGTCTTCGT	6	4	0	0	35	0
194688144|NM_015050.2|7111	TAGAAGACGCACCGGGCATGTAAAGGGCTTTGGAGTGTTAATATTCATAGCATTCCAAAGCCCTTTGCATGCTTTTTTGGCAAGCAAAAGACGGCATACGAGATGTGTCAACTGTGGTCATGTTCGCCGTCTTCGT	6	2	1667	0	32	17
194688144|NM_015050.2|7112	TAGAAGACGCACCGGGATGCCAAATTGGAGATCATTGTTAATATTCATAGCAATGGTCTCCAATTTGGCATCTTTTTTGGCAAGCAAAAGACGGCATACGAGATTGGTCAACTGTGGTACGTTTCGCCGTCTTCGT	6	647	2	0	1	4
47132586|NM_145040.2|7145	TAGAAGACGCACCGGCGCGGGAAGTTCCATGTTCTGGTTAATATTCATAGCCAGAACGTGGAGCTTCCCGCGTTTTTTGGCAAGCAAAAGACGGCATACGAGATACGTCAACTGTGACACCATTCGCCGTCTTCGT	6	1842	1381	0	5	42
38348415|NM_198571.1|7223	TAGAAGACGCACCGGGCTTTGCACAACTTTGTTATTGTTAATATTCATAGCAATAGCAAAGTTGTGCAAAGCTTTTTTGGCAAGCAAAAGACGGCATACGAGATACGTCATGGTGTTGCATGTTCGCCGTCTTCGT	6	781	11	0	47	0
22749134|NM_152544.1|7349	TAGAAGACGCACCGGCCTGGATTTCATCCTAGAGAGGTTAATATTCATAGCTTCTCTGGGATGAAATCCAGGTTTTTTGGCAAGCAAAAGACGGCATACGAGATACGTCATGGTACTGCACATTCGCCGTCTTCGT	6	6	4538	0	1	46
157266316|NM_001184.3|7423	TAGAAGACGCACCGGTAATGGTTCTTACTCGTATTAGTTAATATTCATAGCTAATACGAGTAAGAACCATTATTTTTTGGCAAGCAAAAGACGGCATACGAGATACGTCATGGTTGTGTGTGTTCGCCGTCTTCGT	6	1781	2	0	6	34
24797146|NM_012248.2|7678	TAGAAGACGCACCGGGGTCAACCTTTGGATTATAATGTTAATATTCATAGCATTATAATCCAAGGGTTGACCTTTTTTGGCAAGCAAAAGACGGCATACGAGATGTGTCATGCATGTGTGACTTCGCCGTCTTCGT	6	3444	15	0	16	61
75709206|NM_005109.2|7858	TAGAAGACGCACCGGTAGCAATTGGTGGTGATATTAGTTAATATTCATAGCTAATATCACCACCAGTTGCTATTTTTTGGCAAGCAAAAGACGGCATACGAGATACGTCATGACACTGGTACTTCGCCGTCTTCGT	6	2311	296	0	4	1
124107613|NM_021620.3|8030	TAGAAGACGCACCGGTGGAAGCTATTGCAGATTTACGTTAATATTCATAGCGTAAGTCTGCAATAGCTTCCATTTTTTGGCAAGCAAAAGACGGCATACGAGATGTGTCATGTGCACATGACTTCGCCGTCTTCGT	6	3663	1	0	15	0
114520608|NM_006154.2|8407	TAGAAGACGCACCGGTACGTGAGAGTGATGTTATATGTTAATATTCATAGCATATAACGTCACTCTCACGTATTTTTTGGCAAGCAAAAGACGGCATACGAGATACGTACGTGTTGCACATGTTCGCCGTCTTCGT	6	2	1	0	0	0
54873608|NM_016604.3|8424	TAGAAGACGCACCGGACAACGCTTATGGGTTGATAAGTTAATATTCATAGCTTATCAACCCATAGGCGTTGTTTTTTTGGCAAGCAAAAGACGGCATACGAGATGTGTACGTGTTGACACGTTTCGCCGTCTTCGT	6	3501	24	0	18	0
149589020|NM_033403.1|8434	TAGAAGACGCACCGGGTTGTGGAGTAGGTATTATAGGTTAATATTCATAGCCTATGATACCTGCTCCACAACTTTTTTGGCAAGCAAAAGACGGCATACGAGATGTGTACGTGTTGTGGTACTTCGCCGTCTTCGT	6	2700	1	0	118	0
23110941|NM_002790.2|8443	TAGAAGACGCACCGGGGACAATTTCAGTTCTAATAAGTTAATATTCATAGCTTATTAGAACTGAAATTGTCCTTTTTTGGCAAGCAAAAGACGGCATACGAGATCAGTACGTGTTGTGACTGTTCGCCGTCTTCGT	6	5	240	0	0	1
21264340|NM_004595.2|8472	TAGAAGACGCACCGGGCTTTGCCAATTTGAGAATTTGTTAATATTCATAGCAAATTCTCAAATTGGCAAAGCTTTTTTGGCAAGCAAAAGACGGCATACGAGATGTGTACGTCAGTCAACGTTTCGCCGTCTTCGT	6	1675	1	0	4	0
267844822|NM_022743.2|8578	TAGAAGACGCACCGGGAACGTAGTTAGAGGGAAATAGTTAATATTCATAGCTATTTCCCTCTGACTGCGTTCTTTTTTGGCAAGCAAAAGACGGCATACGAGATTGGTACGTCAACGTGTACTTCGCCGTCTTCGT	6	1898	1	0	6	0
23110924|NM_002798.1|8664	TAGAAGACGCACCGGACACCTATTCATGACCGTATTGTTAATATTCATAGCAATGCGGTCGTGAATAGGTGTTTTTTTGGCAAGCAAAAGACGGCATACGAGATACGTACGTCATGCAACGTTTCGCCGTCTTCGT	6	0	735	0	64	16
34222259|NM_003491.2|8696	TAGAAGACGCACCGGCCATGGACATATCACCTTATTGTTAATATTCATAGCAATGAGGTGATATGTCCATGGTTTTTTGGCAAGCAAAAGACGGCATACGAGATGTGTACGTCATGTGACGTTTCGCCGTCTTCGT	6	2246	2	0	167	1
157388996|NM_001104925.1|8727	TAGAAGACGCACCGGACTCAGATGTGATGGAGTGTGGTTAATATTCATAGCCATACTCTATCACATCTGAGTTTTTTTGGCAAGCAAAAGACGGCATACGAGATTGGTACGTACGTCACATGTTCGCCGTCTTCGT	6	3	2085	0	1	112
120659786|NM_001079882.1|8863	TAGAAGACGCACCGGGTTGGGTGGTTTATTACAGTAGTTAATATTCATAGCTGCTGTAATGAACCACCCAACTTTTTTGGCAAGCAAAAGACGGCATACGAGATACGTACGTACACCATGTGTTCGCCGTCTTCGT	6	3045	5	0	10	0
194578889|NM_000788.2|8978	TAGAAGACGCACCGGGATGGTGCAATGTTTAAAGTAGTTAATATTCATAGCTACTTTGAACATTGCACCATCTTTTTTGGCAAGCAAAAGACGGCATACGAGATACGTACGTTGGTCAGTACTTCGCCGTCTTCGT	6	2211	3	0	9	0
51317395|NM_014002.2|9004	TAGAAGACGCACCGGTGGGTAGGAGTTAATGTTTCGGTTAATATTCATAGCCGAAACATTAGCTCCTGCCCATTTTTTGGCAAGCAAAAGACGGCATACGAGATCAGTACGTTGGTACTGGTTTCGCCGTCTTCGT	6	3342	2	0	11	0
45439363|NM_004438.3|9052	TAGAAGACGCACCGGGGGTTTGGGATGAAGTATTTAGTTAATATTCATAGCTAAATACTTCATCCCAGACCCTTTTTTGGCAAGCAAAAGACGGCATACGAGATCAGTACGTTGCACATGGTTTCGCCGTCTTCGT	6	922	0	0	3	41
38564323|NM_005793.3|9062	TAGAAGACGCACCGGGAACTATTGTGGAGAAAGGAAGTTAATATTCATAGCTTCCTTTCTCCACAGTAGTTCTTTTTTGGCAAGCAAAAGACGGCATACGAGATCAGTACGTTGCAACCAACTTCGCCGTCTTCGT	6	2	0	0	0	1
4505940|NM_000938.1|9176	TAGAAGACGCACCGGCCCTGGAAGGAGAAATAGTGAGTTAATATTCATAGCTCACTGTTTCTTCTTCCAGGGTTTTTTGGCAAGCAAAAGACGGCATACGAGATTGGTACGTTGTGCAACGTTTCGCCGTCTTCGT	6	3586	3	0	8	47
4557478|NM_001292.1|9204	TAGAAGACGCACCGGGTCTGGAGTATTGGCTGTATTGTTAATATTCATAGCAATGCAGCCAATGCTCCAGACTTTTTTGGCAAGCAAAAGACGGCATACGAGATGTGTACGTTGTGTGCAGTTTCGCCGTCTTCGT	6	2807	258	0	10	1
4885488|NM_005372.1|9265	TAGAAGACGCACCGGCCACTCGCAAAGTATTGTGTAGTTAATATTCATAGCTGCACAATGCTTTGCGAGTGGTTTTTTGGCAAGCAAAAGACGGCATACGAGATCAGTACCAGTGTTGGTCATTCGCCGTCTTCGT	6	3	0	0	216	24
5453893|NM_006219.1|9281	TAGAAGACGCACCGGGACAGGGATCCTTTGTCTTAAGTTAATATTCATAGCTTGAGACAAGGGATCCCTGTCTTTTTTGGCAAGCAAAAGACGGCATACGAGATTGGTACCAGTCAGTGTCATTCGCCGTCTTCGT	6	1892	1	0	9	0
6594682|NM_007331.1|9355	TAGAAGACGCACCGGGTCCTCCTAAAGTGTTGGAGTGTTAATATTCATAGCATTCCAACACTTTGGGAGGACTTTTTTGGCAAGCAAAAGACGGCATACGAGATGTGTACCAGTACGTACTGTTCGCCGTCTTCGT	6	3054	6	0	9	0
10863902|NM_004238.1|9584	TAGAAGACGCACCGGCCCATGGACTTAAAGTGATTAGTTAATATTCATAGCTGATCACTTTAAGTCCATGGGTTTTTTGGCAAGCAAAAGACGGCATACGAGATGTGTACCACACATGGTGTTTCGCCGTCTTCGT	6	5	3004	0	0	26
15208650|NM_003549.2|9809	TAGAAGACGCACCGGGCAGCTCTACAAGGTCTATATGTTAATATTCATAGCGTATAGGCCTTGTAGAGCTGCTTTTTTGGCAAGCAAAAGACGGCATACGAGATCAGTACCAACCACAGTCATTCGCCGTCTTCGT	6	1664	1	0	5	55
15967158|NM_033507.1|9832	TAGAAGACGCACCGGCACTGAGTGGTTTGTGGTTCTGTTAATATTCATAGCAGAATCACAAGCCACTCAGTGTTTTTTGGCAAGCAAAAGACGGCATACGAGATCAGTACCAACCAACACGTTTCGCCGTCTTCGT	6	2691	1	0	9	0
19913368|NM_006453.2|10015	TAGAAGACGCACCGGCAGGAGGATATCACTGTCTTTGTTAATATTCATAGCAAAGGCAGTGATGTCCTCCTGTTTTTTGGCAAGCAAAAGACGGCATACGAGATCAGTACCATGGTCATGTGTTCGCCGTCTTCGT	6	647	1624	0	39	17
20070290|NM_017621.2|10087	TAGAAGACGCACCGGCCATAACGCTGTTAATAAGTAGTTAATATTCATAGCTACTTGTTAACAGCGTTATGGTTTTTTGGCAAGCAAAAGACGGCATACGAGATCAGTACCATGCAACCATGTTCGCCGTCTTCGT	6	1720	69	0	36	1
20336211|NM_138924.1|10130	TAGAAGACGCACCGGGCACACACACTAGTTCAATTTGTTAATATTCATAGCAAGTTGAACTGGTGTGTGTGCTTTTTTGGCAAGCAAAAGACGGCATACGAGATGTGTACCATGACCAGTACTTCGCCGTCTTCGT	6	2405	1925	0	12	20
21464140|NM_016248.2|10401	TAGAAGACGCACCGGGAGCGCTTTGTGTTGTCATTCGTTAATATTCATAGCGAGTGATAACACAAAGCGCTCTTTTTTGGCAAGCAAAAGACGGCATACGAGATGTGTACACGTACACGTCATTCGCCGTCTTCGT	6	3	312	0	0	62
21536287|NM_001824.2|10491	TAGAAGACGCACCGGCTCTCTCCACTCTTCTTAGAGGTTAATATTCATAGCCTCTGAGAAGGGTGGAGAGAGTTTTTTGGCAAGCAAAAGACGGCATACGAGATTGGTACACGTTGTGACTGTTCGCCGTCTTCGT	6	314	3498	0	10	77
22035597|NM_005204.2|10601	TAGAAGACGCACCGGGAGCTGTGGACTAATGAGAGGGTTAATATTCATAGCTCTCTCATTGGTCCACAGCTCTTTTTTGGCAAGCAAAAGACGGCATACGAGATCAGTACACCACAACACCATTCGCCGTCTTCGT	6	1355	2368	0	5	24
22035599|NM_004579.2|10606	TAGAAGACGCACCGGCCACATTTCCTTTCTATTCTTGTTAATATTCATAGCAAGAGTAGAAAGGAAATGTGGTTTTTTGGCAAGCAAAAGACGGCATACGAGATGTGTACACCACAACTGACTTCGCCGTCTTCGT	6	3400	39	0	183	0
22538479|NM_148173.1|10695	TAGAAGACGCACCGGGAGCTGCAATAGCTTTGTTGAGTTAATATTCATAGCTCAGCAAAGCTGTTGCAGCTCTTTTTTGGCAAGCAAAAGACGGCATACGAGATACGTACACCATGGTCATGTTCGCCGTCTTCGT	6	5	0	0	32	0
22538479|NM_148173.1|10698	TAGAAGACGCACCGGCCGACATATGGCTATTGAGTTGTTAATATTCATAGCAGCTCAATGGCCATATGTCGGTTTTTTGGCAAGCAAAAGACGGCATACGAGATGTGTACACCATGGTACACTTCGCCGTCTTCGT	6	4088	1	0	15	0
22749134|NM_152544.1|10725	TAGAAGACGCACCGGGTGTTAGGCTTGTTATGTTGAGTTAATATTCATAGCTCAACATAGCAAGCCTGACACTTTTTTGGCAAGCAAAAGACGGCATACGAGATTGGTACACCATGACCACATTCGCCGTCTTCGT	6	2142	247	0	9	0
23110941|NM_002790.2|10795	TAGAAGACGCACCGGGTGACCCAAGTTGTGTCTAATGTTAATATTCATAGCATTGGACACAGCTTGGGTCACTTTTTTGGCAAGCAAAAGACGGCATACGAGATCAGTACACACGTACACTGTTCGCCGTCTTCGT	6	11	6	0	0	21
23510450|NM_001640.3|10907	TAGAAGACGCACCGGGCAGAGGAGTGTGGGTTATGTGTTAATATTCATAGCACATAGCCCACATTCCTCTGCTTTTTTGGCAAGCAAAAGACGGCATACGAGATTGGTACACACACCAACTGTTCGCCGTCTTCGT	6	1345	1420	0	62	72
24308088|NM_015557.1|10940	TAGAAGACGCACCGGGCAGCACTGATGTTTCTTTATGTTAATATTCATAGCGTAAAGAGACATCAGTGCTGCTTTTTTGGCAAGCAAAAGACGGCATACGAGATGTGTACACACACTGTGGTTTCGCCGTCTTCGT	6	4683	1	0	13	0
24797150|NM_013391.2|11072	TAGAAGACGCACCGGGCAGTCAATTGAATTAGAGTTGTTAATATTCATAGCAACTCTAATTCAGTTGACTGCTTTTTTGGCAAGCAAAAGACGGCATACGAGATCAGTACACTGCAGTGTGTTTCGCCGTCTTCGT	6	1	821	0	1	77
25168260|NM_170693.1|11091	TAGAAGACGCACCGGCGCAGTGTGTTTCTGAAGAATGTTAATATTCATAGCGTTCTTCAGAAGCACACTGCGTTTTTTGGCAAGCAAAAGACGGCATACGAGATACGTACACTGCACAGTTGTTCGCCGTCTTCGT	6	7	3841	0	0	36
25777620|NM_170752.1|11165	TAGAAGACGCACCGGGCACTAGATTGTTCTTAGAAGGTTAATATTCATAGCCTTCTAAGAGCAGTCTAGTGCTTTTTTGGCAAGCAAAAGACGGCATACGAGATACGTACACTGACCATGCATTCGCCGTCTTCGT	6	4	1926	0	0	50
27597077|NM_006293.2|11237	TAGAAGACGCACCGGCCCTTCTAAATGGTGATCTTTGTTAATATTCATAGCAAAGGTCACCGTTTAGAAGGGTTTTTTGGCAAGCAAAAGACGGCATACGAGATGTGTACACTGTGACCACATTCGCCGTCTTCGT	6	7	3938	0	1	284
27886587|NM_173175.1|11256	TAGAAGACGCACCGGCTGGCATTCTTGTATAGTGTAGTTAATATTCATAGCTACACTGTACAAGAATGCCAGTTTTTTGGCAAGCAAAAGACGGCATACGAGATTGGTACACTGTGTGACGTTTCGCCGTCTTCGT	6	1358	0	0	3	59
27886594|NM_005975.2|11287	TAGAAGACGCACCGGCCGAGCTTGTGAATTACCATAGTTAATATTCATAGCTGTGGTAGTTCACAAGCTCGGTTTTTTGGCAAGCAAAAGACGGCATACGAGATTGGTACTGGTGTCACATGTTCGCCGTCTTCGT	6	27	6	0	261	0
28827773|NM_003845.1|11409	TAGAAGACGCACCGGCTGAGGGTATGTTCTGCTTCTGTTAATATTCATAGCAGGAGCAGGACATACCCTCAGTTTTTTGGCAAGCAAAAGACGGCATACGAGATACGTACTGGTACCAGTCATTCGCCGTCTTCGT	6	2638	0	0	8	95
28872783|NM_016082.3|11429	TAGAAGACGCACCGGGCGAAGCAACTTTATGTTAGTGTTAATATTCATAGCACTGACATAAAGTTGCTTCGCTTTTTTGGCAAGCAAAAGACGGCATACGAGATACGTACTGGTACACCACATTCGCCGTCTTCGT	6	1710	6818	0	2	68
29244923|NM_032221.3|11505	TAGAAGACGCACCGGGAGCTACACGTTGCTTCATAAGTTAATATTCATAGCTTGTGAAGCAGCGTGTAGCTCTTTTTTGGCAAGCAAAAGACGGCATACGAGATCAGTACTGGTTGTGGTCATTCGCCGTCTTCGT	6	1902	8	0	4	0
30795189|NM_152559.2|11564	TAGAAGACGCACCGGCCAACTCGTCTAACCTTTAATGTTAATATTCATAGCATTGAAGGTTGGACGAGTTGGTTTTTTGGCAAGCAAAAGACGGCATACGAGATTGGTACTGCAGTACTGGTTTCGCCGTCTTCGT	6	2232	1430	0	13	37
31543197|NM_032017.1|11694	TAGAAGACGCACCGGCGTCTTGCTAGAAATGTTGTTGTTAATATTCATAGCAACAGCATTTCTGGCAAGACGTTTTTTGGCAAGCAAAAGACGGCATACGAGATTGGTACTGCAACACTGACTTCGCCGTCTTCGT	6	2	1	0	0	0
31543548|NM_007273.3|11711	TAGAAGACGCACCGGCCAGAGGAAGTGGATTTGTTTGTTAATATTCATAGCAAGCAGATCCACTTCCTCTGGTTTTTTGGCAAGCAAAAGACGGCATACGAGATCAGTACTGCAACTGTGTGTTCGCCGTCTTCGT	6	591	1359	0	1	15
31563332|NM_144767.3|11747	TAGAAGACGCACCGGCTCTTCCGCTTCAACATAGAAGTTAATATTCATAGCTTCTGTGTTGGAGCGGAAGAGTTTTTTGGCAAGCAAAAGACGGCATACGAGATGTGTACTGCATGACGTTGTTCGCCGTCTTCGT	6	1735	1871	0	8	15
32261325|NM_017990.3|11820	TAGAAGACGCACCGGCCTCCTCCTAATATTCATTCTGTTAATATTCATAGCAGAGTGAATATTAGGAGGAGGTTTTTTGGCAAGCAAAAGACGGCATACGAGATCAGTACTGACGTACTGGTTTCGCCGTCTTCGT	6	5545	4	0	48	0
32307123|NM_006534.2|11860	TAGAAGACGCACCGGCACTCTCTCATGGTATCTTCTGTTAATATTCATAGCAGAAGATGCCATGGGAGAGTGTTTTTTGGCAAGCAAAAGACGGCATACGAGATTGGTACTGACCACACAGTTTCGCCGTCTTCGT	6	2019	2	0	143	0
32455272|NM_006648.3|11931	TAGAAGACGCACCGGGACCCAGAAGTTGCAAGATATGTTAATATTCATAGCATGTCTTGCAGCTTCTGGGTCTTTTTTGGCAAGCAAAAGACGGCATACGAGATGTGTACTGACACCAACTGTTCGCCGTCTTCGT	6	1753	0	0	8	50
33149325|NM_000706.3|12062	TAGAAGACGCACCGGGTCGAGGTATATCTTCACTAAGTTAATATTCATAGCTTGGTGAAGATATGCCTCGACTTTTTTGGCAAGCAAAAGACGGCATACGAGATGTGTACTGTGGTCATGACTTCGCCGTCTTCGT	6	1860	3167	0	4	29
34147611|NM_024670.3|12301	TAGAAGACGCACCGGCGAAGAGTTCTCTTTAGAAGTGTTAATATTCATAGCACTTCTAGAGAGAGCTCTTCGTTTTTTGGCAAGCAAAAGACGGCATACGAGATCAGTTGGTGTGTGTTGCATTCGCCGTCTTCGT	6	2	1	0	44	30
34485723|NM_004985.3|12445	TAGAAGACGCACCGGGCTTCCTGATGATGATTCTTTGTTAATATTCATAGCGAAGAATCATCATCAGGAAGCTTTTTTGGCAAGCAAAAGACGGCATACGAGATCAGTTGGTGTACCATGCATTCGCCGTCTTCGT	6	3660	4	0	16	12
37574613|NM_197972.1|12526	TAGAAGACGCACCGGGTGTGGAAAGTAAAGAAGTTAGTTAATATTCATAGCTGACTTCTTTACTTTCCACACTTTTTTGGCAAGCAAAAGACGGCATACGAGATTGGTTGGTGTTGACTGACTTCGCCGTCTTCGT	6	3066	1	0	8	0
37675275|NM_005009.2|12607	TAGAAGACGCACCGGCTGGGAAGGGTATAATGTTGTGTTAATATTCATAGCACGACATTGTACCCTTCCCAGTTTTTTGGCAAGCAAAAGACGGCATACGAGATGTGTTGGTCAGTTGTGTGTTCGCCGTCTTCGT	6	2	1635	0	0	15
38564323|NM_005793.3|12814	TAGAAGACGCACCGGCTGGCTTATAGTGCTATTTCTGTTAATATTCATAGCAGAAATGGCACTGTAAGCCAGTTTTTTGGCAAGCAAAAGACGGCATACGAGATACGTTGGTACGTGTTGACTTCGCCGTCTTCGT	6	2127	2	0	4	0
38570139|NM_198867.1|12849	TAGAAGACGCACCGGGTCCCTGACTTTATCTCTAAAGTTAATATTCATAGCTTTGGAGATGAAGTCAGGGACTTTTTTGGCAAGCAAAAGACGGCATACGAGATACGTTGGTACGTTGGTCATTCGCCGTCTTCGT	6	2494	5089	0	11	53
39930600|NM_032306.2|12934	TAGAAGACGCACCGGGCTTCTGAGAGATAGAGAAGTGTTAATATTCATAGCACTTCTCTGTCTCTCGGAAGCTTTTTTGGCAAGCAAAAGACGGCATACGAGATCAGTTGGTACACGTCAACTTCGCCGTCTTCGT	6	2685	2	0	7	0
40068478|NM_024864.3|13006	TAGAAGACGCACCGGCCGTTCTTCTTGAACCAGTTAGTTAATATTCATAGCTGACTGGTTCAAGAGGAACGGTTTTTTGGCAAGCAAAAGACGGCATACGAGATGTGTTGGTACTGGTTGACTTCGCCGTCTTCGT	6	2199	0	0	7	0
40217837|NM_033661.3|13037	TAGAAGACGCACCGGGCAGCAGTTAGAGAAGAAGTAGTTAATATTCATAGCTGCTTCTTCTCTAGCTGCTGCTTTTTTGGCAAGCAAAAGACGGCATACGAGATGTGTTGGTACTGACTGCATTCGCCGTCTTCGT	6	2747	1	0	16	0
40806198|NM_145185.2|13153	TAGAAGACGCACCGGCGACCTCAACTTGGATATTAGGTTAATATTCATAGCCTGATATCCAGGTTGAGGTCGTTTTTTGGCAAGCAAAAGACGGCATACGAGATCAGTTGGTTGCAACGTCATTCGCCGTCTTCGT	6	925	0	0	103	0
41281490|NM_014791.2|13201	TAGAAGACGCACCGGGACTGTTATGATTGCTTTGATGTTAATATTCATAGCATCAAAGCGATCATAACAGTCTTTTTTGGCAAGCAAAAGACGGCATACGAGATGTGTTGGTTGACCAGTCATTCGCCGTCTTCGT	6	1096	3228	0	99	74
41349436|NM_004329.2|13270	TAGAAGACGCACCGGCCCACTCCTTTATAACCATATGTTAATATTCATAGCGTATGGTTGTAAAGGAGTGGGTTTTTTGGCAAGCAAAAGACGGCATACGAGATGTGTTGGTTGTGCACAACTTCGCCGTCTTCGT	6	1693	3481	0	6	28
41393574|NM_033214.2|13360	TAGAAGACGCACCGGGCGGAACTATTTAGTCATTACGTTAATATTCATAGCGTGATGACTAAGTAGTTCCGCTTTTTTGGCAAGCAAAAGACGGCATACGAGATTGGTTGCAGTGTTGGTGTTTCGCCGTCTTCGT	6	2921	1	0	24	0
41393591|NM_052853.3|13383	TAGAAGACGCACCGGCCTGCGTTATGAAGCTTAGAAGTTAATATTCATAGCTTCTGAGCTTCGTAACGCAGGTTTTTTGGCAAGCAAAAGACGGCATACGAGATGTGTTGCAGTCAGTCATGTTCGCCGTCTTCGT	6	3	0	0	102	0
42741654|NM_000245.2|13525	TAGAAGACGCACCGGCCACACTTTGTCTAATGGTTTGTTAATATTCATAGCAAACCATTGGACAAAGTGTGGTTTTTTGGCAAGCAAAAGACGGCATACGAGATCAGTTGCAGTTGCACACATTCGCCGTCTTCGT	6	2352	2	0	6	0
44890053|NM_030906.2|13559	TAGAAGACGCACCGGCTCCAGTGTTGGATAGTATAAGTTAATATTCATAGCTTGTACTGTCCAACACTGGAGTTTTTTGGCAAGCAAAAGACGGCATACGAGATGTGTTGCAGTTGTGCATGTTCGCCGTCTTCGT	6	2393	15	0	9	0
45356742|NM_020382.3|13597	TAGAAGACGCACCGGGCTGTAGTTTGAAGAAAGGAAGTTAATATTCATAGCTTCCTTTCTTCAGACTGCAGCTTTTTTGGCAAGCAAAAGACGGCATACGAGATACGTTGCACAGTCATGCATTCGCCGTCTTCGT	6	1154	1778	0	53	14
45439363|NM_004438.3|13611	TAGAAGACGCACCGGCCTGTGTGTCATTGCTGTATTGTTAATATTCATAGCAATGCAGCAGTGACACACAGGTTTTTTGGCAAGCAAAAGACGGCATACGAGATCAGTTGCACAGTACACTGTTCGCCGTCTTCGT	6	1488	41	0	29	1
46909583|NM_207518.1|13816	TAGAAGACGCACCGGCAGTGGGTTGTTTGTTAGAATGTTAATATTCATAGCATTCTAGCAAGCAACCCACTGTTTTTTGGCAAGCAAAAGACGGCATACGAGATGTGTTGCACATGTGACGTTTCGCCGTCTTCGT	6	4040	2	0	10	0
48976048|NM_005027.2|14267	TAGAAGACGCACCGGCCCTGTTTCTCTCTATGTTGGGTTAATATTCATAGCCCAACATGGAGAGAGACAGGGTTTTTTGGCAAGCAAAAGACGGCATACGAGATACGTTGCATGACTGACTGTTCGCCGTCTTCGT	6	2363	1	0	9	0
49355783|NM_015076.3|14282	TAGAAGACGCACCGGCCTTCCCTGTATGTGTTCTATGTTAATATTCATAGCATGGAACACATGCAGGGAAGGTTTTTTGGCAAGCAAAAGACGGCATACGAGATTGGTTGCATGTGGTACACTTCGCCGTCTTCGT	6	1455	0	0	3	0
49574505|NM_002497.2|14319	TAGAAGACGCACCGGCGGACCAATACAATACTGTATGTTAATATTCATAGCGTACAGTGTTGTATTGGTCCGTTTTTTGGCAAGCAAAAGACGGCATACGAGATCAGTTGCATGTGACTGTGTTCGCCGTCTTCGT	6	825	1343	0	10	12
50346003|NM_002626.4|14371	TAGAAGACGCACCGGCCCAAGGAGAAGTTTAATTTCGTTAATATTCATAGCGAAGTTAGACTTCTCCTTGGGTTTTTTGGCAAGCAAAAGACGGCATACGAGATTGGTTGACGTGTACGTTGTTCGCCGTCTTCGT	6	2890	3453	0	7	23
51702239|NM_003582.2|14520	TAGAAGACGCACCGGGAGATATGCCTAGAGATGTATGTTAATATTCATAGCATGCATCTCTGGGCATATCTCTTTTTTGGCAAGCAAAAGACGGCATACGAGATTGGTTGACGTACTGACGTTTCGCCGTCTTCGT	6	5393	11	0	16	60
54112402|NM_017780.2|14709	TAGAAGACGCACCGGCCACACTCGTGTATACACATAGTTAATATTCATAGCTGTGTGTATGCACGAGTGTGGTTTTTTGGCAAGCAAAAGACGGCATACGAGATACGTTGACCACATGCACATTCGCCGTCTTCGT	6	2018	967	0	5	8
54112405|NM_145862.2|14719	TAGAAGACGCACCGGGCTCTGGATCTTGTTAAGAAGGTTAATATTCATAGCCTTCTTGACAAGGTCCAGAGCTTTTTTGGCAAGCAAAAGACGGCATACGAGATCAGTTGACCACATGTGTGTTCGCCGTCTTCGT	6	2427	2	0	7	0
55741676|NM_014712.1|14844	TAGAAGACGCACCGGGCGGAACTATAAGCTCATTGTGTTAATATTCATAGCACGATGAGCTTGTAGTTCCGCTTTTTTGGCAAGCAAAAGACGGCATACGAGATACGTTGACCATGTGTGGTTTCGCCGTCTTCGT	6	2553	3	0	8	0
55743135|NM_001006932.1|14876	TAGAAGACGCACCGGGCACTCCGTTTATTTCTGATAGTTAATATTCATAGCTGTCAGAAATGAACGGAGTGCTTTTTTGGCAAGCAAAAGACGGCATACGAGATGTGTTGACACGTCATGGTTTCGCCGTCTTCGT	6	2242	2	0	6	0
55769523|NM_001005911.1|14910	TAGAAGACGCACCGGGTGTTTAGCCAGTTGTTTGTAGTTAATATTCATAGCTACAAACGACTGGCTGAACACTTTTTTGGCAAGCAAAAGACGGCATACGAGATCAGTTGACACGTTGTGACTTCGCCGTCTTCGT	6	1148	1	0	2	0
55774978|NM_004444.4|14955	TAGAAGACGCACCGGCTGTCACCACCAAATTCAATTGTTAATATTCATAGCGATTGAGTTTGGTGGTGACAGTTTTTTGGCAAGCAAAAGACGGCATACGAGATTGGTTGACACCAACACTGTTCGCCGTCTTCGT	6	2119	1261	0	5	15
56119169|NM_002982.3|15071	TAGAAGACGCACCGGCTGAGACTAACCCAGAAATATGTTAATATTCATAGCATGTTTCTGGGTTAGTCTCAGTTTTTTGGCAAGCAAAAGACGGCATACGAGATGTGTTGACACTGCATGTGTTCGCCGTCTTCGT	6	559	1	0	547	12
56237030|NM_002419.3|15077	TAGAAGACGCACCGGCCAGTGAAGCTAGAAGCTAAAGTTAATATTCATAGCTTTGGCTTCTGGCTTCACTGGTTTTTTGGCAAGCAAAAGACGGCATACGAGATGTGTTGACACTGACCACATTCGCCGTCTTCGT	6	2291	1	0	5	0
56549647|NM_057175.3|15105	TAGAAGACGCACCGGCAGGATAGAGGTTTAGTTTCTGTTAATATTCATAGCAGAAACTGAACCTCTATCCTGTTTTTTGGCAAGCAAAAGACGGCATACGAGATACGTTGACTGGTGTGTCATTCGCCGTCTTCGT	6	104	1692	0	79	20
56549647|NM_057175.3|15107	TAGAAGACGCACCGGCTGACCATAGGAAGTATGTAAGTTAATATTCATAGCTTGCATACTTCCTATGGTCAGTTTTTTGGCAAGCAAAAGACGGCATACGAGATTGGTTGACTGGTGTGTTGTTCGCCGTCTTCGT	6	1444	2	0	8	0
56549695|NM_015409.3|15116	TAGAAGACGCACCGGCGGCAAGTAAGGGTTGGAAATGTTAATATTCATAGCGTTTCCAACTCTTACTTGCCGTTTTTTGGCAAGCAAAAGACGGCATACGAGATGTGTTGACTGGTGTTGGTTTCGCCGTCTTCGT	6	1	0	0	0	0
57242795|NM_006618.3|15257	TAGAAGACGCACCGGCTGGGATTTACCAGTTTAAGAGTTAATATTCATAGCTCTTAAGCTGGTAAATCCCAGTTTTTTGGCAAGCAAAAGACGGCATACGAGATGTGTTGACTGACCAACCATTCGCCGTCTTCGT	6	536	649	0	7	7
58533160|NM_001011516.1|15424	TAGAAGACGCACCGGGTCCAGATTTGGTTCTTGAAAGTTAATATTCATAGCTTTCAGGAGCCAAATCTGGACTTTTTTGGCAAGCAAAAGACGGCATACGAGATTGGTTGTGGTCAGTGTGTTTCGCCGTCTTCGT	6	1379	5488	0	84	52
60498970|NM_031268.4|15495	TAGAAGACGCACCGGCGGTTAGGTTGTGAGGAAGTGGTTAATATTCATAGCCATTTCCTCACAGCCTAACCGTTTTTTGGCAAGCAAAAGACGGCATACGAGATGTGTTGTGGTACGTCATGTTCGCCGTCTTCGT	6	1	0	0	0	1
61098048|NM_003094.2|15503	TAGAAGACGCACCGGCACTGTGGGGTCTTTGTGGATGTTAATATTCATAGCATTCACAAAGACCTCACAGTGTTTTTTGGCAAGCAAAAGACGGCATACGAGATACGTTGTGGTACGTTGTGTTCGCCGTCTTCGT	6	2821	1	0	9	0
62750346|NM_005474.4|15640	TAGAAGACGCACCGGCAGCTTGTAGGAAACTAAAGAGTTAATATTCATAGCTCTTTGGTTTCCTACAGGCTGTTTTTTGGCAAGCAAAAGACGGCATACGAGATACGTTGTGCAGTCAACGTTTCGCCGTCTTCGT	6	3460	2	0	9	0
62865640|NM_001015879.1|15686	TAGAAGACGCACCGGCTGCCTTTGTTCTCTTTGTGTGTTAATATTCATAGCACACAAAGGGAACAGAGGCAGTTTTTTGGCAAGCAAAAGACGGCATACGAGATGTGTTGTGCACAGTCAACTTCGCCGTCTTCGT	6	0	0	0	0	0
68299794|NM_001270.2|16103	TAGAAGACGCACCGGCAGGATGCAAGGTTTATTATCGTTAATATTCATAGCGATAATAGACCTTGCATCCTGTTTTTTGGCAAGCAAAAGACGGCATACGAGATACGTTGTGACTGACCATGTTCGCCGTCTTCGT	6	1821	667	0	3	8
73390139|NM_001031801.1|16270	TAGAAGACGCACCGGCAGCGTTTCTTTCTTAGTTAGGTTAATATTCATAGCCTAGCTAAGAAAGAAGCGCTGTTTTTTGGCAAGCAAAAGACGGCATACGAGATCAGTTGTGTGACGTTGACTTCGCCGTCTTCGT	6	8	4723	0	1	49
76150622|NM_006170.2|16455	TAGAAGACGCACCGGCACTGCTATTGTCACTAGGTTGTTAATATTCATAGCAACCTGGTGACAATGGCAGTGTTTTTTGGCAAGCAAAAGACGGCATACGAGATCACAGTGTGTCAGTCATGTTCGCCGTCTTCGT	6	14	4055	0	0	43
83776595|NM_024046.3|16623	TAGAAGACGCACCGGCAGGAGTGGAGGGAATGGGTAGTTAATATTCATAGCTACTCATTCTCTCCACTCCTGTTTTTTGGCAAGCAAAAGACGGCATACGAGATGTCAGTGTGTTGACTGTGTTCGCCGTCTTCGT	6	2394	1	0	6	0
85838510|NM_006609.3|16685	TAGAAGACGCACCGGGCTCAGTAGGGGTCTTGATGGGTTAATATTCATAGCCTATCAAGACTCCTACTGAGCTTTTTTGGCAAGCAAAAGACGGCATACGAGATACCAGTGTCAGTACTGCATTCGCCGTCTTCGT	6	1	0	0	1	106
85838514|NM_024960.4|16698	TAGAAGACGCACCGGGTGAGAAAGGATAGGTGTATTGTTAATATTCATAGCAATACACCTGTCCTTTCTCACTTTTTTGGCAAGCAAAAGACGGCATACGAGATACCAGTGTCAGTTGACACTTCGCCGTCTTCGT	6	548	5761	0	2	61
88900510|NM_006109.3|16835	TAGAAGACGCACCGGCCATTAGAGAGGAGTATTTCAGTTAATATTCATAGCTGAAATGCTCCTCTCTGATGGTTTTTTGGCAAGCAAAAGACGGCATACGAGATGTCAGTGTCATGGTGTTGTTCGCCGTCTTCGT	6	1509	25	0	5	0
88900510|NM_006109.3|16837	TAGAAGACGCACCGGCGCGTTTCAGGAGGGAGTTTAGTTAATATTCATAGCTGAACTCCCTCTTGAAACGCGTTTTTTGGCAAGCAAAAGACGGCATACGAGATGTCAGTGTCATGGTCACATTCGCCGTCTTCGT	6	2	2742	0	69	48
89274168|NM_020313.2|16943	TAGAAGACGCACCGGGAGCTAGTAGAGACAGTTGTAGTTAATATTCATAGCTACAGCTGTCTCTACTGGCTCTTTTTTGGCAAGCAAAAGACGGCATACGAGATCACAGTGTACGTACTGTGTTCGCCGTCTTCGT	6	1478	3795	0	4	35
91208434|NM_019040.3|17120	TAGAAGACGCACCGGCGGCTTAATAACTTGATTTGTGTTAATATTCATAGCACAGATCAAGTTATTAAGCCGTTTTTTGGCAAGCAAAAGACGGCATACGAGATACCAGTGTACTGACGTGTTTCGCCGTCTTCGT	6	1902	1	0	58	15
93141034|NM_003821.5|17185	TAGAAGACGCACCGGGCTGCATTACTGTCTTGGAAAGTTAATATTCATAGCTTTCCAGGACAGTGATGCAGCTTTTTTGGCAAGCAAAAGACGGCATACGAGATGTCAGTGTTGGTACGTCATTCGCCGTCTTCGT	6	257	3914	0	19	35
93141035|NM_006871.3|17193	TAGAAGACGCACCGGCCCACAAATTGACTTTGTGATGTTAATATTCATAGCGTCACAAAGTCAGTTTGTGGGTTTTTTGGCAAGCAAAAGACGGCATACGAGATACCAGTGTTGGTACACCATTCGCCGTCTTCGT	6	2259	1	0	7	0
94420682|NM_001031712.2|17222	TAGAAGACGCACCGGGACATTTGGATGTGAACTTTCGTTAATATTCATAGCGAAAGTTCACATCCAGATGTCTTTTTTGGCAAGCAAAAGACGGCATACGAGATGTCAGTGTTGCAGTCAACTTCGCCGTCTTCGT	6	2	5	0	0	0
94536837|NM_020214.2|17268	TAGAAGACGCACCGGCCTTTGATTTCACCTTGTTTGGTTAATATTCATAGCCAAACAGGGTGAAGTCAAAGGTTTTTTGGCAAGCAAAAGACGGCATACGAGATACCAGTGTTGCATGCAGTTTCGCCGTCTTCGT	6	1804	2	0	5	0
105990523|NM_000182.4|17477	TAGAAGACGCACCGGCACCTGTCTGTGTAGATGTTTGTTAATATTCATAGCAAGCATCTGCACAGACAGGTGTTTTTTGGCAAGCAAAAGACGGCATACGAGATCACAGTCAGTCAGTCACATTCGCCGTCTTCGT	6	1291	1	0	3	0
110227606|NM_001042531.1|17575	TAGAAGACGCACCGGGCGCAAATATTGGAACTTGTAGTTAATATTCATAGCTACAGGTTCCAGTATTTGCGCTTTTTTGGCAAGCAAAAGACGGCATACGAGATACCAGTCAGTACACCATGTTCGCCGTCTTCGT	6	2069	1	0	7	0
110227855|NM_022445.3|17597	TAGAAGACGCACCGGCACCAGGTCATTCTGACTTTAGTTAATATTCATAGCTAAGGTCAGAGTGACCTGGTGTTTTTTGGCAAGCAAAAGACGGCATACGAGATACCAGTCAGTACTGTGCATTCGCCGTCTTCGT	6	3130	3	0	12	0
111118989|NM_033304.2|17784	TAGAAGACGCACCGGCGTGGGATTAAGAGAGACTTTGTTAATATTCATAGCAAGGTCTCTCTTGATCCCACGTTTTTTGGCAAGCAAAAGACGGCATACGAGATTGCAGTCACACATGACGTTTCGCCGTCTTCGT	6	1	0	0	0	0
111548663|NM_173082.2|17810	TAGAAGACGCACCGGCCCATGTTCTTGTGTAATTAGGTTAATATTCATAGCCTAGTTACACAAGAACATGGGTTTTTTGGCAAGCAAAAGACGGCATACGAGATGTCAGTCACAACCAGTACTTCGCCGTCTTCGT	6	0	0	0	0	0
112789547|NM_001042771.1|17888	TAGAAGACGCACCGGCCCACATGTGACATATATGTAGTTAATATTCATAGCTGCATATGTGTCACATGTGGGTTTTTTGGCAAGCAAAAGACGGCATACGAGATCACAGTCACATGACGTGTTTCGCCGTCTTCGT	6	4	2793	0	1	22
114796629|NM_001048200.1|18081	TAGAAGACGCACCGGCAGATGCACATATGTTAGAATGTTAATATTCATAGCATTCTGACATATGTGCATCTGTTTTTTGGCAAGCAAAAGACGGCATACGAGATTGCAGTCAACACACGTCATTCGCCGTCTTCGT	6	2419	2538	0	379	59
116734713|NM_001077401.1|18400	TAGAAGACGCACCGGCTGTCTCCCAGTATTGTGTAAGTTAATATTCATAGCTTGCACAATGCTGGGAGACAGTTTTTTGGCAAGCAAAAGACGGCATACGAGATACCAGTCATGTGACGTGTTTCGCCGTCTTCGT	6	3090	3	0	9	10
117190516|NM_003960.3|18482	TAGAAGACGCACCGGCTGAGTCCTATGTGATTGTTTGTTAATATTCATAGCAAGCAATCACATGGGACTCAGTTTTTTGGCAAGCAAAAGACGGCATACGAGATCACAGTACGTGTTGGTACTTCGCCGTCTTCGT	6	133	2702	0	0	133
117190516|NM_003960.3|18488	TAGAAGACGCACCGGGCAATGACCTTTCAATGTAATGTTAATATTCATAGCATTGCATTGAAAGGTCATTGCTTTTTTGGCAAGCAAAAGACGGCATACGAGATGTCAGTACGTGTTGACGTTTCGCCGTCTTCGT	6	2666	45	0	8	0
117647225|NM_017819.2|18582	TAGAAGACGCACCGGCAGCAGTAAGGGAAGAAGTAAGTTAATATTCATAGCTTGCTTCTTCCCTTGCTGCTGTTTTTTGGCAAGCAAAAGACGGCATACGAGATCACAGTACGTACCACAACTTCGCCGTCTTCGT	6	5543	3	0	16	0
117968479|NM_139048.2|18602	TAGAAGACGCACCGGCTCTCACCAGATAAGTTCTTTGTTAATATTCATAGCAAAGGACTTATCTGGTGAGAGTTTTTTGGCAAGCAAAAGACGGCATACGAGATCACAGTACGTACACACACTTCGCCGTCTTCGT	6	1938	3901	0	7	39
120659786|NM_001079882.1|18802	TAGAAGACGCACCGGCCCAAATTGGATGGGACATGTGTTAATATTCATAGCACGTGTCCCATCCAGTTTGGGTTTTTTGGCAAGCAAAAGACGGCATACGAGATCACAGTACCACATGGTACTTCGCCGTCTTCGT	6	3238	813	0	191	6
121583881|NM_152671.3|18865	TAGAAGACGCACCGGCAGTGTAAAGTTTGTAGTCTTGTTAATATTCATAGCAAGACTACAAGCTTTACACTGTTTTTTGGCAAGCAAAAGACGGCATACGAGATCACAGTACCAACTGGTCATTCGCCGTCTTCGT	6	1148	5735	0	31	165
122939158|NM_007365.2|18957	TAGAAGACGCACCGGCCTCCTTCGTTTAGTTCTTCAGTTAATATTCATAGCTGGAGAACTAAGCGAAGGAGGTTTTTTGGCAAGCAAAAGACGGCATACGAGATGTCAGTACACGTGTTGCATTCGCCGTCTTCGT	6	138	0	0	1	0
126012512|NM_001080510.2|19088	TAGAAGACGCACCGGCCTAGACAACACTTAAATTCAGTTAATATTCATAGCTGAGTTTAAGTGTTGTCTAGGTTTTTTGGCAAGCAAAAGACGGCATACGAGATGTCAGTACACACCAGTGTTTCGCCGTCTTCGT	6	1210	1146	0	86	48
126012512|NM_001080510.2|19090	TAGAAGACGCACCGGCTGTTCTGGGACAGTATTAATGTTAATATTCATAGCATTGATACTGTCCCAGAACAGTTTTTTGGCAAGCAAAAGACGGCATACGAGATTGCAGTACACACCAGTACTTCGCCGTCTTCGT	6	2807	1	0	108	826
134254439|NM_001083600.1|19340	TAGAAGACGCACCGGCTCAAGGTTGCCATTTGTCTTGTTAATATTCATAGCAAGACAGATGGCAGCCTTGAGTTTTTTGGCAAGCAAAAGACGGCATACGAGATTGCAGTACTGACGTTGGTTTCGCCGTCTTCGT	6	1056	1	0	41	0
134288914|NM_001083615.1|19352	TAGAAGACGCACCGGGACCCTGATAATATTGTTTGAGTTAATATTCATAGCTCAAGCAATATTATCAGGGTCTTTTTTGGCAAGCAAAAGACGGCATACGAGATCACAGTACTGACCAACGTTTCGCCGTCTTCGT	6	190	1	0	0	0
142368883|NM_015508.3|19423	TAGAAGACGCACCGGGCCTGGTAGAGGTTTGACTAAGTTAATATTCATAGCTTGGTCAAACTTCTACCAGGCTTTTTTGGCAAGCAAAAGACGGCATACGAGATCACAGTACTGTGCATGTGTTCGCCGTCTTCGT	6	56	1475	0	84	12
142368883|NM_015508.3|19430	TAGAAGACGCACCGGGAGGAGTAGTTGGAGCTAATTGTTAATATTCATAGCGATTAGCTCCAACTGCTCCTCTTTTTTGGCAAGCAAAAGACGGCATACGAGATTGCAGTACTGTGACCAACTTCGCCGTCTTCGT	6	1	0	0	0	0
145312263|NM_173655.2|19556	TAGAAGACGCACCGGCCAGAGTGTTGGAAGATGATTGTTAATATTCATAGCGATCATCTTCCAGCACTCTGGTTTTTTGGCAAGCAAAAGACGGCATACGAGATGTCAGTTGGTCAACCAGTTTCGCCGTCTTCGT	6	1228	4198	0	5	38
146219842|NM_006662.2|19632	TAGAAGACGCACCGGCCCTTCTTTCCACTAAAGTAGGTTAATATTCATAGCCTACTTTGGTGGGAAGAAGGGTTTTTTGGCAAGCAAAAGACGGCATACGAGATGTCAGTTGGTACTGGTGTTTCGCCGTCTTCGT	6	6	2592	0	1	27
148539641|NM_017758.3|19755	TAGAAGACGCACCGGCTCAAGTTGGGACTGTATAATGTTAATATTCATAGCATTATGCAGTCCCGACTTGAGTTTTTTGGCAAGCAAAAGACGGCATACGAGATCACAGTTGCAGTACACTGTTCGCCGTCTTCGT	6	738	3111	0	1	33
148539641|NM_017758.3|19759	TAGAAGACGCACCGGCTGTATCAGGTTGGGTTTATTGTTAATATTCATAGCAATAAACCCAGCCTGATACAGTTTTTTGGCAAGCAAAAGACGGCATACGAGATACCAGTTGCAGTACTGTGTTCGCCGTCTTCGT	6	2305	874	0	8	7
148539871|NM_005891.2|19817	TAGAAGACGCACCGGCGGACCATTATAGGTTCTTTCGTTAATATTCATAGCGAAGGAACCTATGATGGTCCGTTTTTTGGCAAGCAAAAGACGGCATACGAGATTGCAGTTGCACAACACCATTCGCCGTCTTCGT	6	1117	20	0	67	0
148596973|NM_003328.2|19848	TAGAAGACGCACCGGGCTGTATAGCTCTTTATAGAAGTTAATATTCATAGCTTCTGTAAAGAGCTATACAGCTTTTTTGGCAAGCAAAAGACGGCATACGAGATACCAGTTGCAACGTACGTTTCGCCGTCTTCGT	6	2201	4170	0	6	36
148596991|NM_052947.3|19861	TAGAAGACGCACCGGGACATATCCTGTTGTGATGTAGTTAATATTCATAGCTACATCACAGCAGGATGTGTCTTTTTTGGCAAGCAAAAGACGGCATACGAGATCACAGTTGCAACCACACATTCGCCGTCTTCGT	6	5	1	0	0	0
150378531|NM_017572.3|20145	TAGAAGACGCACCGGGAGGACTGGTTAGAACTGTTAGTTAATATTCATAGCTAACGGTTCTGACCAGTCCTCTTTTTTGGCAAGCAAAAGACGGCATACGAGATGTCAGTTGACACTGGTCATTCGCCGTCTTCGT	6	579	329	0	2	5
150417995|NM_018227.5|20150	TAGAAGACGCACCGGCCCTCTAGCTTCTTTCTTTCTGTTAATATTCATAGCAGAAGGAAAGGAGCTAGAGGGTTTTTTGGCAAGCAAAAGACGGCATACGAGATTGCAGTTGACACTGCAACTTCGCCGTCTTCGT	6	0	0	0	0	0
150456431|NM_001099436.1|20210	TAGAAGACGCACCGGCTCTGGGAGAATAGCATTTCTGTTAATATTCATAGCAGAAGTGCTGTTCTCCCAGAGTTTTTTGGCAAGCAAAAGACGGCATACGAGATTGCAGTTGACTGTGGTACTTCGCCGTCTTCGT	6	2195	2	0	9	0
153218446|NM_000221.2|20300	TAGAAGACGCACCGGGAGCTGGAGATACCTTTAATGGTTAATATTCATAGCCATTGAAGGTGTCTCCAGCTCTTTTTTGGCAAGCAAAAGACGGCATACGAGATACCAGTTGTGCAGTTGGTTTCGCCGTCTTCGT	6	1225	3158	0	3	28
154813198|NM_017554.2|20486	TAGAAGACGCACCGGCCCTGTGATGTTAAGCCTATTGTTAATATTCATAGCAATGGGCTTGACATCACAGGGTTTTTTGGCAAGCAAAAGACGGCATACGAGATACCACAGTGTGTGTCAACTTCGCCGTCTTCGT	6	3790	2	0	17	0
156071505|NM_175709.3|20558	TAGAAGACGCACCGGCTGGTTCTGGGAGTTAAGGGGGTTAATATTCATAGCTCCTTTAACTCCCAGAACCAGTTTTTTGGCAAGCAAAAGACGGCATACGAGATTGCACAGTGTCAGTTGACTTCGCCGTCTTCGT	6	4806	2	0	15	0
156119604|NM_012204.2|20605	TAGAAGACGCACCGGGCACAGTCCTTTGATGTTTGGGTTAATATTCATAGCCCAAATATCAAGGGACTGTGCTTTTTTGGCAAGCAAAAGACGGCATACGAGATACCACAGTGTCATGTGCATTCGCCGTCTTCGT	6	1396	1	0	5	0
157388918|NM_017956.3|20878	TAGAAGACGCACCGGCTCAGTTCTGGAGTTGAGGTTGTTAATATTCATAGCAACTTCAATTCCAGAACTGAGTTTTTTGGCAAGCAAAAGACGGCATACGAGATACCACAGTCAACGTTGACTTCGCCGTCTTCGT	6	4244	2	0	11	0
157785644|NM_005876.4|21003	TAGAAGACGCACCGGCCCACCTTTAAGGTCTCATTTGTTAATATTCATAGCAAGTGAGACCTTGAAGGTGGGTTTTTTGGCAAGCAAAAGACGGCATACGAGATCACACAGTACGTGTACTGTTCGCCGTCTTCGT	6	4530	3	0	14	114
158420732|NM_005852.3|21072	TAGAAGACGCACCGGCTCAAGGCTTGGATACAGATTGTTAATATTCATAGCAGTCTGTATCCAGGCCTTGAGTTTTTTGGCAAGCAAAAGACGGCATACGAGATTGCACAGTACCACAGTGTTTCGCCGTCTTCGT	6	927	1541	0	2	131
161016768|NM_001799.3|21118	TAGAAGACGCACCGGGAGTTTCCCTGGAATATCTTTGTTAATATTCATAGCAAAGGTATTCCAGGGAAACTCTTTTTTGGCAAGCAAAAGACGGCATACGAGATTGCACAGTACCATGTGACTTCGCCGTCTTCGT	6	7	0	0	0	33
162951880|NM_001112707.1|21173	TAGAAGACGCACCGGCGGGTTTGGAATATAGTGAATGTTAATATTCATAGCATTCGCTATGTTCCAAACCCGTTTTTTGGCAAGCAAAAGACGGCATACGAGATCACACAGTACACTGCACATTCGCCGTCTTCGT	6	960	2931	0	39	17
163965363|NM_001113202.1|21284	TAGAAGACGCACCGGCGGAAGGTTATGTCCAAATTGGTTAATATTCATAGCCAGTTTGGACATAGCCTTCCGTTTTTTGGCAAGCAAAAGACGGCATACGAGATTGCACAGTTGGTACCAGTTTCGCCGTCTTCGT	6	1535	1	0	4	14
164419748|NM_139035.2|21306	TAGAAGACGCACCGGGAGAGCTTTGGAAAGAAGGGTGTTAATATTCATAGCATCCTTCTTTCCAGAGCTCTCTTTTTTGGCAAGCAAAAGACGGCATACGAGATACCACAGTTGGTTGACACTTCGCCGTCTTCGT	6	3288	0	0	10	0
167004050|NM_031916.3|21564	TAGAAGACGCACCGGCGGCATGATGGGTCTTTCGGAGTTAATATTCATAGCTCTGAAAGACCTATCATGCCGTTTTTTGGCAAGCAAAAGACGGCATACGAGATTGCACACAGTGTTGTGGTTTCGCCGTCTTCGT	6	3	790	0	0	8
167830410|NM_000906.3|21623	TAGAAGACGCACCGGCAGCAGTAGACATAGTGCATAGTTAATATTCATAGCTGTGCACTGTGTCTACTGCTGTTTTTTGGCAAGCAAAAGACGGCATACGAGATACCACACAGTCATGCATGTTCGCCGTCTTCGT	6	2712	934	0	9	9
169790828|NM_002755.3|21806	TAGAAGACGCACCGGCAGCATGTGCTAAGATTCTATGTTAATATTCATAGCGTAGAATCTTGGCACATGCTGTTTTTTGGCAAGCAAAAGACGGCATACGAGATGTCACACACAGTACTGACTTCGCCGTCTTCGT	6	2109	1	0	139	0
169791021|NM_000937.3|21898	TAGAAGACGCACCGGCGGGAAGAACAAAGTTAAAGTGTTAATATTCATAGCGCTTTAGCTTTGTTCTTCCCGTTTTTTGGCAAGCAAAAGACGGCATACGAGATACCACACACAACGTACACTTCGCCGTCTTCGT	6	2095	2040	0	7	20
171846243|NM_000124.2|21984	TAGAAGACGCACCGGGCACTTGATGTTTGTTTGTATGTTAATATTCATAGCATGCAAACAAACATCAAGTGCTTTTTTGGCAAGCAAAAGACGGCATACGAGATGTCACACACATGACGTGTTTCGCCGTCTTCGT	6	2	3158	0	0	40
172072625|NM_006206.4|22027	TAGAAGACGCACCGGGTGGTCTGCTAATCTGTATAAGTTAATATTCATAGCTTGTACAGATTGGCAGACCACTTTTTTGGCAAGCAAAAGACGGCATACGAGATACCACACAACGTGTACTGTTCGCCGTCTTCGT	6	1067	2894	0	4	28
183603937|NM_000291.3|22108	TAGAAGACGCACCGGGAGCAGTGTTAGTTTAGTTCTGTTAATATTCATAGCAGAACTAAGCTAACACTGCTCTTTTTTGGCAAGCAAAAGACGGCATACGAGATTGCACACAACCACATGGTTTCGCCGTCTTCGT	6	961	4302	0	130	40
186659524|NM_018208.2|22119	TAGAAGACGCACCGGGTGCTCTTCTGTGTTTCTGTTGTTAATATTCATAGCAACAGAAGCACAGGAGAGCACTTTTTTGGCAAGCAAAAGACGGCATACGAGATACCACACAACCAACCATGTTCGCCGTCTTCGT	6	2455	1	0	8	0
186928834|NM_022356.3|22138	TAGAAGACGCACCGGCCGGATTTATGGACTCTAGAAGTTAATATTCATAGCTTCTGGAGTCCATGAATCCGGTTTTTTGGCAAGCAAAAGACGGCATACGAGATTGCACACAACCATGACACTTCGCCGTCTTCGT	6	3148	1	0	9	0
187131237|NM_006176.2|22159	TAGAAGACGCACCGGCGAGATGGAGGGAGGAGGGTTGTTAATATTCATAGCAACCCTCTTCCCTTCATCTCGTTTTTTGGCAAGCAAAAGACGGCATACGAGATGTCACACAACACGTTGTGTTCGCCGTCTTCGT	6	2	1567	0	0	11
187828634|NM_024677.4|22299	TAGAAGACGCACCGGGAGTCAGCAAAGCAGAATTTAGTTAATATTCATAGCTGAATTCTGCTTTGCTGACTCTTTTTTGGCAAGCAAAAGACGGCATACGAGATGTCACACATGGTCAACTGTTCGCCGTCTTCGT	6	3472	492	0	299	4
189163479|NM_003640.3|22539	TAGAAGACGCACCGGCCTTAGCATTGCCAAGAATTTGTTAATATTCATAGCAAGTTCTTGGCAATGCTAAGGTTTTTTGGCAAGCAAAAGACGGCATACGAGATGTCACAACGTGTGTACTGTTCGCCGTCTTCGT	6	411	2568	0	75	22
189491758|NM_001128173.1|22598	TAGAAGACGCACCGGCACTCTCTCTTTATAGTGTTGGTTAATATTCATAGCCAACACTATGAAGAGGGAGTGTTTTTTGGCAAGCAAAAGACGGCATACGAGATTGCACAACGTCAGTCAACTTCGCCGTCTTCGT	6	2	1998	0	59	100
190341081|NM_173497.2|22656	TAGAAGACGCACCGGGAGGTGTTACACATTTCTTATGTTAATATTCATAGCATGAGAAATGTGTAACACCTCTTTTTTGGCAAGCAAAAGACGGCATACGAGATCACACAACGTACGTGTGTTTCGCCGTCTTCGT	6	7	4655	0	0	45
190341081|NM_173497.2|22658	TAGAAGACGCACCGGGCTGTTAGCCTGAAGAAAGAGGTTAATATTCATAGCTTCTTTCTTCGGGCTAACAGCTTTTTTGGCAAGCAAAAGACGGCATACGAGATGTCACAACGTACGTGTACTTCGCCGTCTTCGT	6	3091	1	0	14	0
190341106|NM_001011713.2|22662	TAGAAGACGCACCGGCCCTACCTCTATTAATAGTTGGTTAATATTCATAGCCAACTGTTAATGGAGGTAGGGTTTTTTGGCAAGCAAAAGACGGCATACGAGATCACACAACGTACGTCAACTTCGCCGTCTTCGT	6	2	1	0	65	230
191252781|NM_001128629.1|22738	TAGAAGACGCACCGGGTGTCTGGACTCTTTCTATTTGTTAATATTCATAGCAGATAGAAAGGGTCCAGACACTTTTTTGGCAAGCAAAAGACGGCATACGAGATGTCACAACGTTGCAGTACTTCGCCGTCTTCGT	6	8	5220	0	0	58
192807319|NM_001128848.1|22794	TAGAAGACGCACCGGCCTGGCATTAGTAGCATTTGTGTTAATATTCATAGCACAGATGCTACTGATGCCAGGTTTTTTGGCAAGCAAAAGACGGCATACGAGATACCACAACCAGTGTACACTTCGCCGTCTTCGT	6	1954	1	0	5	0
194328776|NM_020367.4|23000	TAGAAGACGCACCGGCACCAATCCATTTGTTGCTTTGTTAATATTCATAGCAAAGCAACAGATGGATTGGTGTTTTTTGGCAAGCAAAAGACGGCATACGAGATGTCACAACCATGCAACGTTTCGCCGTCTTCGT	6	1876	5983	0	74	57
194440708|NM_001130481.1|23027	TAGAAGACGCACCGGCTGGGTAAGAAGATTGGCTTTGTTAATATTCATAGCAGAGCCAATCTTCTTGCCCAGTTTTTTGGCAAGCAAAAGACGGCATACGAGATACCACAACCATGTGGTTGTTCGCCGTCTTCGT	6	2751	1783	0	9	79
194578889|NM_000788.2|23040	TAGAAGACGCACCGGGCAGGGAAGTTAATATTTGTGGTTAATATTCATAGCCACAAATGTTGACTTCCCTGCTTTTTTGGCAAGCAAAAGACGGCATACGAGATTGCACAACACGTGTGTGTTTCGCCGTCTTCGT	6	2	3	0	0	0
194733764|NM_198066.3|23132	TAGAAGACGCACCGGCAGCTAGTTATAGTTGGCTTTGTTAATATTCATAGCAAAGCCAACTATAGCTGGCTGTTTTTTGGCAAGCAAAAGACGGCATACGAGATGTCACAACACCACATGGTTTCGCCGTCTTCGT	6	4367	1	0	198	269
195927039|NM_033379.3|23168	TAGAAGACGCACCGGGCCTTGGTCAGAGTAATAATTGTTAATATTCATAGCAGTTATTACTCTGACCAAGGCTTTTTTGGCAAGCAAAAGACGGCATACGAGATGTCACAACACACGTGTGTTTCGCCGTCTTCGT	6	2260	1	0	103	47
197927264|NM_001134666.1|23369	TAGAAGACGCACCGGCAGTGCCATGTTTCCTCTTTAGTTAATATTCATAGCTAAGGAGGAAGCATGGCACTGTTTTTTGGCAAGCAAAAGACGGCATACGAGATGTCACAACTGCAGTACCATTCGCCGTCTTCGT	6	376	84	0	2	1
197927445|NM_001134707.1|23409	TAGAAGACGCACCGGCCAGAAAGCAAACTTGTAAGTGTTAATATTCATAGCACTTACAGGTTTGCTTTCTGGTTTTTTGGCAAGCAAAAGACGGCATACGAGATTGCACAACTGCATGGTCATTCGCCGTCTTCGT	6	1093	3395	0	5	109
205277434|NM_001135052.1|23449	TAGAAGACGCACCGGGCATGGTGGTATGTGTTTGTAGTTAATATTCATAGCTACAGACACATGCCACCATGCTTTTTTGGCAAGCAAAAGACGGCATACGAGATCACACAACTGACCAACCATTCGCCGTCTTCGT	6	1687	1	0	61	55
206597553|NM_207365.3|23470	TAGAAGACGCACCGGGCCCTTATATAGTGGATTGTAGTTAATATTCATAGCTACAATCCACTATGTAAGGGCTTTTTTGGCAAGCAAAAGACGGCATACGAGATTGCACAACTGACACTGACTTCGCCGTCTTCGT	6	5545	1597	0	60	13
208431775|NM_001135637.1|23654	TAGAAGACGCACCGGGCCTGTCTTTGTTGCTATGTTGTTAATATTCATAGCAACATGGCAGCAAAGACAGGCTTTTTTGGCAAGCAAAAGACGGCATACGAGATACCACATGGTCAACCAACTTCGCCGTCTTCGT	6	3265	2	0	8	0
209529730|NM_001135864.1|23744	TAGAAGACGCACCGGCACCCTATCCTCATTTCATTTGTTAATATTCATAGCAGATGAAATGAGGATAGGGTGTTTTTTGGCAAGCAAAAGACGGCATACGAGATTGCACATGGTTGGTGTGTTTCGCCGTCTTCGT	6	2359	4	0	41	0
209862740|NM_006875.3|23785	TAGAAGACGCACCGGCCACATTGGCACTTCCTATTAGTTAATATTCATAGCTAGTAGGAGGTGCCAATGTGGTTTTTTGGCAAGCAAAAGACGGCATACGAGATGTCACATGGTTGACACCATTCGCCGTCTTCGT	6	146	0	0	1	174
209862986|NM_130474.2|23811	TAGAAGACGCACCGGGCTGGGTTTGCATATCTGTTTGTTAATATTCATAGCAGACAGATGTGCAAACCCAGCTTTTTTGGCAAGCAAAAGACGGCATACGAGATGTCACATGCAGTGTGTTGTTCGCCGTCTTCGT	6	2755	4	0	113	0
211058419|NM_053053.3|23987	TAGAAGACGCACCGGCCAGGTGGTGTTGGATCTTTGGTTAATATTCATAGCCAAAGATCCAGCACCATCTGGTTTTTTGGCAAGCAAAAGACGGCATACGAGATACCACATGCAACTGGTTGTTCGCCGTCTTCGT	6	337	4790	0	1	47
216547858|NM_001002838.2|24204	TAGAAGACGCACCGGCCAGTGTGGTATTTGATATAGGTTAATATTCATAGCCTGTATCAAATACCACACTGGTTTTTTGGCAAGCAAAAGACGGCATACGAGATGTCACATGACACGTTGGTTTCGCCGTCTTCGT	6	5	3443	0	0	24
216547858|NM_001002838.2|24208	TAGAAGACGCACCGGCAGACTGGTCTTAAACTCTTAGTTAATATTCATAGCTAGGAGTTTGAGACCAGTCTGTTTTTTGGCAAGCAAAAGACGGCATACGAGATGTCACATGACACCAGTGTTTCGCCGTCTTCGT	6	67	3156	0	0	24
216548486|NM_012387.2|24239	TAGAAGACGCACCGGCTCCAGCTAAGAAGAAATTCAGTTAATATTCATAGCTGGATTTCTTCTTGGCTGGAGTTTTTTGGCAAGCAAAAGACGGCATACGAGATGTCACATGACACACTGTGTTCGCCGTCTTCGT	6	2008	2	0	79	0
217272850|NM_001142596.1|24300	TAGAAGACGCACCGGCCTCATCCTATGTTTCATTTGGTTAATATTCATAGCCAGATGAAACATGGGATGAGGTTTTTTGGCAAGCAAAAGACGGCATACGAGATTGCACATGACTGACTGGTTTCGCCGTCTTCGT	6	1654	1	0	83	0
217330633|NM_015690.3|24352	TAGAAGACGCACCGGGCTAGCGTTGTTTCTAGGTAAGTTAATATTCATAGCTTGCCTAGAAACGACGCTAGCTTTTTTGGCAAGCAAAAGACGGCATACGAGATCACACATGTGGTACGTGTTTCGCCGTCTTCGT	6	817	1	0	3	26
221307501|NM_001143976.1|24530	TAGAAGACGCACCGGGCCTTTCTAGGGTTAACCATTGTTAATATTCATAGCAGTGGTTAACCCTGGAAAGGCTTTTTTGGCAAGCAAAAGACGGCATACGAGATTGCACATGTGTGCAGTACTTCGCCGTCTTCGT	6	1	0	0	0	0
221625421|NM_182472.2|24610	TAGAAGACGCACCGGGAGGCCATAATTCAAGGTAAAGTTAATATTCATAGCTTTGCCTTGGATTATGGCCTCTTTTTTGGCAAGCAAAAGACGGCATACGAGATACCAACGTGTGTACGTACTTCGCCGTCTTCGT	6	4317	2	0	10	27
222080088|NM_152835.3|24640	TAGAAGACGCACCGGGCATGTTGGTAATGCAACTTTGTTAATATTCATAGCAAGGTTGCATTACCAGCATGCTTTTTTGGCAAGCAAAAGACGGCATACGAGATGTCAACGTGTCAGTGTGTTTCGCCGTCTTCGT	6	7	3626	0	1	33
222831586|NM_017910.3|24733	TAGAAGACGCACCGGCCTGTAAACCACTCTATAGATGTTAATATTCATAGCATCTATGGAGTGGTTTACAGGTTTTTTGGCAAGCAAAAGACGGCATACGAGATCACAACGTGTACCATGCATTCGCCGTCTTCGT	6	3107	4	0	9	0
225543284|NM_001145713.1|25046	TAGAAGACGCACCGGCTGGGTGATGTAGTAAGAGTTGTTAATATTCATAGCAACTCTTGCTGCATCACCCAGTTTTTTGGCAAGCAAAAGACGGCATACGAGATTGCAACGTCATGCACAACTTCGCCGTCTTCGT	6	2687	2	0	6	106
226437582|NM_015013.3|25173	TAGAAGACGCACCGGGCCTTCTTTGAATGACTTAGAGTTAATATTCATAGCTCTAGGTCATTCAAAGGAGGCTTTTTTGGCAAGCAAAAGACGGCATACGAGATGTCAACGTACCACACACATTCGCCGTCTTCGT	6	33	4226	0	280	39
226437603|NM_012308.2|25198	TAGAAGACGCACCGGCCCGAAGAAGAAGGGATTTGTGTTAATATTCATAGCACGAATCCTTTCTTCTTCGGGTTTTTTGGCAAGCAAAAGACGGCATACGAGATTGCAACGTACCAACTGACTTCGCCGTCTTCGT	6	1	0	0	0	0
226437603|NM_012308.2|25199	TAGAAGACGCACCGGGACGACGTTATGAAGATGGTGGTTAATATTCATAGCCATCATCTTCATAGCGTCGTCTTTTTTGGCAAGCAAAAGACGGCATACGAGATACCAACGTACCAACTGTGTTCGCCGTCTTCGT	6	8	3415	0	59	34
227430411|NM_001136041.2|25309	TAGAAGACGCACCGGGAGGCACCTAATATCCATTTAGTTAATATTCATAGCTGAATGGATGTTAGGTGCCTCTTTTTTGGCAAGCAAAAGACGGCATACGAGATCACAACGTACTGCATGCATTCGCCGTCTTCGT	6	1449	0	0	3	74
229331966|NM_018343.2|25374	TAGAAGACGCACCGGGTGGAGTAGAGTGAGGAGTGAGTTAATATTCATAGCTCATTCCTCATTCTACTCCACTTTTTTGGCAAGCAAAAGACGGCATACGAGATGTCAACGTTGGTCATGACTTCGCCGTCTTCGT	6	3439	3	0	9	0
229892268|NM_002019.4|25396	TAGAAGACGCACCGGGCTCTGACCTTTCTATATTTGGTTAATATTCATAGCCAAATGTAGAAGGGTCAGAGCTTTTTTGGCAAGCAAAAGACGGCATACGAGATCACAACGTTGGTTGCAGTTTCGCCGTCTTCGT	6	0	1	0	0	0
237757358|NM_001030312.2|25444	TAGAAGACGCACCGGGAGGAGGAGGATGAAATTGTTGTTAATATTCATAGCAGCAGTTTCATCCTCCTCCTCTTTTTTGGCAAGCAAAAGACGGCATACGAGATCACAACGTTGCAACCAGTTTCGCCGTCTTCGT	6	1	1	0	0	0
238550104|NM_024860.2|25459	TAGAAGACGCACCGGCACAGGGACCAATATATTTGTGTTAATATTCATAGCGCAAATGTATTGGTCCCTGTGTTTTTTGGCAAGCAAAAGACGGCATACGAGATCACAACGTTGCATGGTTGTTCGCCGTCTTCGT	6	6	4631	0	0	38
239787167|NM_000144.4|25587	TAGAAGACGCACCGGCTCCGTGCTTTGTACAAAGTAGTTAATATTCATAGCTGCTTTGTGCAAAGCACGGAGTTTTTTGGCAAGCAAAAGACGGCATACGAGATGTCAACGTTGTGTGGTTGTTCGCCGTCTTCGT	6	5	3030	0	28	24
242246959|NM_005198.4|25634	TAGAAGACGCACCGGCCCAAGTGAAATTGAGGTTTAGTTAATATTCATAGCTGAACCTCAGTTTCACTTGGGTTTTTTGGCAAGCAAAAGACGGCATACGAGATTGCAACCAGTGTACGTACTTCGCCGTCTTCGT	6	3598	4	0	11	0
242246959|NM_005198.4|25640	TAGAAGACGCACCGGGTGCTGTGTATGTAACATAATGTTAATATTCATAGCATTGTGTTACATACACAGCACTTTTTTGGCAAGCAAAAGACGGCATACGAGATACCAACCAGTGTACACGTTTCGCCGTCTTCGT	6	2352	1	0	8	0
254587965|NM_001012980.2|25698	TAGAAGACGCACCGGGACTGTCACTTGAGTCTAATAGTTAATATTCATAGCTGTTAGACTCAGGTGACAGTCTTTTTTGGCAAGCAAAAGACGGCATACGAGATACCAACCAGTCAACGTACTTCGCCGTCTTCGT	6	3	4804	0	0	71
258613988|NM_004044.6|25827	TAGAAGACGCACCGGGTGAACAGTCACGCTTGAAATGTTAATATTCATAGCGTTTCAGGCGTGACTGTTCACTTTTTTGGCAAGCAAAAGACGGCATACGAGATGTCAACCAGTTGACGTTGTTCGCCGTCTTCGT	6	1	1	0	0	0
209571545|NM_004734.3|1197	TAGAAGACGCACCGGGAACTGTATCTTGTTATGGAAGTTAATATTCATAGCTTCCATGACAAGATACAGTTCTTTTTTGGCAAGCAAAAGACGGCATACGAGATGTGTGTCAGTACACTGCATTCGCCGTCTTCGT	5	1685	1	0	22	52
26787971|NM_001320.5|1604	TAGAAGACGCACCGGCTTTGGTTATTGTCCTTGTGTGTTAATATTCATAGCACACGAGGACAGTAACCAAAGTTTTTTGGCAAGCAAAAGACGGCATACGAGATGTGTGTCAACCAGTCAGTTTCGCCGTCTTCGT	5	2576	4	0	6	17
7662045|NM_014727.1|1810	TAGAAGACGCACCGGCCTGAAGAATATTCGGTAGTTGTTAATATTCATAGCAACTGCCGGATATTCTTCAGGTTTTTTGGCAAGCAAAAGACGGCATACGAGATCAGTGTCATGGTCAGTACTTCGCCGTCTTCGT	5	290	0	0	35	0
187171274|NM_030662.3|2277	TAGAAGACGCACCGGCTGGACTATATTGTGAATGAGGTTAATATTCATAGCCTCGTTCACAATATAGTCCAGTTTTTTGGCAAGCAAAAGACGGCATACGAGATGTGTGTACGTTGACCACATTCGCCGTCTTCGT	5	2369	1	0	44	0
41327753|NM_020639.2|2366	TAGAAGACGCACCGGCGCCGATGTTATTGACTTGTTGTTAATATTCATAGCAACAGGTCAATGACATCGGCGTTTTTTGGCAAGCAAAAGACGGCATACGAGATACGTGTACCAGTTGTGACTTCGCCGTCTTCGT	5	8	574	0	0	4
68299794|NM_001270.2|2879	TAGAAGACGCACCGGCCATTGTGATTGGGATCATTAGTTAATATTCATAGCTAGTGATCCCAATCACGATGGTTTTTTGGCAAGCAAAAGACGGCATACGAGATACGTGTACTGGTTGTGTGTTCGCCGTCTTCGT	5	1766	1	0	7	0
150170728|NM_015016.1|2950	TAGAAGACGCACCGGTGCCCAAGTTTGTGTTCTTATGTTAATATTCATAGCATGAGAAGGCAAACTTGGGCATTTTTTGGCAAGCAAAAGACGGCATACGAGATCAGTGTACTGACGTCAACTTCGCCGTCTTCGT	5	1373	0	0	5	0
116734673|NM_130438.2|3167	TAGAAGACGCACCGGGCTGACTACTTGAAGTTTAAAGTTAATATTCATAGCTTTGAACTTCAAGTAGTCAGCTTTTTTGGCAAGCAAAAGACGGCATACGAGATACGTGTTGGTCACATGTGTTCGCCGTCTTCGT	5	3	0	0	1	0
46877069|NM_005399.3|3288	TAGAAGACGCACCGGCATCGCTATAAGAAGAAGTATGTTAATATTCATAGCATACTTCTTCTTGTAGCGATGTTTTTTGGCAAGCAAAAGACGGCATACGAGATACGTGTTGGTTGCAACGTTTCGCCGTCTTCGT	5	4089	37	0	16	124
57165433|NM_003691.2|3325	TAGAAGACGCACCGGCGGACTGATGTTTGGTCCTTAGTTAATATTCATAGCTAGGGACCAGACATCAGTCCGTTTTTTGGCAAGCAAAAGACGGCATACGAGATACGTGTTGGTTGTGTGCATTCGCCGTCTTCGT	5	3197	34	0	50	2
34485723|NM_004985.3|3392	TAGAAGACGCACCGGGACGAATATGATCCAACAATAGTTAATATTCATAGCTATTGTTGGATCATATTCGTCTTTTTTGGCAAGCAAAAGACGGCATACGAGATTGGTGTTGCACAGTGTGTTTCGCCGTCTTCGT	5	2	2145	0	1	230
166795246|NM_001114172.1|3412	TAGAAGACGCACCGGGCTCAGTACAATCCCAAATTTGTTAATATTCATAGCAAGTTTGGGATTGTACTGAGCTTTTTTGGCAAGCAAAAGACGGCATACGAGATTGGTGTTGCACACACAGTTTCGCCGTCTTCGT	5	5426	6	0	12	0
89142738|NM_012405.3|3607	TAGAAGACGCACCGGGTTCCACTATTCTGAATACTTGTTAATATTCATAGCAAGTATTCAGAATAGTGGAACTTTTTTGGCAAGCAAAAGACGGCATACGAGATGTGTGTTGACGTCACATGTTCGCCGTCTTCGT	5	100	55	0	35	1
223890189|NM_000019.3|3667	TAGAAGACGCACCGGGCCACTAAGTTTGGTTCTATTGTTAATATTCATAGCAATGGAACCAAGCTTAGTGGCTTTTTTGGCAAGCAAAAGACGGCATACGAGATACGTGTTGACCACAGTTGTTCGCCGTCTTCGT	5	1321	11	0	40	0
105990523|NM_000182.4|3766	TAGAAGACGCACCGGCCTGTGCAAGAAGAATAAATTGTTAATATTCATAGCAATTTATTCTTCTTGCACAGGTTTTTTGGCAAGCAAAAGACGGCATACGAGATGTGTGTTGACACTGCAACTTCGCCGTCTTCGT	5	7	4901	0	0	67
58761547|NM_032538.1|3902	TAGAAGACGCACCGGACCAAAGTTGAGAGGATCTTTGTTAATATTCATAGCAAAGGTCCTCTCAACTTTGGTTTTTTTGGCAAGCAAAAGACGGCATACGAGATGTGTGTTGTGGTTGTGACTTCGCCGTCTTCGT	5	2059	1	0	8	32
187131237|NM_006176.2|4101	TAGAAGACGCACCGGGCCGGATGACGATATTCTAGAGTTAATATTCATAGCTCTAGAATGTCGTCGTCCGGCTTTTTTGGCAAGCAAAAGACGGCATACGAGATCAGTCAGTGTGTGTCACATTCGCCGTCTTCGT	5	2232	1	0	4	0
209863021|NM_001135954.1|4104	TAGAAGACGCACCGGGCCTTGAAAGGACAGTATAATGTTAATATTCATAGCATTGTACTGTCCTTTCAAGGCTTTTTTGGCAAGCAAAAGACGGCATACGAGATCAGTCAGTGTGTGTACGTTTCGCCGTCTTCGT	5	1	170	0	0	2
215490005|NM_001024666.2|4335	TAGAAGACGCACCGGCCAGCAGAAATGAGAGATTAAGTTAATATTCATAGCTTAATCTCTCGTTTCTGCTGGTTTTTTGGCAAGCAAAAGACGGCATACGAGATGTGTCAGTGTTGACTGTGTTCGCCGTCTTCGT	5	2344	2	0	7	0
49574531|NM_019884.2|4359	TAGAAGACGCACCGGCTGTGTCCTTTGTAAATAGAAGTTAATATTCATAGCTTCTATTTACAAGGGACACAGTTTTTTGGCAAGCAAAAGACGGCATACGAGATTGGTCAGTCAGTGTCATGTTCGCCGTCTTCGT	5	11	6599	0	0	65
145275186|NM_020810.2|4389	TAGAAGACGCACCGGGCGACATAAATAGTCACTTTAGTTAATATTCATAGCTAAAGTGACTATTTATGTCGCTTTTTTGGCAAGCAAAAGACGGCATACGAGATGTGTCAGTCAGTACCACATTCGCCGTCTTCGT	5	627	340	0	2	3
157671925|NM_001017524.2|4407	TAGAAGACGCACCGGCCACCTGCATAGTCTGCTAAAGTTAATATTCATAGCTTTGGCAGACTGTGCAGGTGGTTTTTTGGCAAGCAAAAGACGGCATACGAGATGTGTCAGTCAGTTGCATGTTCGCCGTCTTCGT	5	2491	2	0	9	0
163644253|NM_005627.3|4588	TAGAAGACGCACCGGGCCTGAGTTTATGAATGCTAAGTTAATATTCATAGCTTGGCATTCATAAGCTCAGGCTTTTTTGGCAAGCAAAAGACGGCATACGAGATTGGTCAGTCATGACTGGTTTCGCCGTCTTCGT	5	1986	777	0	7	69
52851456|NM_017851.4|4872	TAGAAGACGCACCGGGCTGCTTATAGTGAGTGTTATGTTAATATTCATAGCATGACACTCACTATGAGCAGCTTTTTTGGCAAGCAAAAGACGGCATACGAGATTGGTCAGTTGGTGTACGTTTCGCCGTCTTCGT	5	1465	60	0	3	1
223029465|NM_017839.4|4908	TAGAAGACGCACCGGGCCTTAAAGCATCTAGAATATGTTAATATTCATAGCATATTCTGGATGCTTTAAGGCTTTTTTGGCAAGCAAAAGACGGCATACGAGATACGTCAGTTGGTACTGGTTTCGCCGTCTTCGT	5	1395	1	0	7	0
195963314|NM_031407.4|5234	TAGAAGACGCACCGGCCGCATTGTGTTAAACTAGATGTTAATATTCATAGCATCTGGTTTAACACAGTGCGGTTTTTTGGCAAGCAAAAGACGGCATACGAGATTGGTCACAGTCATGGTACTTCGCCGTCTTCGT	5	2533	149	0	13	1
189011543|NM_021140.2|5289	TAGAAGACGCACCGGGCACATAGACTAAGGAATAAAGTTAATATTCATAGCTTTATTCCTTAGTCTATGTGCTTTTTTGGCAAGCAAAAGACGGCATACGAGATACGTCACAGTACACACCATTCGCCGTCTTCGT	5	1	375	0	23	3
116014333|NM_001077180.1|5525	TAGAAGACGCACCGGCCACTGTTATTGTGCAGTTATGTTAATATTCATAGCATGACTGCACAGTAACAGTGGTTTTTTGGCAAGCAAAAGACGGCATACGAGATTGGTCACACAACCACACATTCGCCGTCTTCGT	5	3	3	0	25	17
190341106|NM_001011713.2|5784	TAGAAGACGCACCGGCCTCAGTGATTGGTGAATGGAGTTAATATTCATAGCTTCATTCACTAATCACTGAGGTTTTTTGGCAAGCAAAAGACGGCATACGAGATCAGTCACAACACCAACGTTTCGCCGTCTTCGT	5	2526	2	0	59	0
215820621|NM_001142497.1|5854	TAGAAGACGCACCGGGTGACTTGATTTGATCAATAGGTTAATATTCATAGCCTATTGATCAAATCAAGTCACTTTTTTGGCAAGCAAAAGACGGCATACGAGATACGTCACAACTGCATGACTTCGCCGTCTTCGT	5	3	3079	0	0	34
50346003|NM_002626.4|5952	TAGAAGACGCACCGGCGGGTTGGTGTCTTGAGATCAGTTAATATTCATAGCTGGTCTCAAGACACCAGCCCGTTTTTTGGCAAGCAAAAGACGGCATACGAGATCAGTCACATGCAGTGTGTTTCGCCGTCTTCGT	5	2519	1	0	7	0
7657213|NM_014586.1|6028	TAGAAGACGCACCGGGACTCTGAACTTAGGTTTATTGTTAATATTCATAGCAATAAACCTGAGTTCAGAGTCTTTTTTGGCAAGCAAAAGACGGCATACGAGATACGTCACATGACGTTGGTTTCGCCGTCTTCGT	5	2483	2	0	8	0
260593715|NM_014916.3|6107	TAGAAGACGCACCGGCCCATGTGTTTAGATGTTATTGTTAATATTCATAGCAATAACATCTAAACACGTGGGTTTTTTGGCAAGCAAAAGACGGCATACGAGATTGGTCACATGTGCAACTGTTCGCCGTCTTCGT	5	737	1967	0	0	130
157384970|NM_005255.2|6197	TAGAAGACGCACCGGCCGAAGGAACAGTTGATTTATGTTAATATTCATAGCATGAATCAGCTGTTCCTTCGGTTTTTTGGCAAGCAAAAGACGGCATACGAGATGTGTCAACGTGTTGCACATTCGCCGTCTTCGT	5	1676	2	0	4	0
262399359|NM_003318.4|6285	TAGAAGACGCACCGGGCTAACTTTCTGATAGTTGATGTTAATATTCATAGCATCAACTATCAGAAAGTTAGCTTTTTTGGCAAGCAAAAGACGGCATACGAGATACGTCAACGTACGTTGCATTCGCCGTCTTCGT	5	2841	1488	0	10	79
156071516|NM_022766.5|6660	TAGAAGACGCACCGGCGGCTTAAACTTTGATTTGTAGTTAATATTCATAGCTACAGATCAAAGTTTAAGCCGTTTTTTGGCAAGCAAAAGACGGCATACGAGATCAGTCAACACGTGTCAGTTTCGCCGTCTTCGT	5	2	0	0	0	39
47132579|NM_002734.3|6746	TAGAAGACGCACCGGGTCTATGTTAACAATGAATGGGTTAATATTCATAGCCCATTCATTGTTAACATAGACTTTTTTGGCAAGCAAAAGACGGCATACGAGATTGGTCAACACCACAACACTTCGCCGTCTTCGT	5	4	4554	0	95	38
116734713|NM_001077401.1|6757	TAGAAGACGCACCGGCGTGGAGATCTTTGGTACATAGTTAATATTCATAGCTGTGTACCGAAGATCTCCACGTTTTTTGGCAAGCAAAAGACGGCATACGAGATTGGTCAACACCAACCACATTCGCCGTCTTCGT	5	2	1534	0	242	29
41393592|NM_174922.3|7052	TAGAAGACGCACCGGGCTCGTGCTTTGGTCCACTTGGTTAATATTCATAGCCAGGTGGACCAGAGCACGAGCTTTTTTGGCAAGCAAAAGACGGCATACGAGATTGGTCAACTGACGTTGGTTTCGCCGTCTTCGT	5	0	0	0	0	58
30795189|NM_152559.2|7331	TAGAAGACGCACCGGCTTCATCTCCGGTATTGTTTAGTTAATATTCATAGCTAGACAATGCCGGAGATGAAGTTTTTTGGCAAGCAAAAGACGGCATACGAGATTGGTCATGGTACACGTTGTTCGCCGTCTTCGT	5	802	1	0	1	52
165377208|NM_001113528.1|7378	TAGAAGACGCACCGGGCTTTAGATCAACAGGTACTTGTTAATATTCATAGCAAGTGCCTGTTGATCTAAAGCTTTTTTGGCAAGCAAAAGACGGCATACGAGATACGTCATGGTTGCAGTACTTCGCCGTCTTCGT	5	1792	1	0	5	0
161377432|NM_024770.3|7389	TAGAAGACGCACCGGGTTGAGGGAATTTCTTGAAATGTTAATATTCATAGCATTTCAGGAAATTCCCTCAACTTTTTTGGCAAGCAAAAGACGGCATACGAGATTGGTCATGGTTGCATGCATTCGCCGTCTTCGT	5	533	0	0	37	0
169790902|NM_001122631.1|7985	TAGAAGACGCACCGGATCCATGATGGAGTGTCTTGTGTTAATATTCATAGCACAAGACGCTCCATCGTGGATTTTTTTGGCAAGCAAAAGACGGCATACGAGATACGTCATGTGGTTGGTCATTCGCCGTCTTCGT	5	23	981	0	0	6
113416858|XM_293903.7|8110	TAGAAGACGCACCGGCCACTTTCTCATCTCTATCAAGTTAATATTCATAGCTTGATGGAGATGAGAAAGTGGTTTTTTGGCAAGCAAAAGACGGCATACGAGATCAGTCATGTGACACTGACTTCGCCGTCTTCGT	5	11	9325	0	0	111
50345994|NM_003972.2|8422	TAGAAGACGCACCGGGAAACTCTGTTTACGTTATTAGTTAATATTCATAGCTAATAACGTAAACAGAGTTTCTTTTTTGGCAAGCAAAAGACGGCATACGAGATACGTACGTGTTGACCAACTTCGCCGTCTTCGT	5	1855	137	0	4	2
56788400|NM_001006618.1|8613	TAGAAGACGCACCGGGCCCATTCATAAGTTTGGTTTGTTAATATTCATAGCAAGCCAAACTTATGAATGGGCTTTTTTGGCAAGCAAAAGACGGCATACGAGATGTGTACGTCAACACCACATTCGCCGTCTTCGT	5	1139	3229	0	4	34
5453871|NM_006207.1|8659	TAGAAGACGCACCGGCCAGGAGAGAATAGAATTAAAGTTAATATTCATAGCTTTGATTCTATTCTCTCCTGGTTTTTTGGCAAGCAAAAGACGGCATACGAGATACGTACGTCATGCAGTTGTTCGCCGTCTTCGT	5	9	1687	0	30	56
40068460|NM_007284.3|8682	TAGAAGACGCACCGGGCTCCAGTAGATCCGTATTAAGTTAATATTCATAGCTTAATGCGGATCTGCTGGAGCTTTTTTGGCAAGCAAAAGACGGCATACGAGATGTGTACGTCATGACACACTTCGCCGTCTTCGT	5	2855	1	0	13	0
156415999|NM_016406.3|8720	TAGAAGACGCACCGGGTATATCCATGACCTCTTGAAGTTAATATTCATAGCTTCAGGAGGTCATGGATATACTTTTTTGGCAAGCAAAAGACGGCATACGAGATGTGTACGTACGTCAGTGTTTCGCCGTCTTCGT	5	3357	1836	0	12	19
148612869|NM_004284.3|8730	TAGAAGACGCACCGGGCCAAGAGAGGGAGACTTATAGTTAATATTCATAGCTATGAGTCTCCTTCTCTTGGCTTTTTTGGCAAGCAAAAGACGGCATACGAGATCAGTACGTACGTCAACACTTCGCCGTCTTCGT	5	3	3238	0	52	29
87298842|NM_001039481.1|9086	TAGAAGACGCACCGGCCTGGTGAGAATTTATGGTAAGTTAATATTCATAGCTTGCCATAAATTCTCACCAGGTTTTTTGGCAAGCAAAAGACGGCATACGAGATACGTACGTTGCATGTGACTTCGCCGTCTTCGT	5	3017	2	0	11	0
4505784|NM_000294.1|9158	TAGAAGACGCACCGGGCATGCACTGTATATGAAATAGTTAATATTCATAGCTATTTCATATGCAGTGCATGCTTTTTTGGCAAGCAAAAGACGGCATACGAGATACGTACGTTGTGGTCAACTTCGCCGTCTTCGT	5	414	3747	0	0	36
6594682|NM_007331.1|9348	TAGAAGACGCACCGGCCCGATTCTGATGTGAGTTGGGTTAATATTCATAGCCTAACTCATATCAGAATCGGGTTTTTTGGCAAGCAAAAGACGGCATACGAGATCAGTACCAGTACGTCAGTTTCGCCGTCTTCGT	5	11	4970	0	0	50
7657497|NM_014226.1|9415	TAGAAGACGCACCGGCGCCATTATGTCTTACTAGTGGTTAATATTCATAGCCACTGGTAAGACATGATGGCGTTTTTTGGCAAGCAAAAGACGGCATACGAGATGTGTACCAGTTGGTCATGTTCGCCGTCTTCGT	5	1	0	0	0	0
8923753|NM_018401.1|9518	TAGAAGACGCACCGGGAGCAGGGAAAGTTTAGATTTGTTAATATTCATAGCAAGTCTAAGCTTTCCCTGCTCTTTTTTGGCAAGCAAAAGACGGCATACGAGATGTGTACCACAGTACTGACTTCGCCGTCTTCGT	5	2	0	0	0	0
11119429|NM_021733.1|9599	TAGAAGACGCACCGGGTCTGTGGAAGATGTTGAAATGTTAATATTCATAGCATTTCAGCATCTTCCACAGACTTTTTTGGCAAGCAAAAGACGGCATACGAGATCAGTACCACACATGTGTGTTCGCCGTCTTCGT	5	3	5	0	0	0
20143928|NM_012415.2|10098	TAGAAGACGCACCGGCCTCTAGGAAGAAGTAATTCAGTTAATATTCATAGCTGGATTACTTCTTCCTGGAGGTTTTTTGGCAAGCAAAAGACGGCATACGAGATGTGTACCATGCATGGTACTTCGCCGTCTTCGT	5	2421	1	0	5	0
22538464|NM_002795.2|10675	TAGAAGACGCACCGGGCCGAATAAATGTATGGAATGGTTAATATTCATAGCCATTCCGTACATTTGTTCGGCTTTTTTGGCAAGCAAAAGACGGCATACGAGATCAGTACACCAACTGGTTGTTCGCCGTCTTCGT	5	166	1	0	1	0
22547188|NM_148918.1|10719	TAGAAGACGCACCGGCTGACCTATGGGTTCATGATAGTTAATATTCATAGCTGTCATGAACCCATGGGTCAGTTTTTTGGCAAGCAAAAGACGGCATACGAGATTGGTACACCATGCATGTGTTCGCCGTCTTCGT	5	2	4019	0	0	34
23510450|NM_001640.3|10904	TAGAAGACGCACCGGCTGCCATTCTGTATGAGTTGAGTTAATATTCATAGCTCAGCTCATGCAGAATGGCAGTTTTTTGGCAAGCAAAAGACGGCATACGAGATCAGTACACACACCAACGTTTCGCCGTCTTCGT	5	2186	2	0	6	0
24308325|NM_032430.1|10949	TAGAAGACGCACCGGCACGACTTTCTGTATGGATTTGTTAATATTCATAGCAAATCCGTACAGAAGGTCGTGTTTTTTGGCAAGCAAAAGACGGCATACGAGATTGGTACACACTGGTCACATTCGCCGTCTTCGT	5	574	2139	0	1	19
25777594|NM_004898.2|11141	TAGAAGACGCACCGGGCGAGGAATAATAGACCTAAAGTTAATATTCATAGCTTTGGGTCTATTGTTCCTCGCTTTTTTGGCAAGCAAAAGACGGCATACGAGATCAGTACACTGACGTCACATTCGCCGTCTTCGT	5	4316	3	0	12	0
25777620|NM_170752.1|11161	TAGAAGACGCACCGGCTCAGATTCGGGAAACTTAAAGTTAATATTCATAGCTTTGAGTTTCCCGAATCTGAGTTTTTTGGCAAGCAAAAGACGGCATACGAGATCAGTACACTGACCAACCATTCGCCGTCTTCGT	5	1	0	0	0	0
28559062|NM_175849.1|11368	TAGAAGACGCACCGGCGTGAACGATGTGAGGAATATGTTAATATTCATAGCATGTTCCTCACGTCGTTCACGTTTTTTGGCAAGCAAAAGACGGCATACGAGATGTGTACTGGTCAACACGTTTCGCCGTCTTCGT	5	2469	78	0	9	1
29029588|NM_177434.1|11453	TAGAAGACGCACCGGGTCTGTATTGTAGTGGGAATTGTTAATATTCATAGCAATTCCCACTGCAGTACAGACTTTTTTGGCAAGCAAAAGACGGCATACGAGATTGGTACTGGTACTGTGCATTCGCCGTCTTCGT	5	771	0	0	4	185
32455268|NM_173575.2|11916	TAGAAGACGCACCGGCTCGTCATAAGGTGACCTTTGGTTAATATTCATAGCCAAGGGTCACCTTGTGACGAGTTTTTTGGCAAGCAAAAGACGGCATACGAGATGTGTACTGACACGTTGGTTTCGCCGTCTTCGT	5	7	4384	0	0	32
32481208|NM_032960.2|11947	TAGAAGACGCACCGGGAGACCAGGTATTCATAGAAAGTTAATATTCATAGCTTTCTGTGAATGCCTGGTCTCTTTTTTGGCAAGCAAAAGACGGCATACGAGATTGGTACTGACACACACTGTTCGCCGTCTTCGT	5	10	4686	0	28	34
32698687|NM_007174.1|12034	TAGAAGACGCACCGGCCTCTTTCCTGAGAAGGGATGGTTAATATTCATAGCTATCCCTTCTCGGGAAAGAGGTTTTTTGGCAAGCAAAAGACGGCATACGAGATACGTACTGTGGTGTGTACTTCGCCGTCTTCGT	5	1768	1	0	3	0
33188428|NM_182660.1|12069	TAGAAGACGCACCGGCCATCCTAGAGACTACTCTTTGTTAATATTCATAGCAAAGGGTAGTCTCTGGGATGGTTTTTTGGCAAGCAAAAGACGGCATACGAGATTGGTACTGTGGTACCACATTCGCCGTCTTCGT	5	3	3	0	0	0
33383240|NM_004203.3|12129	TAGAAGACGCACCGGCTGGGAGGAATTTACCGTTTAGTTAATATTCATAGCTAGACGGTAAGTTCCTCCCAGTTTTTTGGCAAGCAAAAGACGGCATACGAGATCAGTACTGTGCAACGTCATTCGCCGTCTTCGT	5	1346	1737	0	4	14
34147665|NM_006374.3|12333	TAGAAGACGCACCGGCCTTGTGGTGTTGGATTAGGTGTTAATATTCATAGCACCTGATCCAACACCACAAGGTTTTTTGGCAAGCAAAAGACGGCATACGAGATTGGTTGGTGTGTACTGCATTCGCCGTCTTCGT	5	2	2124	0	0	21
34335231|NM_001823.3|12410	TAGAAGACGCACCGGCCCAGATTGAAACTTTCTTCAGTTAATATTCATAGCTGAAGAGAGTTTCAATCTGGGTTTTTTGGCAAGCAAAAGACGGCATACGAGATACGTTGGTGTCATGACACTTCGCCGTCTTCGT	5	1310	1	0	2	192
38327571|NM_198437.1|12771	TAGAAGACGCACCGGCTGGTGGTATTTCTTTAGGAAGTTAATATTCATAGCTTCCTAAAGGAATGCCACCAGTTTTTTGGCAAGCAAAAGACGGCATACGAGATGTGTTGGTCATGACGTTGTTCGCCGTCTTCGT	5	2723	5	0	11	0
38455415|NM_001459.2|12806	TAGAAGACGCACCGGGACTACCTGCTTCAAGATTATGTTAATATTCATAGCGTAATCTTGAAGCAGGTAGTCTTTTTTGGCAAGCAAAAGACGGCATACGAGATGTGTTGGTACGTGTCAACTTCGCCGTCTTCGT	5	79	2844	0	13	28
39995073|NM_079421.2|12942	TAGAAGACGCACCGGCAGCCACTTAAACGGTTTAGTGTTAATATTCATAGCACTGAACCGTTTAGGTGGCTGTTTTTTGGCAAGCAAAAGACGGCATACGAGATTGGTTGGTACACGTTGACTTCGCCGTCTTCGT	5	1098	1	0	3	0
39995081|NM_017755.4|12958	TAGAAGACGCACCGGGCCTGGAATTACATAGTGGAAGTTAATATTCATAGCTTCCACTGTGTGATTCCAGGCTTTTTTGGCAAGCAAAAGACGGCATACGAGATACGTTGGTACACCATGACTTCGCCGTCTTCGT	5	6	0	0	0	0
39995106|NM_033015.2|12972	TAGAAGACGCACCGGCAGAAGTTGGTTCTGCTCTTTGTTAATATTCATAGCAAAGGGCAGGACCAACTTCTGTTTTTTGGCAAGCAAAAGACGGCATACGAGATACGTTGGTACACACTGGTTTCGCCGTCTTCGT	5	2	1521	0	0	11
40068474|NM_002822.3|12997	TAGAAGACGCACCGGCTGATTGCAGTTGAGGAAGAAGTTAATATTCATAGCTTCTTCCTCAGCTGCAGTCAGTTTTTTGGCAAGCAAAAGACGGCATACGAGATGTGTTGGTACTGGTCACATTCGCCGTCTTCGT	5	1491	1	0	36	0
40068474|NM_002822.3|12998	TAGAAGACGCACCGGGACTGCAGTTGAGGAAGAATTGTTAATATTCATAGCAGTTCTTCCTCAGCTGCAGTCTTTTTTGGCAAGCAAAAGACGGCATACGAGATACGTTGGTACTGGTCAACTTCGCCGTCTTCGT	5	2	0	0	48	0
40288287|NM_199141.1|13062	TAGAAGACGCACCGGCCATGGGCTATATGCTCTTTAGTTAATATTCATAGCTGAAGAGCATGTAGCCCATGGTTTTTTGGCAAGCAAAAGACGGCATACGAGATTGGTTGGTTGGTGTCAACTTCGCCGTCTTCGT	5	3416	6287	0	10	61
40806174|NM_001347.2|13119	TAGAAGACGCACCGGGAGGGGTTTGGGAGGTGTGAAGTTAATATTCATAGCTTTACACCTCCCAAACTCCTCTTTTTTGGCAAGCAAAAGACGGCATACGAGATCAGTTGGTTGGTTGTGTGTTCGCCGTCTTCGT	5	3	0	0	0	0
41327733|NM_201283.1|13254	TAGAAGACGCACCGGGCCTTAGCAGTCTTATTTAACGTTAATATTCATAGCGTTAGATAAGACTGCTAAGGCTTTTTTGGCAAGCAAAAGACGGCATACGAGATCAGTTGGTTGTGGTCAACTTCGCCGTCTTCGT	5	2536	1	0	6	0
41352711|NM_001556.1|13327	TAGAAGACGCACCGGGCGACTTATAGTAACTAGGATGTTAATATTCATAGCATCCTGGTTACTATGAGTCGCTTTTTTGGCAAGCAAAAGACGGCATACGAGATTGGTTGCAGTGTGTTGTGTTCGCCGTCTTCGT	5	71	2136	0	0	18
45505128|NM_004783.2|13639	TAGAAGACGCACCGGCCTCATCTTATGAGTTTCTTGGTTAATATTCATAGCCAAGAAGCTCATGAGATGAGGTTTTTTGGCAAGCAAAAGACGGCATACGAGATCAGTTGCACACAGTCATGTTCGCCGTCTTCGT	5	647	446	0	181	5
47132573|NM_002733.3|13876	TAGAAGACGCACCGGCCCTTACCCTCATACATATACGTTAATATTCATAGCGTGTATGTGTGAGGGTAAGGGTTTTTTGGCAAGCAAAAGACGGCATACGAGATTGGTTGCAACGTTGCAGTTTCGCCGTCTTCGT	5	2802	1	0	9	104
47419935|NM_003137.3|14052	TAGAAGACGCACCGGGCCTCTCCTAGATTTGACTTAGTTAATATTCATAGCTAGGTCAAGTCTAGGAGAGGCTTTTTTGGCAAGCAAAAGACGGCATACGAGATACGTTGCAACTGACCAGTTTCGCCGTCTTCGT	5	1219	4659	0	5	52
51092298|NM_001002921.1|14452	TAGAAGACGCACCGGGTGGTAAAGCCAGTTATTGAAGTTAATATTCATAGCTTCAATGACTGGCTTTGCCACTTTTTTGGCAAGCAAAAGACGGCATACGAGATGTGTTGACGTCATGCAGTTTCGCCGTCTTCGT	5	3126	998	0	12	11
51870926|NM_017988.4|14548	TAGAAGACGCACCGGCCTTCCCAATCTTAAAGAGAAGTTAATATTCATAGCTTCTCTTTGAGATTGGGAAGGTTTTTTGGCAAGCAAAAGACGGCATACGAGATCAGTTGACGTTGCACAGTTTCGCCGTCTTCGT	5	1610	3	0	219	0
54792081|NM_006218.2|14753	TAGAAGACGCACCGGCACAATCCATGAACAGTATTAGTTAATATTCATAGCTAATGCTGTTCATGGATTGTGTTTTTTGGCAAGCAAAAGACGGCATACGAGATGTGTTGACCAACACGTCATTCGCCGTCTTCGT	5	2	2770	0	0	22
55953062|NM_001007259.1|14986	TAGAAGACGCACCGGGTGGTTGAAAGTTAGGAAGTTGTTAATATTCATAGCAACTTCCTAGCTTTCAGCCACTTTTTTGGCAAGCAAAAGACGGCATACGAGATGTGTTGACACACGTACACTTCGCCGTCTTCGT	5	1045	1	0	3	0
56550038|NM_005933.2|15137	TAGAAGACGCACCGGGCTCTGACTGAAATTCAGTTAGTTAATATTCATAGCTAGCTGAATTTCGGTCAGAGCTTTTTTGGCAAGCAAAAGACGGCATACGAGATGTGTTGACTGGTACGTCATTCGCCGTCTTCGT	5	2779	1528	0	29	144
56786140|NM_014473.2|15173	TAGAAGACGCACCGGGCCTTCTTTAGGTCTTTAGTTGTTAATATTCATAGCAGCTAAAGGCCTAAAGAAGGCTTTTTTGGCAAGCAAAAGACGGCATACGAGATACGTTGACTGCAGTCACATTCGCCGTCTTCGT	5	116	11	0	0	30
58331190|NM_001010938.1|15364	TAGAAGACGCACCGGCCTCAGGGTCTTGTGCTTGGAGTTAATATTCATAGCTCCAGGCACAAGATCCTGAGGTTTTTTGGCAAGCAAAAGACGGCATACGAGATCAGTTGTGGTGTGTCAGTTTCGCCGTCTTCGT	5	0	13	0	0	0
58533160|NM_001011516.1|15423	TAGAAGACGCACCGGGTGCACTGCTGTTATTCTTAGGTTAATATTCATAGCCTAGGAATAGCAGCAGTGCACTTTTTTGGCAAGCAAAAGACGGCATACGAGATACGTTGTGGTGTTGTGTGTTCGCCGTCTTCGT	5	3317	4	0	9	0
61744443|NM_052841.3|15546	TAGAAGACGCACCGGCACAATTGCACTGGAGTTTAAGTTAATATTCATAGCTTAAACTCCGGTGCAATTGTGTTTTTTGGCAAGCAAAAGACGGCATACGAGATTGGTTGTGGTACTGACACTTCGCCGTCTTCGT	5	7	2854	0	0	38
61966716|NM_001013630.1|15550	TAGAAGACGCACCGGCAGAAACTGGGTGCTTTGGTGGTTAATATTCATAGCCACTAAAGCACCCGGTTTCTGTTTTTTGGCAAGCAAAAGACGGCATACGAGATGTGTTGTGGTACTGTGACTTCGCCGTCTTCGT	5	4344	4	0	16	0
62241012|NM_001014431.1|15593	TAGAAGACGCACCGGCCGATTCATGTAGGGAAGTGTGTTAATATTCATAGCACATTTCCCTACGTGAATCGGTTTTTTGGCAAGCAAAAGACGGCATACGAGATTGGTTGTGGTTGACACCATTCGCCGTCTTCGT	5	3898	2	0	47	0
62860045|NM_032143.2|15652	TAGAAGACGCACCGGGCCTAATCACTGTATTGTGTAGTTAATATTCATAGCTGCACAATACAGTGATTAGGCTTTTTTGGCAAGCAAAAGACGGCATACGAGATGTGTTGTGCAGTACCAGTTTCGCCGTCTTCGT	5	0	628	0	1	6
66392202|NM_001018136.1|15986	TAGAAGACGCACCGGGAGGCAACAGGATTGATTATTGTTAATATTCATAGCAATGATCAATCCTGTTGCCTCTTTTTTGGCAAGCAAAAGACGGCATACGAGATACGTTGTGACCATGGTACTTCGCCGTCTTCGT	5	2048	1	0	4	0
68216043|NM_002609.3|16076	TAGAAGACGCACCGGCCTGGTGCTTCTTACTCATAAGTTAATATTCATAGCTTGTGAGTGAGAAGCACCAGGTTTTTTGGCAAGCAAAAGACGGCATACGAGATGTGTTGTGACTGGTTGGTTTCGCCGTCTTCGT	5	2021	3	0	7	59
74099698|NM_019854.3|16362	TAGAAGACGCACCGGGTGGATGGGTTACTGTTTGTTGTTAATATTCATAGCAACAGACAGTAGCCCATCCACTTTTTTGGCAAGCAAAAGACGGCATACGAGATTGGTTGTGTGTGACACACTTCGCCGTCTTCGT	5	4424	5	0	7	0
74316005|NM_173515.2|16376	TAGAAGACGCACCGGGAGGTAGAGGTTTAAGTGTGGGTTAATATTCATAGCCTACACTTAAACCTCTGCCTCTTTTTTGGCAAGCAAAAGACGGCATACGAGATTGGTTGTGTGTGTGACGTTTCGCCGTCTTCGT	5	875	2	0	3	0
78000212|NM_001034024.1|16512	TAGAAGACGCACCGGGCCTTGGAGGTGGATGCTATTGTTAATATTCATAGCAATGGCATCCACTTCCAAGGCTTTTTTGGCAAGCAAAAGACGGCATACGAGATGTCAGTGTGTACGTGTGTTTCGCCGTCTTCGT	5	1	0	0	0	0
83267873|NM_001037553.1|16568	TAGAAGACGCACCGGCGTTGTGGTATTGCTGAGTATGTTAATATTCATAGCATGCTCAGCAATACCGCAACGTTTTTTGGCAAGCAAAAGACGGCATACGAGATTGCAGTGTGTACTGACGTTTCGCCGTCTTCGT	5	2850	1	0	63	39
83267873|NM_001037553.1|16570	TAGAAGACGCACCGGGAGCCTTTGGTTGCTTTCTTTGTTAATATTCATAGCAGAGAAAGCAGCCAAAGGCTCTTTTTTGGCAAGCAAAAGACGGCATACGAGATACCAGTGTGTACTGACACTTCGCCGTCTTCGT	5	2352	2	0	8	0
83627720|NM_199289.1|16610	TAGAAGACGCACCGGGAGACTTGCCTGCTAATTATTGTTAATATTCATAGCGATAATTAGCAGGCAAGTCTCTTTTTTGGCAAGCAAAAGACGGCATACGAGATACCAGTGTGTTGACGTACTTCGCCGTCTTCGT	5	3113	1	0	11	0
85838514|NM_024960.4|16696	TAGAAGACGCACCGGGCATTACTCTGGTTTGTATTAGTTAATATTCATAGCTAATGCAAACCAGAGTAATGCTTTTTTGGCAAGCAAAAGACGGCATACGAGATTGCAGTGTCAGTTGACGTTTCGCCGTCTTCGT	5	1628	740	0	99	6
88196791|NM_001039547.1|16808	TAGAAGACGCACCGGGCTCAGGGATAACCTATATGGGTTAATATTCATAGCTCATATGGGTTATCCCTGAGCTTTTTTGGCAAGCAAAAGACGGCATACGAGATCACAGTGTCAACACACGTTTCGCCGTCTTCGT	5	3186	5	0	9	0
89142738|NM_012405.3|16903	TAGAAGACGCACCGGCCTAGTTCAATGTTTGGTGTTGTTAATATTCATAGCAACACCAAGCATTGAGCTAGGTTTTTTGGCAAGCAAAAGACGGCATACGAGATCACAGTGTACGTGTCATGTTCGCCGTCTTCGT	5	3	866	0	0	41
89903005|NM_013302.3|17002	TAGAAGACGCACCGGCTGGCTATGATGGTGGTTCTGGTTAATATTCATAGCCAGAATCACCATCATGGCCAGTTTTTTGGCAAGCAAAAGACGGCATACGAGATGTCAGTGTACCAACACACTTCGCCGTCTTCGT	5	2582	0	0	11	0
90991701|NM_024652.3|17071	TAGAAGACGCACCGGCTGGTTGTGAAATCATATTGTGTTAATATTCATAGCACAATGTGATTTCACAACCAGTTTTTTGGCAAGCAAAAGACGGCATACGAGATACCAGTGTACACACTGTGTTCGCCGTCTTCGT	5	4	1173	0	0	8
103471998|NM_006281.2|17432	TAGAAGACGCACCGGCACTGAAGGGCTTTATGTTATGTTAATATTCATAGCGTAACATAAAGCCCTTCAGTGTTTTTTGGCAAGCAAAAGACGGCATACGAGATCACAGTCAGTGTCAACGTTTCGCCGTCTTCGT	5	6	3275	0	0	28
110349787|NM_018489.2|17645	TAGAAGACGCACCGGGTGTCTGTTGTGCTGTGTAAAGTTAATATTCATAGCTTTGCACAGCACAGCAGACACTTTTTTGGCAAGCAAAAGACGGCATACGAGATGTCAGTCAGTTGACTGCATTCGCCGTCTTCGT	5	0	0	0	0	0
110349798|NM_007170.2|17667	TAGAAGACGCACCGGGACTGACGTGTTTGGATGGTTGTTAATATTCATAGCAATCATCCAAACGCGTCAGTCTTTTTTGGCAAGCAAAAGACGGCATACGAGATTGCAGTCACAGTGTGTTGTTCGCCGTCTTCGT	5	202	8	0	0	35
110611907|NM_001042600.1|17672	TAGAAGACGCACCGGGCATGTCCTTATCTCCTAATAGTTAATATTCATAGCTATTGGGAGATGAGGACATGCTTTTTTGGCAAGCAAAAGACGGCATACGAGATTGCAGTCACAGTGTACGTTTCGCCGTCTTCGT	5	5	3953	0	0	66
113416858|XM_293903.7|17971	TAGAAGACGCACCGGCTCCATCAAGGCTAACTGTATGTTAATATTCATAGCATGCAGTTGGCCTTGATGGAGTTTTTTGGCAAGCAAAAGACGGCATACGAGATACCAGTCAACGTTGGTTGTTCGCCGTCTTCGT	5	4	0	0	0	0
113422553|XM_372429.5|17982	TAGAAGACGCACCGGCCCAACTATGGAAGAATTTGTGTTAATATTCATAGCGCAAATTCTTCCATGGTTGGGTTTTTTGGCAAGCAAAAGACGGCATACGAGATACCAGTCAACGTTGTGACTTCGCCGTCTTCGT	5	2199	2133	0	8	74
115387097|NM_006510.4|18102	TAGAAGACGCACCGGGAGAGCCGTTTAAGATATTTCGTTAATATTCATAGCGAAGTATCTTGAACGGCTCTCTTTTTTGGCAAGCAAAAGACGGCATACGAGATCACAGTCAACACTGCAACTTCGCCGTCTTCGT	5	4	0	0	0	0
115648064|NM_006556.3|18201	TAGAAGACGCACCGGGCTCTTTAGGAGGAGACTTCAGTTAATATTCATAGCTGGAGTCTCCTCCTGAAGAGCTTTTTTGGCAAGCAAAAGACGGCATACGAGATGTCAGTCATGGTCAACCATTCGCCGTCTTCGT	5	3260	1	0	11	0
116063535|NM_032314.3|18236	TAGAAGACGCACCGGCCTGGGAAGAGATTGCTAAAGGTTAATATTCATAGCCTTTGGCAATTTCTTCCCAGGTTTTTTGGCAAGCAAAAGACGGCATACGAGATACCAGTCATGGTTGTGGTTTCGCCGTCTTCGT	5	3737	55	0	10	0
119395737|NM_001079817.1|18750	TAGAAGACGCACCGGGCGTGAATCCACTGTTTCTTTGTTAATATTCATAGCGAAGAAACGGTGGATTCACGCTTTTTTGGCAAGCAAAAGACGGCATACGAGATCACAGTACCAGTTGTGACTTCGCCGTCTTCGT	5	1786	1	0	5	0
124494248|NM_012096.2|19039	TAGAAGACGCACCGGCTGGATTGTAGGGCATTAGAAGTTAATATTCATAGCTTCTGATGCCCTACGATCCAGTTTTTTGGCAAGCAAAAGACGGCATACGAGATTGCAGTACACCACATGTGTTCGCCGTCTTCGT	5	8	4715	0	47	124
126032349|NM_001081640.1|19114	TAGAAGACGCACCGGCTCCACATCCAAATTGTTTCTGTTAATATTCATAGCAGAAACAGTTTGGGTGTGGAGTTTTTTGGCAAGCAAAAGACGGCATACGAGATGTCAGTACACACACACACTTCGCCGTCTTCGT	5	5	5258	0	0	40
134152685|NM_001083592.1|19316	TAGAAGACGCACCGGGTCGTGATGAATGTGAAATTCGTTAATATTCATAGCGGATTTCACATTCATCGCGACTTTTTTGGCAAGCAAAAGACGGCATACGAGATGTCAGTACTGCATGCAGTTTCGCCGTCTTCGT	5	1195	0	0	5	0
134304837|NM_004836.4|19363	TAGAAGACGCACCGGGCCGTAGTAAGAAATGGATTAGTTAATATTCATAGCTGATCCATTTCTTACTACGGCTTTTTTGGCAAGCAAAAGACGGCATACGAGATGTCAGTACTGACACGTTGTTCGCCGTCTTCGT	5	1429	10	0	34	42
142345779|NM_022072.3|19401	TAGAAGACGCACCGGGCAGGTGGTGTTTGTTCTGTAGTTAATATTCATAGCTATAGAACAAACACCATCTGCTTTTTTGGCAAGCAAAAGACGGCATACGAGATGTCAGTACTGTGGTACCATTCGCCGTCTTCGT	5	2403	6	0	8	0
145275186|NM_020810.2|19483	TAGAAGACGCACCGGCAGGGACTATTCTGGTGTTCTGTTAATATTCATAGCAGAAGATCAGAATGGTCCCTGTTTTTTGGCAAGCAAAAGACGGCATACGAGATCACAGTTGGTGTCAACTGTTCGCCGTCTTCGT	5	975	919	0	3	11
145275186|NM_020810.2|19491	TAGAAGACGCACCGGCTGCAGTTGCTTTCTTGAATAGTTAATATTCATAGCTGTTCAAGAAAGCAGCTGCAGTTTTTTGGCAAGCAAAAGACGGCATACGAGATACCAGTTGGTGTACGTTGTTCGCCGTCTTCGT	5	769	1969	0	46	22
148539641|NM_017758.3|19760	TAGAAGACGCACCGGCCCTTTCCCTCATTGATGTTTGTTAATATTCATAGCAGACATCAGTGAGGGAAAGGGTTTTTTGGCAAGCAAAAGACGGCATACGAGATGTCAGTTGCAGTTGGTGTTTCGCCGTCTTCGT	5	2	3212	0	0	28
148612883|NM_006258.2|19912	TAGAAGACGCACCGGCTGGGCTATTCTCTTTCTTTAGTTAATATTCATAGCTGAAGAAAGGGAATAGCCCAGTTTTTTGGCAAGCAAAAGACGGCATACGAGATTGCAGTTGCATGGTACGTTTCGCCGTCTTCGT	5	417	0	0	0	0
150417995|NM_018227.5|20152	TAGAAGACGCACCGGCCTCTGCTTGTTTAACTAGTTGTTAATATTCATAGCAACTGGTTAAACGAGCAGAGGTTTTTTGGCAAGCAAAAGACGGCATACGAGATCACAGTTGACACTGACGTTTCGCCGTCTTCGT	5	6	4073	0	0	39
150417995|NM_018227.5|20164	TAGAAGACGCACCGGGAGGCATCTTTAGAGATTTACGTTAATATTCATAGCGTGAATCTCTAAAGGTGCCTCTTTTTTGGCAAGCAAAAGACGGCATACGAGATGTCAGTTGACTGGTCAGTTTCGCCGTCTTCGT	5	6	5162	0	0	53
153070259|NM_002356.5|20272	TAGAAGACGCACCGGGTGTGTCATTAGAAATGGTGTGTTAATATTCATAGCACACCATTTCTAGTGGCACACTTTTTTGGCAAGCAAAAGACGGCATACGAGATCACAGTTGTGGTTGGTGTTTCGCCGTCTTCGT	5	2863	1	0	56	0
153791732|NM_001319.6|20381	TAGAAGACGCACCGGCCTCTGTTTCTTTGTTGAAGTGTTAATATTCATAGCACTTCAGCAAAGAAACGGAGGTTTTTTGGCAAGCAAAAGACGGCATACGAGATGTCAGTTGTGACCATGCATTCGCCGTCTTCGT	5	1029	2	0	5	26
153791732|NM_001319.6|20383	TAGAAGACGCACCGGCCGTTTCTTTGTTGAAGTGGGGTTAATATTCATAGCCTCACTTCAGCAAAGAAACGGTTTTTTGGCAAGCAAAAGACGGCATACGAGATCACAGTTGTGACCATGTGTTCGCCGTCTTCGT	5	1975	2	0	9	0
153946420|NM_001433.3|20460	TAGAAGACGCACCGGGCAGTGTGAGATTTCTTATTGGTTAATATTCATAGCCAATGAGAAATCTCACACTGCTTTTTTGGCAAGCAAAAGACGGCATACGAGATTGCAGTTGTGTGACTGGTTTCGCCGTCTTCGT	5	3	2073	0	2	20
155030227|NM_002650.2|20520	TAGAAGACGCACCGGCTCCACTGTCTTTGACTATTTGTTAATATTCATAGCAAGTAGTCAAAGGCAGTGGAGTTTTTTGGCAAGCAAAAGACGGCATACGAGATACCACAGTGTGTACACGTTTCGCCGTCTTCGT	5	3264	1	0	10	0
157168359|NM_004043.2|20817	TAGAAGACGCACCGGGAGCTCTGGTTAAGGAATGTAGTTAATATTCATAGCTGCATTCCTTAGCCAGAGCTCTTTTTTGGCAAGCAAAAGACGGCATACGAGATACCACAGTCACACAGTCATTCGCCGTCTTCGT	5	2	3024	0	98	24
157671928|NM_002645.2|20927	TAGAAGACGCACCGGCACCTCCCTATATCTATATTCGTTAATATTCATAGCGAGTATAGATGTAGGGAGGTGTTTTTTGGCAAGCAAAAGACGGCATACGAGATACCACAGTCAACTGTGTGTTCGCCGTCTTCGT	5	1716	1866	0	153	25
157738608|NM_024602.5|20951	TAGAAGACGCACCGGCCTGTTCCAGCTAACTAGTTTGTTAATATTCATAGCAGACTAGTTGGCTGGAACAGGTTTTTTGGCAAGCAAAAGACGGCATACGAGATTGCACAGTCATGCACATGTTCGCCGTCTTCGT	5	4	1693	0	46	14
157738608|NM_024602.5|20953	TAGAAGACGCACCGGCTGCCTGTAAGAATGCAGTTTGTTAATATTCATAGCAGACTGCATTCTTGCAGGCAGTTTTTTGGCAAGCAAAAGACGGCATACGAGATTGCACAGTCATGCAACCATTCGCCGTCTTCGT	5	3028	649	0	105	6
157738664|NM_032789.3|20960	TAGAAGACGCACCGGGTGGAGATGGTGTTATTGGTGGTTAATATTCATAGCCATCAATAGCACCATCTCCACTTTTTTGGCAAGCAAAAGACGGCATACGAGATTGCACAGTCATGACGTGTTTCGCCGTCTTCGT	5	1281	2962	0	31	26
158138506|NM_001109891.1|21049	TAGAAGACGCACCGGCTGGTAGTTCTGGAATGGAGGGTTAATATTCATAGCCTTCCATTCCAGAACTGCCAGTTTTTTGGCAAGCAAAAGACGGCATACGAGATCACACAGTACGTTGACCATTCGCCGTCTTCGT	5	7	5861	0	43	74
167001642|NM_001114185.1|21562	TAGAAGACGCACCGGCAGGAGCTATGTTGTTAGAAGGTTAATATTCATAGCCTTCTGACAACATGGCTCCTGTTTTTTGGCAAGCAAAAGACGGCATACGAGATCACACACAGTGTTGACACTTCGCCGTCTTCGT	5	8200	4	0	20	25
168229153|NM_001726.3|21639	TAGAAGACGCACCGGCTCGGACACAGGAATTCATATGTTAATATTCATAGCGTATGAGTTCCTGTGTCCGAGTTTTTTGGCAAGCAAAAGACGGCATACGAGATTGCACACAGTACGTCATGTTCGCCGTCTTCGT	5	3	1	0	0	0
170650607|NM_000309.3|21937	TAGAAGACGCACCGGGCCCTAGTGGTGTTATCTTTGGTTAATATTCATAGCCAAAGATAGCACCATTAGGGCTTTTTTGGCAAGCAAAAGACGGCATACGAGATTGCACACACAACTGGTCATTCGCCGTCTTCGT	5	756	875	0	123	7
191252791|NM_177990.2|22754	TAGAAGACGCACCGGCGTGTTGGAAGTCTGAATTGAGTTAATATTCATAGCTCAGTTCAGACTTCCAGCACGTTTTTTGGCAAGCAAAAGACGGCATACGAGATTGCACAACGTTGACGTACTTCGCCGTCTTCGT	5	814	1	0	32	0
194097444|NM_006742.2|22936	TAGAAGACGCACCGGGAGATGTGGGTCTTTGATAGGGTTAATATTCATAGCTCTATCAAAGGCCCACATCTCTTTTTTGGCAAGCAAAAGACGGCATACGAGATTGCACAACCAACCAACGTTTCGCCGTCTTCGT	5	2397	781	0	26	5
194733738|NM_031244.2|23118	TAGAAGACGCACCGGGAGCTGGAGGTTGTTGGAGGAGTTAATATTCATAGCTTCTCCAATAACCTCCAGCTCTTTTTTGGCAAGCAAAAGACGGCATACGAGATGTCACAACACCAGTTGACTTCGCCGTCTTCGT	5	2	0	0	0	0
195927039|NM_033379.3|23167	TAGAAGACGCACCGGCGCAATAGGGAAGAATAGTTTGTTAATATTCATAGCAAACTGTTCTTCCCTGTTGCGTTTTTTGGCAAGCAAAAGACGGCATACGAGATGTCACAACACCATGTGTGTTCGCCGTCTTCGT	5	1805	1280	0	3	12
195963314|NM_031407.4|23215	TAGAAGACGCACCGGCAGACTGTAGAGCTTTAATAGGTTAATATTCATAGCCTATTAAGGCTCTGCAGTCTGTTTTTTGGCAAGCAAAAGACGGCATACGAGATTGCACAACACACACTGTGTTCGCCGTCTTCGT	5	2	322	0	0	3
208879422|NM_001135685.1|23690	TAGAAGACGCACCGGCTGTTCCCTGTAGTCTGTGTTGTTAATATTCATAGCAGCACAGACTGCAGGGAACAGTTTTTTGGCAAGCAAAAGACGGCATACGAGATTGCACATGGTACGTACACTTCGCCGTCTTCGT	5	2603	0	0	8	0
209571510|NM_015000.3|23761	TAGAAGACGCACCGGGTGTCTGCTCTTTAGAAGTTAGTTAATATTCATAGCTAGCTTCTAAAGGGCAGACACTTTTTTGGCAAGCAAAAGACGGCATACGAGATTGCACATGGTTGCAGTCATTCGCCGTCTTCGT	5	1478	2446	0	267	24
209863021|NM_001135954.1|23826	TAGAAGACGCACCGGCCTCACTTAGGAGTGGAAATTGTTAATATTCATAGCAGTTTCCACTCCTGAGTGAGGTTTTTTGGCAAGCAAAAGACGGCATACGAGATGTCACATGCAGTCAGTACTTCGCCGTCTTCGT	5	2995	1	0	7	0
213417918|NM_001139518.1|24064	TAGAAGACGCACCGGGAGAGAGTGTAGTACCTATTTGTTAATATTCATAGCAAATGGGTGCTACACTCTCTCTTTTTTGGCAAGCAAAAGACGGCATACGAGATGTCACATGACGTGTGTGTTTCGCCGTCTTCGT	5	2	1	0	0	0
216548563|NM_001142560.1|24246	TAGAAGACGCACCGGGAGTCTTGGTTCCTTTAGTTTGTTAATATTCATAGCAAACTGAAGGAACCAGGACTCTTTTTTGGCAAGCAAAAGACGGCATACGAGATACCACATGACACTGCAACTTCGCCGTCTTCGT	5	2144	1166	0	5	8
217272845|NM_001142594.1|24286	TAGAAGACGCACCGGGTGCAGCTGTTCTTGATAAAGGTTAATATTCATAGCCTTTGTCAAGGACAGCTGCACTTTTTTGGCAAGCAAAAGACGGCATACGAGATTGCACATGACTGCATGACTTCGCCGTCTTCGT	5	2183	1	0	10	0
217330621|NM_014308.3|24332	TAGAAGACGCACCGGGACAGAGCCAGTTTCTACTTTGTTAATATTCATAGCAAGGTAGAAGCTGGCTCTGTCTTTTTTGGCAAGCAAAAGACGGCATACGAGATACCACATGTGGTGTTGGTTTCGCCGTCTTCGT	5	1771	2	0	5	0
221625421|NM_182472.2|24615	TAGAAGACGCACCGGGCACATGTGTGTGTTATCATTGTTAATATTCATAGCAATGGTAACACACACATGTGCTTTTTTGGCAAGCAAAAGACGGCATACGAGATACCAACGTGTGTACCATGTTCGCCGTCTTCGT	5	270	0	0	0	0
223468673|NM_001145136.1|24771	TAGAAGACGCACCGGGCTACTATGGGTGGGTGTTTGGTTAATATTCATAGCCAAACATCCACCCATGGTAGCTTTTTTGGCAAGCAAAAGACGGCATACGAGATCACAACGTGTTGGTGTTGTTCGCCGTCTTCGT	5	2351	5	0	33	0
225637564|NM_003565.2|25095	TAGAAGACGCACCGGCTGGTGTTTGTACATATACATGTTAATATTCATAGCATGTGTATGTACAAACACCAGTTTTTTGGCAAGCAAAAGACGGCATACGAGATTGCAACGTACGTGTCATGTTCGCCGTCTTCGT	5	0	1	0	0	0
225637564|NM_003565.2|25100	TAGAAGACGCACCGGGACCGCATTCATAGCATCATTGTTAATATTCATAGCAGTGATGCTGTGAATGCGGTCTTTTTTGGCAAGCAAAAGACGGCATACGAGATTGCAACGTACGTGTTGGTTTCGCCGTCTTCGT	5	2535	5148	0	9	44
226442994|NM_004653.4|25239	TAGAAGACGCACCGGCTCTACCTGTGGTTTATCTTTGTTAATATTCATAGCAAAGATAGACCACAGGTAGAGTTTTTTGGCAAGCAAAAGACGGCATACGAGATTGCAACGTACACCACATGTTCGCCGTCTTCGT	5	4	2218	0	6	20
237757358|NM_001030312.2|25438	TAGAAGACGCACCGGCCATATGGTTCGCATTTCTATGTTAATATTCATAGCATAGAAGTGCGAACCATATGGTTTTTTGGCAAGCAAAAGACGGCATACGAGATTGCAACGTTGCACATGACTTCGCCGTCTTCGT	5	0	226	0	0	2
239752530|XM_001719676.2|25558	TAGAAGACGCACCGGGAGCAGATTGGCATTTGTAAGGTTAATATTCATAGCCTTACAGATGCCAGTCTGCTCTTTTTTGGCAAGCAAAAGACGGCATACGAGATGTCAACGTTGTGCACAACTTCGCCGTCTTCGT	5	1541	1421	0	3	11
239835753|NM_002970.2|25610	TAGAAGACGCACCGGGCTTTCTATGTTGTTTGTAGTGTTAATATTCATAGCACTACAAACAGCATAGAAAGCTTTTTTGGCAAGCAAAAGACGGCATACGAGATTGCAACCAGTGTGTACACTTCGCCGTCTTCGT	5	5	4098	0	1	32
254553504|NM_033115.3|25692	TAGAAGACGCACCGGGCCTGAGGATATTAGTTAGTTGTTAATATTCATAGCAACTGACTGATATCCTCAGGCTTTTTTGGCAAGCAAAAGACGGCATACGAGATTGCAACCAGTCACATGGTTTCGCCGTCTTCGT	5	2504	1	0	8	0
257467495|NM_014496.3|25768	TAGAAGACGCACCGGCACAGGTCCACAATATTTATAGTTAATATTCATAGCTATGAATATTGTGGACCTGTGTTTTTTGGCAAGCAAAAGACGGCATACGAGATTGCAACCAGTACACACGTTTCGCCGTCTTCGT	5	748	1090	0	35	14
260436925|NM_001931.4|25906	TAGAAGACGCACCGGCACCCAAATATTGTGCATATTGTTAATATTCATAGCAATGTGCACAATATTTGGGTGTTTTTTGGCAAGCAAAAGACGGCATACGAGATTGCAACCACAGTTGGTACTTCGCCGTCTTCGT	5	1536	1	0	4	0
260763964|NM_001001875.3|25951	TAGAAGACGCACCGGCTGGCCAAGATTATTTCTTTGGTTAATATTCATAGCCAGAGAAATAATCTTGGCCAGTTTTTTGGCAAGCAAAAGACGGCATACGAGATACCAACCACACACATGTGTTCGCCGTCTTCGT	5	1	69	0	0	3
119220593|NM_000875.3|84	TAGAAGACGCACCGGCCAAGTCTGAGTAAGATGATTGTTAATATTCATAGCAATCATCTTGCTCAGGCTTGGTTTTTTGGCAAGCAAAAGACGGCATACGAGATTGGTGTGTGTCACACAGTTTCGCCGTCTTCGT	4	1624	1093	0	6	14
113462006|NM_001031812.2|414	TAGAAGACGCACCGGCACCGAAACTTACTGTTGAATGTTAATATTCATAGCATTCAGCAGTAAGTTTCGGTGTTTTTTGGCAAGCAAAAGACGGCATACGAGATTGGTGTGTCAACCATGACTTCGCCGTCTTCGT	4	2	0	0	28	0
217330558|NM_001142610.1|494	TAGAAGACGCACCGGGTCAGTGGTATTCGCATTAAAGTTAATATTCATAGCTTTGATGCGAATACCACTGACTTTTTTGGCAAGCAAAAGACGGCATACGAGATTGGTGTGTCATGACTGACTTCGCCGTCTTCGT	4	3	3290	0	0	29
48374438|NM_014840.2|505	TAGAAGACGCACCGGGATCTTGAAGAAGCGAAGTAAGTTAATATTCATAGCTTGCTTCGCTTCTTCAGGATCTTTTTTGGCAAGCAAAAGACGGCATACGAGATTGGTGTGTCATGTGACCATTCGCCGTCTTCGT	4	1694	1797	0	4	22
148612808|NM_018979.2|522	TAGAAGACGCACCGGGCGTAGTTTCAAGTATTACAAGTTAATATTCATAGCTTGTGATACTTGAAACTACGCTTTTTTGGCAAGCAAAAGACGGCATACGAGATGTGTGTGTACGTGTACACTTCGCCGTCTTCGT	4	1395	607	0	2	4
148746217|NM_016281.3|806	TAGAAGACGCACCGGAGCGAGAGAATAAAGAATCTAGTTAATATTCATAGCTAGGTTCTTTATTCTCTCGCTTTTTTTGGCAAGCAAAAGACGGCATACGAGATGTGTGTGTTGGTACCAACTTCGCCGTCTTCGT	4	418	0	0	0	0
112789547|NM_001042771.1|866	TAGAAGACGCACCGGAGCGCCAGAAGCTATTAATTAGTTAATATTCATAGCTAGTTAATGGCTTCTGGCGCTTTTTTTGGCAAGCAAAAGACGGCATACGAGATACGTGTGTTGCAACGTACTTCGCCGTCTTCGT	4	881	3249	0	3	35
221307501|NM_001143976.1|919	TAGAAGACGCACCGGCCACCCAGAGTAATAGAATATGTTAATATTCATAGCATGTTCTATTACTCTGGGTGGTTTTTTGGCAAGCAAAAGACGGCATACGAGATCAGTGTGTTGACCACATGTTCGCCGTCTTCGT	4	0	0	0	0	0
148806858|NM_172207.2|1094	TAGAAGACGCACCGGCACGTTGTACTGCTTTGTTTAGTTAATATTCATAGCTAGACAAAGCAGTACAACGTGTTTTTTGGCAAGCAAAAGACGGCATACGAGATGTGTGTCAGTCAGTCAACTTCGCCGTCTTCGT	4	7	4248	0	0	40
85838510|NM_006609.3|1140	TAGAAGACGCACCGGGCAACGTCAAATTAGGAGATTGTTAATATTCATAGCAATCTCCTAGTTTGACGTTGCTTTTTTGGCAAGCAAAAGACGGCATACGAGATACGTGTCAGTCATGCAGTTTCGCCGTCTTCGT	4	2	1	0	104	0
93141035|NM_006871.3|1298	TAGAAGACGCACCGGCACAGGGTTGGTATAATTATAGTTAATATTCATAGCTATGATTATACCAACCCTGTGTTTTTTGGCAAGCAAAAGACGGCATACGAGATGTGTGTCACAGTCAGTACTTCGCCGTCTTCGT	4	67	3196	0	1	32
121114282|NM_014264.3|1391	TAGAAGACGCACCGGGAACGATGTTACTCAGTAGAAGTTAATATTCATAGCTTCTGCTGAGTGACATCGTTCTTTTTTGGCAAGCAAAAGACGGCATACGAGATGTGTGTCACACAACTGTGTTCGCCGTCTTCGT	4	2	1269	0	0	9
21389410|NM_144610.1|1422	TAGAAGACGCACCGGAGTTTCCCATTAGGCCTATTAGTTAATATTCATAGCTAATGGGCCTAATGGGAAACTTTTTTTGGCAAGCAAAAGACGGCATACGAGATCAGTGTCACAACGTTGACTTCGCCGTCTTCGT	4	1534	4	0	3	0
49355783|NM_015076.3|1502	TAGAAGACGCACCGGGCTTGTAGAGAGATTGTACTTGTTAATATTCATAGCAAGTGCAATCTCTCTACAAGCTTTTTTGGCAAGCAAAAGACGGCATACGAGATCAGTGTCACATGCATGACTTCGCCGTCTTCGT	4	1941	1	0	6	61
55770829|NM_003655.2|1658	TAGAAGACGCACCGGCAAGAACAAGAATGGACGTATGTTAATATTCATAGCATGCGTCCGTTCTTGTTCTTGTTTTTTGGCAAGCAAAAGACGGCATACGAGATCAGTGTCAACCATGACACTTCGCCGTCTTCGT	4	2	2724	0	0	28
133908622|NM_002740.5|1839	TAGAAGACGCACCGGCCTGAAGAACATGCTAGATTTGTTAATATTCATAGCAAATCTGGCATGTTCTTCAGGTTTTTTGGCAAGCAAAAGACGGCATACGAGATACGTGTCATGGTACTGTGTTCGCCGTCTTCGT	4	870	4	0	114	33
42544173|NM_012145.2|2198	TAGAAGACGCACCGGCCACAACTTTAGGAGTTCTTTGTTAATATTCATAGCAAAGAGCTCCTGAAGTTGTGGTTTTTTGGCAAGCAAAAGACGGCATACGAGATACGTGTACGTACCACAACTTCGCCGTCTTCGT	4	2	613	0	0	3
167621455|NM_173598.4|2312	TAGAAGACGCACCGGGCAGAGGTAATAATCTGGTAAGTTAATATTCATAGCTTGCCAGATTATTGCCTCTGCTTTTTTGGCAAGCAAAAGACGGCATACGAGATCAGTGTACCAGTGTACGTTTCGCCGTCTTCGT	4	1582	19	0	5	50
35493995|NM_194260.1|2396	TAGAAGACGCACCGGACCACCATTATTTCACTCGAAGTTAATATTCATAGCTTCGGGTGAAATAATGGTGGTTTTTTTGGCAAGCAAAAGACGGCATACGAGATGTGTGTACCACACATGGTTTCGCCGTCTTCGT	4	2	1501	0	63	18
66363687|NM_001018160.1|2398	TAGAAGACGCACCGGCCAAGCAGTATTGAAGATATAGTTAATATTCATAGCTATATCTTCAATACTGCTTGGTTTTTTGGCAAGCAAAAGACGGCATACGAGATTGGTGTACCACACATGACTTCGCCGTCTTCGT	4	2	0	0	0	0
225903415|NM_002093.3|2547	TAGAAGACGCACCGGCGGGACCTAAATGTCAAATTAGTTAATATTCATAGCTAGTTTGACATTTGGGTCCCGTTTTTTGGCAAGCAAAAGACGGCATACGAGATGTGTGTACCATGTGGTTGTTCGCCGTCTTCGT	4	953	0	0	3	31
19743892|NM_006354.2|2658	TAGAAGACGCACCGGCCCAAGAAGTAGAAATTGGAAGTTAATATTCATAGCTTCCAGTTTCTGCTTCTTGGGTTTTTTGGCAAGCAAAAGACGGCATACGAGATCAGTGTACACCAACGTACTTCGCCGTCTTCGT	4	4	210	0	1	2
54112402|NM_017780.2|2692	TAGAAGACGCACCGGGCTGCAATCATTCGTACTTTAGTTAATATTCATAGCTAAGGTACGGATGATTGCAGCTTTTTTGGCAAGCAAAAGACGGCATACGAGATTGGTGTACACACGTCAGTTTCGCCGTCTTCGT	4	4	1514	0	0	14
6912661|NM_012240.1|2761	TAGAAGACGCACCGGCCAGTGGTACTGGGTGAGAAAGTTAATATTCATAGCTTTCTCGCCCAGTACCGCTGGTTTTTTGGCAAGCAAAAGACGGCATACGAGATACGTGTACACTGGTACCATTCGCCGTCTTCGT	4	3	2976	0	0	31
41393591|NM_052853.3|2911	TAGAAGACGCACCGGCCAATAGATTGACCTGTGTTAGTTAATATTCATAGCTAACGCAGGTCAATCTGTTGGTTTTTTGGCAAGCAAAAGACGGCATACGAGATTGGTGTACTGCACATGTGTTCGCCGTCTTCGT	4	3	2304	0	0	19
41393591|NM_052853.3|2912	TAGAAGACGCACCGGCGCTTTGTTGGTGAAATTCTTGTTAATATTCATAGCAAGAATTTCACCAACAGAGCGTTTTTTGGCAAGCAAAAGACGGCATACGAGATCAGTGTACTGCAACGTGTTTCGCCGTCTTCGT	4	2	0	0	1	0
217035080|NM_001142545.1|2984	TAGAAGACGCACCGGCCATTCTTGGTATGTGCTATTGTTAATATTCATAGCAATGGCACATACCAGGAATGGTTTTTTGGCAAGCAAAAGACGGCATACGAGATCAGTGTACTGACACACGTTTCGCCGTCTTCGT	4	2149	1	0	7	0
55743137|NM_001006944.1|2996	TAGAAGACGCACCGGACCCTCTATTCTCTTTGATCAGTTAATATTCATAGCTGGTCAAAGAGAATGGAGGGTTTTTTTGGCAAGCAAAAGACGGCATACGAGATTGGTGTACTGACTGCAGTTTCGCCGTCTTCGT	4	4	5214	0	25	51
209364620|NM_001135740.1|3035	TAGAAGACGCACCGGCGAGAGCCCTTCTCACCTTTAGTTAATATTCATAGCTAGAGGTGGGAAGGGCTCTCGTTTTTTGGCAAGCAAAAGACGGCATACGAGATCAGTGTACTGTGCAACTGTTCGCCGTCTTCGT	4	4	2698	0	3	718
78000212|NM_001034024.1|3059	TAGAAGACGCACCGGGCCTTGGAGGTGGATGCTATTGTTAATATTCATAGCAATGGCATCCACTTCCAAGGCTTTTTTGGCAAGCAAAAGACGGCATACGAGATCAGTGTACTGTGTGGTTGTTCGCCGTCTTCGT	4	3	1608	0	0	14
195546895|NM_001379.2|3077	TAGAAGACGCACCGGGCCGAATATATTCTGATGGATGTTAATATTCATAGCATCCATCAGAATGTATTCGGCTTTTTTGGCAAGCAAAAGACGGCATACGAGATCAGTGTTGGTGTGTCACATTCGCCGTCTTCGT	4	2846	7	0	7	0
226442994|NM_004653.4|3110	TAGAAGACGCACCGGCGATCACATTACGAACGTATTGTTAATATTCATAGCAATGCGTTCGTAATGTGATCGTTTTTTGGCAAGCAAAAGACGGCATACGAGATCAGTGTTGGTGTACCAACTTCGCCGTCTTCGT	4	1628	1	0	6	36
10863902|NM_004238.1|3143	TAGAAGACGCACCGGCCGGAGTTTGAATTCATCTTTGTTAATATTCATAGCAAAGGTGGATTCAAACTCCGGTTTTTTGGCAAGCAAAAGACGGCATACGAGATCAGTGTTGGTCAGTCATGTTCGCCGTCTTCGT	4	2431	248	0	7	5
148612883|NM_006258.2|3162	TAGAAGACGCACCGGCGACTGTCAAGATTCTTGTAAGTTAATATTCATAGCTTACAAGAGTCTTGACGGTCGTTTTTTGGCAAGCAAAAGACGGCATACGAGATACGTGTTGGTCACAACACTTCGCCGTCTTCGT	4	2541	2128	0	7	21
26787971|NM_001320.5|3283	TAGAAGACGCACCGGCACATGCTCTTTATGGTGTATGTTAATATTCATAGCATGCACCATGAAGAGCATGTGTTTTTTGGCAAGCAAAAGACGGCATACGAGATACGTGTTGGTTGCAGTTGTTCGCCGTCTTCGT	4	1330	0	0	3	0
190886455|NM_002576.4|3301	TAGAAGACGCACCGGGCTGTGGGTTGTTGTGGAGTAGTTAATATTCATAGCTATTCCATAACAACCCACAGCTTTTTTGGCAAGCAAAAGACGGCATACGAGATCAGTGTTGGTTGACCACATTCGCCGTCTTCGT	4	2146	1	0	9	0
38708325|NM_001896.2|3318	TAGAAGACGCACCGGGTGAAGTATTTGAGGCTATTAGTTAATATTCATAGCTAATGGCCTCAAATACTTCACTTTTTTGGCAAGCAAAAGACGGCATACGAGATACGTGTTGGTTGTGCAACTTCGCCGTCTTCGT	4	4639	8	0	11	8
21614512|NM_012190.2|3346	TAGAAGACGCACCGGCTGTGAACAGAAACTGATATTGTTAATATTCATAGCAATGTCAGTTTCTGTTCACAGTTTTTTGGCAAGCAAAAGACGGCATACGAGATACGTGTTGCAGTCAGTACTTCGCCGTCTTCGT	4	1140	0	0	3	0
117553626|NM_004192.2|3435	TAGAAGACGCACCGGCTACGAGGAAATGAAGGTGAGGTTAATATTCATAGCTTCACCTTCGTTTCCTCGTAGTTTTTTGGCAAGCAAAAGACGGCATACGAGATCAGTGTTGCACAACACTGTTCGCCGTCTTCGT	4	112	2496	0	1	20
93141203|NM_018396.2|3462	TAGAAGACGCACCGGCCTGGTTTAATAATGGAAGAAGTTAATATTCATAGCTTCTTCCATTATTAAACCAGGTTTTTTGGCAAGCAAAAGACGGCATACGAGATCAGTGTTGCAACGTCAACTTCGCCGTCTTCGT	4	4	1374	0	1	14
145275205|NM_022840.3|3510	TAGAAGACGCACCGGCCTGTACTCTTCACTCATATAGTTAATATTCATAGCTATGTGAGTGAAGAGTACAGGTTTTTTGGCAAGCAAAAGACGGCATACGAGATACGTGTTGCAACTGCAACTTCGCCGTCTTCGT	4	2232	1	0	9	0
117606329|NM_144964.2|3514	TAGAAGACGCACCGGGCTCTAACCAAAGACAAATTTGTTAATATTCATAGCAAGTTTGTCTTTGGTTAGAGCTTTTTTGGCAAGCAAAAGACGGCATACGAGATTGGTGTTGCAACTGACACTTCGCCGTCTTCGT	4	7	2698	0	0	29
26787963|NM_032741.3|3565	TAGAAGACGCACCGGCCAAGACTTCTACTGTAAGAAGTTAATATTCATAGCTTCTTGCAGTAGAAGTCTTGGTTTTTTGGCAAGCAAAAGACGGCATACGAGATGTGTGTTGCATGACTGCATTCGCCGTCTTCGT	4	1487	9	0	52	0
223890189|NM_000019.3|3666	TAGAAGACGCACCGGCCAGATGTGGTGGTGAAAGGAGTTAATATTCATAGCTTCTTTCACCACTACATCTGGTTTTTTGGCAAGCAAAAGACGGCATACGAGATTGGTGTTGACCACAGTACTTCGCCGTCTTCGT	4	1584	0	0	7	0
20544175|NM_017614.3|3734	TAGAAGACGCACCGGGCTAGATATTTGAGGATGATAGTTAATATTCATAGCTATCATCCTCAAGTATCTAGCTTTTTTGGCAAGCAAAAGACGGCATACGAGATACGTGTTGACACCACAACTTCGCCGTCTTCGT	4	3082	1445	0	8	16
223468673|NM_001145136.1|3752	TAGAAGACGCACCGGAGCCTTTAGGTACTTGTGTTTGTTAATATTCATAGCAAACACAGGTACCTAAGGGCTTTTTTTGGCAAGCAAAAGACGGCATACGAGATTGGTGTTGACACACACGTTTCGCCGTCTTCGT	4	2121	3	0	5	0
239735578|NM_015028.2|3881	TAGAAGACGCACCGGCGAGTAGTATAATGTGGGAATGTTAATATTCATAGCATTCCCACATTGTACTGCTCGTTTTTTGGCAAGCAAAAGACGGCATACGAGATACGTGTTGTGGTACACCATTCGCCGTCTTCGT	4	936	3792	0	29	39
33286417|NM_002654.3|3971	TAGAAGACGCACCGGCGGGTGAGCTTTGCTATGAATGTTAATATTCATAGCATTCATGGCAAAGTTCACCCGTTTTTTGGCAAGCAAAAGACGGCATACGAGATGTGTGTTGTGACGTGTTGTTCGCCGTCTTCGT	4	2103	15	0	7	0
194272160|NM_002221.3|4060	TAGAAGACGCACCGGGCAAATTATGGAGGAAGATAAGTTAATATTCATAGCTTATCTTCCTCCATGATTTGCTTTTTTGGCAAGCAAAAGACGGCATACGAGATCAGTGTTGTGTGCATGGTTTCGCCGTCTTCGT	4	3226	2	0	9	53
153218446|NM_000221.2|4074	TAGAAGACGCACCGGGCTATAGACTTTGAGAAGGTTGTTAATATTCATAGCAACCTTCTCAAAGTCTGTAGCTTTTTTGGCAAGCAAAAGACGGCATACGAGATACGTGTTGTGTGACACACTTCGCCGTCTTCGT	4	2108	389	0	6	11
47132586|NM_145040.2|4134	TAGAAGACGCACCGGGACGGTGGTGATCCTGTTGGAGTTAATATTCATAGCTCCAGCAGGGTCACCACCGTCTTTTTTGGCAAGCAAAAGACGGCATACGAGATCAGTCAGTGTGTACCAACTTCGCCGTCTTCGT	4	2782	1	0	9	0
197333808|NM_015355.2|4372	TAGAAGACGCACCGGGCTGACAATCAAATGAATCATGTTAATATTCATAGCATGATTCATTTGATTGTCAGCTTTTTTGGCAAGCAAAAGACGGCATACGAGATGTGTCAGTCAGTCACAGTTTCGCCGTCTTCGT	4	1188	1	0	50	0
145275186|NM_020810.2|4392	TAGAAGACGCACCGGCCATAGCATAACTGAATCAAAGTTAATATTCATAGCTTTGATTCAGTTATGCTATGGTTTTTTGGCAAGCAAAAGACGGCATACGAGATGTGTCAGTCAGTACACGTTTCGCCGTCTTCGT	4	1557	2	0	69	31
44921612|NM_006383.2|4435	TAGAAGACGCACCGGGAACCTCACTTTCAATGACTTGTTAATATTCATAGCAAGTCGTTGAAAGTGAGGTTCTTTTTTGGCAAGCAAAAGACGGCATACGAGATGTGTCAGTCACACAGTTGTTCGCCGTCTTCGT	4	2164	3	0	9	136
62241012|NM_001014431.1|4494	TAGAAGACGCACCGGGATCCTCAAGAAGGAAGTTATGTTAATATTCATAGCATGACTTCCTTCTTGAGGATCTTTTTTGGCAAGCAAAAGACGGCATACGAGATTGGTCAGTCAACGTTGACTTCGCCGTCTTCGT	4	1387	1	0	92	13
32455251|NM_181504.2|4518	TAGAAGACGCACCGGCGGTACAGCAAAGAATATATAGTTAATATTCATAGCTATGTATTCTTTGCTGTACCGTTTTTTGGCAAGCAAAAGACGGCATACGAGATTGGTCAGTCAACACCAACTTCGCCGTCTTCGT	4	2673	4	0	9	0
225543284|NM_001145713.1|4604	TAGAAGACGCACCGGCCCTCCTCATAACAATTTCTTGTTAATATTCATAGCAAGAAGTTGTTGTGAGGAGGGTTTTTTGGCAAGCAAAAGACGGCATACGAGATACGTCAGTCATGTGTGGTTTCGCCGTCTTCGT	4	6	768	0	0	10
42741664|NM_003936.3|4615	TAGAAGACGCACCGGCAAAGGCGAGAGTCGACTTAAGTTAATATTCATAGCTTGAGTCGGCTCTCGCCTTTGTTTTTTGGCAAGCAAAAGACGGCATACGAGATCAGTCAGTACGTGTCATGTTCGCCGTCTTCGT	4	1113	0	0	5	0
31343499|NM_175886.2|4651	TAGAAGACGCACCGGGCGAAATCAACGACAGTTTAAGTTAATATTCATAGCTTAGACTGTCGTTGATTTCGCTTTTTTGGCAAGCAAAAGACGGCATACGAGATGTGTCAGTACGTACACTGTTCGCCGTCTTCGT	4	814	656	0	4	7
150010638|NM_015276.1|4698	TAGAAGACGCACCGGGACAACAAGTATTCCTTGTTTGTTAATATTCATAGCAAACAGGGAATACTTGTTGTCTTTTTTGGCAAGCAAAAGACGGCATACGAGATCAGTCAGTACCACAACACTTCGCCGTCTTCGT	4	6	4372	0	0	45
242246959|NM_005198.4|4788	TAGAAGACGCACCGGCCAGTTCTATTTCCAGTAGAAGTTAATATTCATAGCTTCTGCTGGAAGTAGAACTGGTTTTTTGGCAAGCAAAAGACGGCATACGAGATCAGTCAGTACACTGCAGTTTCGCCGTCTTCGT	4	0	774	0	0	6
258613967|NM_002735.2|4794	TAGAAGACGCACCGGGAGATCCTCAAGAGGAATATTGTTAATATTCATAGCAATGTTCCTCTTGAGGATCTCTTTTTTGGCAAGCAAAAGACGGCATACGAGATCAGTCAGTACACTGACACTTCGCCGTCTTCGT	4	2	1270	0	58	8
229577210|NM_001743.4|4803	TAGAAGACGCACCGGACAAAGATGGTGATGGAATTAGTTAATATTCATAGCTAGTTCCATCACCATCTTTGTTTTTTTGGCAAGCAAAAGACGGCATACGAGATACGTCAGTACTGGTGTTGTTCGCCGTCTTCGT	4	111	5521	0	1	143
187829199|NM_031284.4|4807	TAGAAGACGCACCGGCTTCAGTGATAAGGAAACTTTGTTAATATTCATAGCAAAGTTTCCTTATCACTGAAGTTTTTTGGCAAGCAAAAGACGGCATACGAGATTGGTCAGTACTGGTCATGTTCGCCGTCTTCGT	4	7	4849	0	1	43
187281516|NM_002591.3|4834	TAGAAGACGCACCGGGATCGAAAGCAAGATGGTTATGTTAATATTCATAGCATAACCGTCTTGCTTTCGATCTTTTTTGGCAAGCAAAAGACGGCATACGAGATCAGTCAGTACTGACGTACTTCGCCGTCTTCGT	4	1441	1563	0	63	14
19924164|NM_002944.2|4894	TAGAAGACGCACCGGGCTGCTAACATGTTTGATGTAGTTAATATTCATAGCTACATCAGACATGTTGGCAGCTTTTTTGGCAAGCAAAAGACGGCATACGAGATACGTCAGTTGGTCATGACTTCGCCGTCTTCGT	4	1347	703	0	3	8
194578904|NM_139013.2|4898	TAGAAGACGCACCGGCTCAGAGTCTGCAAGAAATTAGTTAATATTCATAGCTAGTTTCTTGCAGACTCTGAGTTTTTTGGCAAGCAAAAGACGGCATACGAGATACGTCAGTTGGTACGTACTTCGCCGTCTTCGT	4	0	0	0	0	0
62953125|NM_177939.2|4903	TAGAAGACGCACCGGGAGTTCTCCAATATGGACTTTGTTAATATTCATAGCAAGGTCCATGTTGGAGAACTCTTTTTTGGCAAGCAAAAGACGGCATACGAGATACGTCAGTTGGTACCATGTTCGCCGTCTTCGT	4	5	3742	0	1	60
151301095|NM_024831.6|4948	TAGAAGACGCACCGGGCGCAGATAAATAAAGATGAAGTTAATATTCATAGCTTCATCTTTATTTGTCTGCGCTTTTTTGGCAAGCAAAAGACGGCATACGAGATGTGTCAGTTGCACACAGTTTCGCCGTCTTCGT	4	1548	0	0	63	0
63252892|NM_001017974.1|4967	TAGAAGACGCACCGGGCAGTCTCTGAAAGAGTATATGTTAATATTCATAGCATGTACTCTTTCAGAGACTGCTTTTTTGGCAAGCAAAAGACGGCATACGAGATCAGTCAGTTGCAACCATGTTCGCCGTCTTCGT	4	92	0	0	0	0
181336713|NM_022731.3|5174	TAGAAGACGCACCGGGTTGTTGATTACTCACAGTTTGTTAATATTCATAGCAAACTGTGAGTAATCAACAACTTTTTTGGCAAGCAAAAGACGGCATACGAGATCAGTCACAGTGTTGCAACTTCGCCGTCTTCGT	4	1	0	0	0	0
229892268|NM_002019.4|5178	TAGAAGACGCACCGGCGTAAATGCTTTCAAGTTCATGTTAATATTCATAGCATGAACTTGAAAGCATTTACGTTTTTTGGCAAGCAAAAGACGGCATACGAGATACGTCACAGTGTTGACACTTCGCCGTCTTCGT	4	1	0	0	64	0
74099698|NM_019854.3|5247	TAGAAGACGCACCGGGAGGAAATCTATGGGACTATAGTTAATATTCATAGCTATGGTCCCGTAGATTTCCTCTTTTTTGGCAAGCAAAAGACGGCATACGAGATCAGTCACAGTCATGTGTGTTCGCCGTCTTCGT	4	1232	2742	0	92	74
88900510|NM_006109.3|5260	TAGAAGACGCACCGGCCTCAAGAATTCCTTGGAATAGTTAATATTCATAGCTATTCCAGGGAGTTCTTGAGGTTTTTTGGCAAGCAAAAGACGGCATACGAGATGTGTCACAGTACGTTGGTTTCGCCGTCTTCGT	4	1274	1099	0	8	36
189011543|NM_021140.2|5291	TAGAAGACGCACCGGGCAGCACGAATTAAGTATTTAGTTAATATTCATAGCTAAATACTTAATTCGTGCTGCTTTTTTGGCAAGCAAAAGACGGCATACGAGATTGGTCACAGTACACACTGTTCGCCGTCTTCGT	4	714	1	0	2	25
41055988|NM_017520.2|5323	TAGAAGACGCACCGGGCTGTTTATCTTCCATGTAAAGTTAATATTCATAGCTTTGCATGGAAGATAAACAGCTTTTTTGGCAAGCAAAAGACGGCATACGAGATACGTCACAGTTGGTACTGTTCGCCGTCTTCGT	4	5	2933	0	89	28
190360565|NM_052937.2|5408	TAGAAGACGCACCGGGAGGCATATTAGTCATGTCTAGTTAATATTCATAGCTAGGCATGACTAATATGCCTCTTTTTTGGCAAGCAAAAGACGGCATACGAGATTGGTCACACAGTACGTGTTTCGCCGTCTTCGT	4	2343	6	0	6	0
188035870|NM_020197.2|5499	TAGAAGACGCACCGGGCTGTGAAGGAGTTTGAATTAGTTAATATTCATAGCTGATTCAAACTCCTTCACAGCTTTTTTGGCAAGCAAAAGACGGCATACGAGATCAGTCACACACATGACTGTTCGCCGTCTTCGT	4	2	0	0	0	0
55956894|NM_001007239.1|5549	TAGAAGACGCACCGGGACCGAATGAAGGTTCATATTGTTAATATTCATAGCAATGTGGACCTTCATTCGGTCTTTTTTGGCAAGCAAAAGACGGCATACGAGATGTGTCACACAACACTGCATTCGCCGTCTTCGT	4	867	2244	0	30	35
28372546|NM_174928.1|5560	TAGAAGACGCACCGGCCCGAAAGAATTGTTGCATATGTTAATATTCATAGCATGTGCAGCAATTCTTTCGGGTTTTTTGGCAAGCAAAAGACGGCATACGAGATCAGTCACACAACTGACGTTTCGCCGTCTTCGT	4	1	0	0	10	0
56676398|NM_014064.2|5574	TAGAAGACGCACCGGGCCAAGACCTATTGGAAATAAGTTAATATTCATAGCTTGTTTCCAGTAGGTCTTGGCTTTTTTGGCAAGCAAAAGACGGCATACGAGATTGGTCACACATGGTCAACTTCGCCGTCTTCGT	4	1628	24	0	2	1
166197707|NM_001114092.1|5580	TAGAAGACGCACCGGGCCGATATGACTAACTTTGATGTTAATATTCATAGCATCAAAGTTGGTCATGTCGGCTTTTTTGGCAAGCAAAAGACGGCATACGAGATACGTCACACATGGTTGGTTTCGCCGTCTTCGT	4	1189	2	0	3	0
195927055|NM_138775.2|5615	TAGAAGACGCACCGGCCAGTGATGTTGGAGATTTAAGTTAATATTCATAGCTTAAGTCTCCAACATCACTGGTTTTTTGGCAAGCAAAAGACGGCATACGAGATACGTCACACATGACTGTGTTCGCCGTCTTCGT	4	2	48	0	84	0
116284410|NM_032730.4|5644	TAGAAGACGCACCGGCGTGATCCTTTACATGTGAAAGTTAATATTCATAGCTTTCACGTGTAAAGGATCACGTTTTTTGGCAAGCAAAAGACGGCATACGAGATACGTCACAACGTGTTGGTTTCGCCGTCTTCGT	4	2	0	0	0	42
260898774|NM_001039375.2|5710	TAGAAGACGCACCGGCATCAGAAATGGATAGCTTTAGTTAATATTCATAGCTAAAGCTATCCATTTCTGATGTTTTTTGGCAAGCAAAAGACGGCATACGAGATGTGTCACAACCAGTTGACTTCGCCGTCTTCGT	4	568	4	0	2	0
117190323|NM_001077395.1|5727	TAGAAGACGCACCGGCTCAGTTCTAATTGTAGGGAAGTTAATATTCATAGCTTCCCTACAGTTAGGACTGAGTTTTTTGGCAAGCAAAAGACGGCATACGAGATACGTCACAACCACATGTGTTCGCCGTCTTCGT	4	22	1270	0	61	10
58530885|NM_001570.3|5817	TAGAAGACGCACCGGGCCATGTACCTAATGATTATTGTTAATATTCATAGCAATAATCATTAGGTACATGGCTTTTTTGGCAAGCAAAAGACGGCATACGAGATGTGTCACAACACTGACCATTCGCCGTCTTCGT	4	1920	2	0	4	50
58530885|NM_001570.3|5818	TAGAAGACGCACCGGGCAACGTTAAGAGCTTTAATGGTTAATATTCATAGCCATTAGAGCTCTTGACGTTGCTTTTTTGGCAAGCAAAAGACGGCATACGAGATACGTCACAACACTGACACTTCGCCGTCTTCGT	4	1643	1	0	346	0
150378531|NM_017572.3|5830	TAGAAGACGCACCGGCCTGCATCAACTTGATCATCAGTTAATATTCATAGCTGGTGATCAGGTTGATGCAGGTTTTTTGGCAAGCAAAAGACGGCATACGAGATCAGTCACAACTGGTCAACTTCGCCGTCTTCGT	4	1673	0	0	5	0
75709179|NM_138957.2|5846	TAGAAGACGCACCGGCAGGTACCTGGAGTTTAATATGTTAATATTCATAGCGTATTAAACTCCAGGTACCTGTTTTTTGGCAAGCAAAAGACGGCATACGAGATGTGTCACAACTGCACAACTTCGCCGTCTTCGT	4	1168	2	0	5	0
189095272|NM_000215.3|5892	TAGAAGACGCACCGGGTTCAAGACAGATGGGTATATGTTAATATTCATAGCATATGCCCATCTGTCTTGAACTTTTTTGGCAAGCAAAAGACGGCATACGAGATTGGTCACATGGTGTCAGTTTCGCCGTCTTCGT	4	2	1	0	0	0
34335241|NM_004635.3|5919	TAGAAGACGCACCGGGCCCTGAAGCTCTTGTATGATGTTAATATTCATAGCGTCATACAGGAGCTTCAGGGCTTTTTTGGCAAGCAAAAGACGGCATACGAGATACGTCACATGGTCATGTGTTCGCCGTCTTCGT	4	1459	1	0	5	25
153791732|NM_001319.6|6061	TAGAAGACGCACCGGCGCCTGGATTTCTTTGAGAAGGTTAATATTCATAGCCTTCTCGAAGAAGTCCAGGCGTTTTTTGGCAAGCAAAAGACGGCATACGAGATCAGTCACATGACACTGCATTCGCCGTCTTCGT	4	139	112	0	64	90
260593715|NM_014916.3|6106	TAGAAGACGCACCGGGTAATTGCACTGTGGATAAATGTTAATATTCATAGCATTTATCCACAGTGCAATTACTTTTTTGGCAAGCAAAAGACGGCATACGAGATGTGTCACATGTGCAACACTTCGCCGTCTTCGT	4	2	1539	0	158	10
42734400|NM_174944.2|6117	TAGAAGACGCACCGGGCGGCACAAGTATCTCATTAAGTTAATATTCATAGCTTGATGAGGTACTTGTGCCGCTTTTTTGGCAAGCAAAAGACGGCATACGAGATGTGTCACATGTGACCACATTCGCCGTCTTCGT	4	2384	1	0	4	0
197245436|NM_001134335.1|6122	TAGAAGACGCACCGGCAGAGAGTAATGTGGTGTTAAGTTAATATTCATAGCTTAACACCACATTGCTCTCTGTTTTTTGGCAAGCAAAAGACGGCATACGAGATTGGTCACATGTGACACACTTCGCCGTCTTCGT	4	5	5997	0	0	48
197245436|NM_001134335.1|6123	TAGAAGACGCACCGGCAGAGCTATTACTCACTTAATGTTAATATTCATAGCATTAAGTGAGTAATAGCTCTGTTTTTTGGCAAGCAAAAGACGGCATACGAGATACGTCACATGTGACACTGTTCGCCGTCTTCGT	4	5	1416	0	1	53
110349736|NM_003576.3|6128	TAGAAGACGCACCGGCCCATTGTTAAGGAGTTATTGGTTAATATTCATAGCCAATAACTCCTTAGCAGTGGGTTTTTTGGCAAGCAAAAGACGGCATACGAGATCAGTCACATGTGTGGTGTTTCGCCGTCTTCGT	4	2	0	0	0	0
46909586|NM_207578.1|6180	TAGAAGACGCACCGGCTGAACAGTATTATGCTATGAGTTAATATTCATAGCTCATGGCATAATACTGTTCAGTTTTTTGGCAAGCAAAAGACGGCATACGAGATGTGTCAACGTGTACCAGTTTCGCCGTCTTCGT	4	256	0	0	7	0
148806858|NM_172207.2|6228	TAGAAGACGCACCGGGCTGAGGATAACCTTTATTTGGTTAATATTCATAGCCAAATAGAGGTTGTCCTCAGCTTTTTTGGCAAGCAAAAGACGGCATACGAGATGTGTCAACGTCACACAGTTTCGCCGTCTTCGT	4	2	0	0	0	0
207029297|NM_001031741.2|6314	TAGAAGACGCACCGGGAATTGGACATTTCGGATAATGTTAATATTCATAGCGTTATCCGAAATGTCCAATTCTTTTTTGGCAAGCAAAAGACGGCATACGAGATCAGTCAACGTACACACACTTCGCCGTCTTCGT	4	1412	2	0	7	0
194294512|NM_053006.4|6325	TAGAAGACGCACCGGCCTCGACAAGGATTTCAATATGTTAATATTCATAGCATGTTGAAGTCCTTGTCGAGGTTTTTTGGCAAGCAAAAGACGGCATACGAGATCAGTCAACGTACTGCACATTCGCCGTCTTCGT	4	4	1594	0	0	124
22035599|NM_004579.2|6351	TAGAAGACGCACCGGCCGACGCCTCTGTAATAATTGGTTAATATTCATAGCCAGTTATTGCAGAGGCGTCGGTTTTTTGGCAAGCAAAAGACGGCATACGAGATGTGTCAACGTTGGTTGTGTTCGCCGTCTTCGT	4	1829	2	0	5	0
62865640|NM_001015879.1|6369	TAGAAGACGCACCGGGCGAGAAATTAGATGAATAGCGTTAATATTCATAGCGCTGTTCATCTAATTTCTCGCTTTTTTGGCAAGCAAAAGACGGCATACGAGATACGTCAACGTTGACGTCATTCGCCGTCTTCGT	4	1669	278	0	4	3
194578889|NM_000788.2|6404	TAGAAGACGCACCGGCTCCTGTATAGGACATTGAAAGTTAATATTCATAGCTTTCAGTGTCCTATGCAGGAGTTTTTTGGCAAGCAAAAGACGGCATACGAGATTGGTCAACCAGTGTCAGTTTCGCCGTCTTCGT	4	8	4658	0	0	45
89276754|NM_002760.3|6472	TAGAAGACGCACCGGCACATTAAGCTCATGGACTTTGTTAATATTCATAGCAAAGTCCGTGAGCTTGATGTGTTTTTTGGCAAGCAAAAGACGGCATACGAGATTGGTCAACCACAGTACGTTTCGCCGTCTTCGT	4	8	3870	0	107	63
207028804|NM_007371.3|6549	TAGAAGACGCACCGGGTGAGATTCGTACTGAAGAATGTTAATATTCATAGCGTTCTTCGGTACGAATCTCACTTTTTTGGCAAGCAAAAGACGGCATACGAGATGTGTCAACCAACCACACATTCGCCGTCTTCGT	4	323	27	0	1	0
42741664|NM_003936.3|6634	TAGAAGACGCACCGGGCTGCGCTGTTTGGGCGATTTGTTAATATTCATAGCAAGTCGCCCAGACAGCGCAGCTTTTTTGGCAAGCAAAAGACGGCATACGAGATTGGTCAACCATGACACACTTCGCCGTCTTCGT	4	1662	1	0	7	0
32455251|NM_181504.2|6666	TAGAAGACGCACCGGGCCCTCAAATTTGACTCTATTGTTAATATTCATAGCAGTAGAGTCAAGTTTGAGGGCTTTTTTGGCAAGCAAAAGACGGCATACGAGATCAGTCAACACGTGTACACTTCGCCGTCTTCGT	4	510	0	0	1	0
259490270|NM_172215.2|6863	TAGAAGACGCACCGGCCTCTCATCTTTGAGCATTCAGTTAATATTCATAGCTGGATGCTCAAGGATGAGAGGTTTTTTGGCAAGCAAAAGACGGCATACGAGATTGGTCAACACTGGTTGTGTTCGCCGTCTTCGT	4	5	4461	0	1	35
51873041|NM_002929.2|6924	TAGAAGACGCACCGGCCCTCTTCAAGGATCTTAATTGTTAATATTCATAGCAGTTAAGGTCCTTGAAGAGGGTTTTTTGGCAAGCAAAAGACGGCATACGAGATACGTCAACTGGTGTTGGTTTCGCCGTCTTCGT	4	16	5978	0	1	62
51873041|NM_002929.2|6925	TAGAAGACGCACCGGGCCAAATTCTTCTGCAGTTTCGTTAATATTCATAGCGAAGCTGCAGAAGAGTTTGGCTTTTTTGGCAAGCAAAAGACGGCATACGAGATTGGTCAACTGGTGTTGCATTCGCCGTCTTCGT	4	2	0	0	0	0
83776595|NM_024046.3|6950	TAGAAGACGCACCGGGATGAGGAAGTAGGGTTAAATGTTAATATTCATAGCGTTTAACCCTACTTCCTCATCTTTTTTGGCAAGCAAAAGACGGCATACGAGATCAGTCAACTGGTACCAACTTCGCCGTCTTCGT	4	3264	41	0	12	0
41393592|NM_174922.3|7053	TAGAAGACGCACCGGGTTCTTTAGGAGAAACGTTAGGTTAATATTCATAGCCTGACGTTTCTCCTGAAGAACTTTTTTGGCAAGCAAAAGACGGCATACGAGATGTGTCAACTGACGTTGCATTCGCCGTCTTCGT	4	366	0	0	2	0
194306649|NM_006515.3|7322	TAGAAGACGCACCGGCAAGTGTTCAAGACGTATAAAGTTAATATTCATAGCTTTATGCGTCTTGAACACTTGTTTTTTGGCAAGCAAAAGACGGCATACGAGATTGGTCATGGTACCAACACTTCGCCGTCTTCGT	4	1837	1	0	6	0
194097346|NM_002646.3|7448	TAGAAGACGCACCGGCCAGATGAACGGACTATAAATGTTAATATTCATAGCATTTATGGTCCGTTCATCTGGTTTTTTGGCAAGCAAAAGACGGCATACGAGATGTGTCATGCAGTCAACGTTTCGCCGTCTTCGT	4	8	2663	0	178	24
222144230|NM_001144913.1|7464	TAGAAGACGCACCGGCAGTGAAACTTGGTATTTCATGTTAATATTCATAGCATGAAGTACCAAGTTTCACTGTTTTTTGGCAAGCAAAAGACGGCATACGAGATTGGTCATGCAGTACACGTTTCGCCGTCTTCGT	4	1	0	0	0	0
89903005|NM_013302.3|7533	TAGAAGACGCACCGGGCTTGAAGAAGTAGCTTAATGGTTAATATTCATAGCCATTAGGCTGCTTCTTCAAGCTTTTTTGGCAAGCAAAAGACGGCATACGAGATGTGTCATGCACAACTGCATTCGCCGTCTTCGT	4	440	0	0	2	0
38564323|NM_005793.3|7590	TAGAAGACGCACCGGGCCTCAATCTTGTGAAGCTCTGTTAATATTCATAGCAGGGCTTCGCAAGATTGAGGCTTTTTTGGCAAGCAAAAGACGGCATACGAGATACGTCATGCAACACCAACTTCGCCGTCTTCGT	4	1043	1743	0	2	17
34222325|NM_015654.3|7642	TAGAAGACGCACCGGGAGATGTGAACTTCTTCCTTAGTTAATATTCATAGCTGAGGAAGAGGTTCACATCTCTTTTTTGGCAAGCAAAAGACGGCATACGAGATCAGTCATGCATGCAACACTTCGCCGTCTTCGT	4	2	2611	0	0	23
38570139|NM_198867.1|7675	TAGAAGACGCACCGGGGTGTAAGGAGTTGGTGTTGGGTTAATATTCATAGCTCAACACCAACTCCTTGCACCTTTTTTGGCAAGCAAAAGACGGCATACGAGATACGTCATGCATGTGACTGTTCGCCGTCTTCGT	4	2	228	0	37	3
31652257|NM_014484.3|7831	TAGAAGACGCACCGGCCCTTGTTATCGCTGTATATTGTTAATATTCATAGCAATATGCAGCGATAGCAAGGGTTTTTTGGCAAGCAAAAGACGGCATACGAGATGTGTCATGACACCACATGTTCGCCGTCTTCGT	4	2	1954	0	0	15
87298839|NM_006020.2|7893	TAGAAGACGCACCGGCTCCACTCCATTTGGTAATTTGTTAATATTCATAGCAAATTACCAGATGGAGTGGAGTTTTTTGGCAAGCAAAAGACGGCATACGAGATGTGTCATGACTGCACACATTCGCCGTCTTCGT	4	3	1566	0	0	14
65287716|NM_001013703.2|7912	TAGAAGACGCACCGGTCTGGATGGATTAGCTTATATGTTAATATTCATAGCATATAAGCTAATCCATCCAGATTTTTTGGCAAGCAAAAGACGGCATACGAGATTGGTCATGACTGACACGTTTCGCCGTCTTCGT	4	2	962	0	0	6
83281442|NM_018006.4|8065	TAGAAGACGCACCGGAGAGATGGATTTGTTAGAAGGGTTAATATTCATAGCCCTTCTAGCAGATCCATCTCTTTTTTTGGCAAGCAAAAGACGGCATACGAGATACGTCATGTGACGTGTCATTCGCCGTCTTCGT	4	7	1473	0	47	18
66346707|NM_004742.2|8092	TAGAAGACGCACCGGGAACAAGGACTTGCGATATTTGTTAATATTCATAGCAAATGTCGCAGGTCCTTGTTCTTTTTTGGCAAGCAAAAGACGGCATACGAGATTGGTCATGTGACCATGGTTTCGCCGTCTTCGT	4	4	2853	0	0	33
41327753|NM_020639.2|8139	TAGAAGACGCACCGGTGTACTGTGGCTTGGTATATGGTTAATATTCATAGCCATATACCAGGCCACGGTACATTTTTTGGCAAGCAAAAGACGGCATACGAGATACGTCATGTGTGGTACTGTTCGCCGTCTTCGT	4	5	2245	0	37	19
113428459|XM_001124630.1|8163	TAGAAGACGCACCGGTCAAGGACAACTCAAACTTATGTTAATATTCATAGCATAAGTTTGAGTTGTCCTTGATTTTTTGGCAAGCAAAAGACGGCATACGAGATACGTCATGTGTGACGTTGTTCGCCGTCTTCGT	4	1	1720	0	0	15
210031232|NM_001136239.1|8180	TAGAAGACGCACCGGCTACCGAGCTTGTATAGATATGTTAATATTCATAGCATATCTATACAGGCTCGGTAGTTTTTTGGCAAGCAAAAGACGGCATACGAGATGTGTCATGTGTGTGCAGTTTCGCCGTCTTCGT	4	1379	34	0	38	19
112734862|NM_001043229.1|8239	TAGAAGACGCACCGGAGAATGTTTGAGGGTTCTAAAGTTAATATTCATAGCTTTAGAACCCTCAAGCATTCTTTTTTTGGCAAGCAAAAGACGGCATACGAGATCAGTACGTGTGTACTGTGTTCGCCGTCTTCGT	4	2	0	0	0	0
224177468|NM_012432.3|8282	TAGAAGACGCACCGGCAGTGATTAATTGTGAGTCTTGTTAATATTCATAGCAAGACTCACAATTAGTCACTGTTTTTTGGCAAGCAAAAGACGGCATACGAGATCAGTACGTGTCACAACACTTCGCCGTCTTCGT	4	805	1	0	4	1
142368883|NM_015508.3|8357	TAGAAGACGCACCGGTAGCAATGTCAACTCTATTTAGTTAATATTCATAGCTAAATAGAGTTGACATTGCTATTTTTTGGCAAGCAAAAGACGGCATACGAGATTGGTACGTGTACACCACATTCGCCGTCTTCGT	4	2669	369	0	7	3
150378492|NM_006766.3|8381	TAGAAGACGCACCGGATGCCTATTCCCGCTTATAATGTTAATATTCATAGCATTATAGGCGGGAGTAGGCATTTTTTTGGCAAGCAAAAGACGGCATACGAGATGTGTACGTGTACTGTGCATTCGCCGTCTTCGT	4	1184	0	0	153	0
23510383|NM_152998.1|8441	TAGAAGACGCACCGGGAAACAGCTGCTTTAGCTTTAGTTAATATTCATAGCTGAAGCTAAGGCAGCTGTTTCTTTTTTGGCAAGCAAAAGACGGCATACGAGATGTGTACGTGTTGTGACCATTCGCCGTCTTCGT	4	1098	268	0	4	3
154813198|NM_017554.2|8484	TAGAAGACGCACCGGCGAGGTGTGTGTACTTATTAAGTTAATATTCATAGCTTAATAGGTACACACACCTCGTTTTTTGGCAAGCAAAAGACGGCATACGAGATACGTACGTCAGTACCAGTTTCGCCGTCTTCGT	4	1392	1	0	3	0
170650607|NM_000309.3|8507	TAGAAGACGCACCGGGCAAACCCATCGTTCTATATTGTTAATATTCATAGCAATATGGAACGATGGGTTTGCTTTTTTGGCAAGCAAAAGACGGCATACGAGATGTGTACGTCAGTTGACTGTTCGCCGTCTTCGT	4	24	1	0	0	0
65287716|NM_001013703.2|8555	TAGAAGACGCACCGGCCGTCAAGATTACGGATTATAGTTAATATTCATAGCTATAGTCCGTAATCTTGACGGTTTTTTGGCAAGCAAAAGACGGCATACGAGATGTGTACGTCACAACACTGTTCGCCGTCTTCGT	4	3	155	0	99	2
197927426|NM_144497.2|8570	TAGAAGACGCACCGGTTTCCCTTGATAACCATATAAGTTAATATTCATAGCTTATATGGTTATCAAGGGAAATTTTTTGGCAAGCAAAAGACGGCATACGAGATGTGTACGTCACATGACACTTCGCCGTCTTCGT	4	424	0	0	1	0
74319830|NM_001033085.1|8596	TAGAAGACGCACCGGGCTACATGACAGTCTATAATTGTTAATATTCATAGCAATTATAGACTGTCATGTAGCTTTTTTGGCAAGCAAAAGACGGCATACGAGATGTGTACGTCAACCACAGTTTCGCCGTCTTCGT	4	13	857	0	106	7
26787963|NM_032741.3|8674	TAGAAGACGCACCGGCCAAGACTTCTACTGTAAGAAGTTAATATTCATAGCTTCTTGCAGTAGAAGTCTTGGTTTTTTGGCAAGCAAAAGACGGCATACGAGATACGTACGTCATGACGTACTTCGCCGTCTTCGT	4	2055	8	0	8	0
19743810|NM_013254.2|8734	TAGAAGACGCACCGGATTTGATGTGGTCGTGTAAATGTTAATATTCATAGCATTTACACGACCACATCAAATTTTTTTGGCAAGCAAAAGACGGCATACGAGATACGTACGTACGTCATGACTTCGCCGTCTTCGT	4	3	2782	0	0	23
148539627|NM_001098424.1|8805	TAGAAGACGCACCGGGCAACTTCTTTCAGGCTTTAAGTTAATATTCATAGCTTAAAGCCTGAAAGAGGTTGCTTTTTTGGCAAGCAAAAGACGGCATACGAGATGTGTACGTACCAACCACATTCGCCGTCTTCGT	4	1	0	0	0	28
30425443|NM_178510.1|8870	TAGAAGACGCACCGGCCTCCTAGAATATCACGTAAAGTTAATATTCATAGCTTTGCGTGATGTTCTAGGAGGTTTTTTGGCAAGCAAAAGACGGCATACGAGATGTGTACGTACACACCAACTTCGCCGTCTTCGT	4	1	0	0	50	0
226437603|NM_012308.2|8910	TAGAAGACGCACCGGGCATAGCTTCAACATCTCTATGTTAATATTCATAGCATAGGGATGTTGAAGCTATGCTTTTTTGGCAAGCAAAAGACGGCATACGAGATCAGTACGTACTGGTTGACTTCGCCGTCTTCGT	4	1875	1	0	37	0
38158004|NM_198125.1|8935	TAGAAGACGCACCGGAGAGCGATTGTAGTTGCTTTAGTTAATATTCATAGCTAGAGCAACTGCAATCGCTCTTTTTTTGGCAAGCAAAAGACGGCATACGAGATGTGTACGTACTGACCATGTTCGCCGTCTTCGT	4	1	1	0	34	0
209529732|NM_139032.2|9098	TAGAAGACGCACCGGCCGCTCTTTGACTTTGTCTTTGTTAATATTCATAGCAAAGGCAAAGTCAAAGGGCGGTTTTTTGGCAAGCAAAAGACGGCATACGAGATACGTACGTTGACGTACACTTCGCCGTCTTCGT	4	1	1182	0	0	10
4755133|NM_001381.2|9232	TAGAAGACGCACCGGGAGTTAAGGGAAGGACAATTCGTTAATATTCATAGCGGATTGTCCTTCCCTTGACTCTTTTTTGGCAAGCAAAAGACGGCATACGAGATACGTACCAGTGTCAGTGTTTCGCCGTCTTCGT	4	1041	0	0	3	0
4755133|NM_001381.2|9234	TAGAAGACGCACCGGCCAAAGCCATCTCTTCCTTACGTTAATATTCATAGCGTAGGGAAGGGATGGCTTTGGTTTTTTGGCAAGCAAAAGACGGCATACGAGATCAGTACCAGTGTCAGTACTTCGCCGTCTTCGT	4	2	22	0	0	185
4755133|NM_001381.2|9236	TAGAAGACGCACCGGCTGTGGAAGGTGGTGTATGGTGTTAATATTCATAGCACCATGCACCACTTTCCACAGTTTTTTGGCAAGCAAAAGACGGCATACGAGATTGGTACCAGTGTCACAGTTTCGCCGTCTTCGT	4	27	2239	0	0	15
7657151|NM_014606.1|9386	TAGAAGACGCACCGGCCTTGTCCTTCTCTTAATTTCGTTAATATTCATAGCGAAGTTAAGAGAAGGACAAGGTTTTTTGGCAAGCAAAAGACGGCATACGAGATTGGTACCAGTACACACACTTCGCCGTCTTCGT	4	1086	1	0	27	0
7657497|NM_014226.1|9419	TAGAAGACGCACCGGCAGCGCTTTGAAGGTATTGGGGTTAATATTCATAGCCTCAATACTTTCAAAGCGCTGTTTTTTGGCAAGCAAAAGACGGCATACGAGATCAGTACCAGTTGGTACTGTTCGCCGTCTTCGT	4	1675	1	0	5	0
8922664|NM_018216.1|9511	TAGAAGACGCACCGGCACTCTGGAAAGGACATAGAAGTTAATATTCATAGCTTCTGTGTCCTTTCCGGAGTGTTTTTTGGCAAGCAAAAGACGGCATACGAGATCAGTACCACAGTACCATGTTCGCCGTCTTCGT	4	2514	4	0	47	0
9257230|NM_002538.2|9535	TAGAAGACGCACCGGGCAGTAAAGGGCTTTATGTTGGTTAATATTCATAGCCAACATGAAGCCCTTTGCTGCTTTTTTGGCAAGCAAAAGACGGCATACGAGATACGTACCACAGTTGTGTGTTCGCCGTCTTCGT	4	236	55	0	2	1
9506614|NM_019023.1|9544	TAGAAGACGCACCGGGCTACATGACAAAGATAGAAAGTTAATATTCATAGCTTTCTGTCTTTGTCATGTAGCTTTTTTGGCAAGCAAAAGACGGCATACGAGATCAGTACCACACAGTACGTTTCGCCGTCTTCGT	4	2	680	0	0	6
9506614|NM_019023.1|9548	TAGAAGACGCACCGGGAGGATGTGGTTGTGGAATAAGTTAATATTCATAGCTTGTTCCACGACCACATCCTCTTTTTTGGCAAGCAAAAGACGGCATACGAGATACGTACCACACAGTTGGTTTCGCCGTCTTCGT	4	1750	2	0	5	61
13375890|NM_024648.1|9682	TAGAAGACGCACCGGGCTCATCATTGTTGAGGCTTTGTTAATATTCATAGCAAAGCCTCAGCAATGGTGAGCTTTTTTGGCAAGCAAAAGACGGCATACGAGATGTGTACCACATGCAGTACTTCGCCGTCTTCGT	4	697	1	0	0	0
15451901|NM_003618.2|9817	TAGAAGACGCACCGGGCAGAATCCTGTAAGATTGTTGTTAATATTCATAGCAGCAATCTTACAGGATTCTGCTTTTTTGGCAAGCAAAAGACGGCATACGAGATTGGTACCAACCACAACCATTCGCCGTCTTCGT	4	2	352	0	0	5
15451901|NM_003618.2|9824	TAGAAGACGCACCGGGAGCTTTAGCCTCTTATGTTTGTTAATATTCATAGCAAACATAGGAGGCTGAAGCTCTTTTTTGGCAAGCAAAAGACGGCATACGAGATTGGTACCAACCAACGTGTTTCGCCGTCTTCGT	4	1244	0	0	5	0
18141576|NM_053046.2|9907	TAGAAGACGCACCGGCCACCGTTACCAATTGAAGTTGTTAATATTCATAGCAGCTTCAGTTGGTAACGGTGGTTTTTTGGCAAGCAAAAGACGGCATACGAGATACGTACCAACACTGGTTGTTCGCCGTCTTCGT	4	5	4024	0	0	159
18490990|NM_018492.2|9943	TAGAAGACGCACCGGCTGAGGAGAATATGCCTTAAAGTTAATATTCATAGCTTTGAGGCATATTCTCCTCAGTTTTTTGGCAAGCAAAAGACGGCATACGAGATACGTACCAACTGCACATGTTCGCCGTCTTCGT	4	1369	1	0	6	0
19743892|NM_006354.2|9964	TAGAAGACGCACCGGCAGGTTGATTATCTGGCTTAGGTTAATATTCATAGCCTAGGCCAGATAATCAGCCTGTTTTTTGGCAAGCAAAAGACGGCATACGAGATCAGTACCAACTGACTGGTTTCGCCGTCTTCGT	4	3	4998	0	1	49
19743897|NM_004560.2|9976	TAGAAGACGCACCGGCACGTGCATATGAGGTCTATTGTTAATATTCATAGCAATGGACCTCATGTGCACGTGTTTTTTGGCAAGCAAAAGACGGCATACGAGATTGGTACCAACTGTGACGTTTCGCCGTCTTCGT	4	27	3069	0	0	31
19923267|NM_004705.2|10040	TAGAAGACGCACCGGCGACTTGGCTTTCTTTAGGTTGTTAATATTCATAGCAACCTGAAGAAGGCCAAGTCGTTTTTTGGCAAGCAAAAGACGGCATACGAGATGTGTACCATGGTTGACGTTTCGCCGTCTTCGT	4	2	1735	0	0	21
20544143|NM_001893.3|10155	TAGAAGACGCACCGGCTGATCTACTCTGTTATCAATGTTAATATTCATAGCATTGGTAACAGAGTAGATCAGTTTTTTGGCAAGCAAAAGACGGCATACGAGATGTGTACCATGACACACTGTTCGCCGTCTTCGT	4	1275	182	0	35	26
20544152|NM_007276.3|10173	TAGAAGACGCACCGGCCTGAAGTGGAGGGGATTTATGTTAATATTCATAGCGTAAATCCCTTCCACTTCAGGTTTTTTGGCAAGCAAAAGACGGCATACGAGATTGGTACCATGACTGTGCATTCGCCGTCTTCGT	4	2	68	0	0	1
21237724|NM_002649.2|10270	TAGAAGACGCACCGGCGTTGTAACCTTTGTCTTATTGTTAATATTCATAGCAATGAGACAAAGGTTACAACGTTTTTTGGCAAGCAAAAGACGGCATACGAGATCAGTACACGTGTCATGACTTCGCCGTCTTCGT	4	2480	2	0	6	0
21328453|NM_015985.2|10326	TAGAAGACGCACCGGCCTTGACCTAGAAGTCTAGAAGTTAATATTCATAGCTTCTGGACTTCTGGGTCAAGGTTTTTTGGCAAGCAAAAGACGGCATACGAGATACGTACACGTCACACAACTTCGCCGTCTTCGT	4	1559	1	0	5	0
21536287|NM_001824.2|10492	TAGAAGACGCACCGGCTCTCCACTCTTCTTAGAGTTGTTAATATTCATAGCAACTCTGAGAAGGGTGGAGAGTTTTTTGGCAAGCAAAAGACGGCATACGAGATACGTACACGTTGTGTGGTTTCGCCGTCTTCGT	4	2	0	0	0	86
21614549|NM_005546.3|10528	TAGAAGACGCACCGGGCTGCTACTTCTCTCTTTGAAGTTAATATTCATAGCTTCAAGGAGAGAGGTAGCAGCTTTTTTGGCAAGCAAAAGACGGCATACGAGATTGGTACACCAGTACGTGTTTCGCCGTCTTCGT	4	2	0	0	43	0
21614549|NM_005546.3|10532	TAGAAGACGCACCGGCTGCCTAAAGTGATGGAATTAGTTAATATTCATAGCTAGTTCCATCACTTTGGGCAGTTTTTTGGCAAGCAAAAGACGGCATACGAGATGTGTACACCAGTACCAGTTTCGCCGTCTTCGT	4	5	0	0	0	0
21735565|NM_145333.1|10578	TAGAAGACGCACCGGCTGCCTATATTTGCTGTATTTGTTAATATTCATAGCAAATGCAGCAAATATAGGCAGTTTTTTGGCAAGCAAAAGACGGCATACGAGATACGTACACCACACAGTACTTCGCCGTCTTCGT	4	2	30	0	0	2
22538463|NM_002794.3|10668	TAGAAGACGCACCGGGCCAACCTTTAGTGTTTGAATGTTAATATTCATAGCATTCGAACACTGAAGGTTGGCTTTTTTGGCAAGCAAAAGACGGCATACGAGATTGGTACACCAACACTGGTTTCGCCGTCTTCGT	4	2262	1	0	93	32
23110941|NM_002790.2|10791	TAGAAGACGCACCGGCTCAGAACTTCTTTGGGATAAGTTAATATTCATAGCTTGTCCCAGAGAAGTTCTGAGTTTTTTGGCAAGCAAAAGACGGCATACGAGATGTGTACACACGTACCATGTTCGCCGTCTTCGT	4	2163	113	0	5	2
23110945|NM_002792.2|10822	TAGAAGACGCACCGGGCGGAAGATTTGTGCTTTGGGGTTAATATTCATAGCTCCAAAGCACAGATCTTCCGCTTTTTTGGCAAGCAAAAGACGGCATACGAGATACGTACACACCAGTCAACTTCGCCGTCTTCGT	4	0	0	0	0	0
23510357|NM_153005.1|10847	TAGAAGACGCACCGGGACCCATTTGAGGTCATTTGAGTTAATATTCATAGCTCAGATGACCTCAGATGGGTCTTTTTTGGCAAGCAAAAGACGGCATACGAGATACGTACACACCACATGTGTTCGCCGTCTTCGT	4	900	0	0	2	0
23821022|NM_152899.1|10917	TAGAAGACGCACCGGCAGAAAGGTGATGAAGAAGTTGTTAATATTCATAGCAACTTCTTCATCGCCTTTCTGTTTTTTGGCAAGCAAAAGACGGCATACGAGATGTGTACACACACACCACATTCGCCGTCTTCGT	4	3	0	0	56	0
24308325|NM_032430.1|10958	TAGAAGACGCACCGGCCGTCACCTTCATTCTCATTTGTTAATATTCATAGCAGATGAGAGTGAAGGTGACGGTTTTTTGGCAAGCAAAAGACGGCATACGAGATTGGTACACACTGGTTGACTTCGCCGTCTTCGT	4	1243	5	0	3	0
24432008|NM_024615.2|10995	TAGAAGACGCACCGGCAGTGGAGGAAGGTTCTGGAGGTTAATATTCATAGCCTTCAGAATCTTCCTCCACTGTTTTTTGGCAAGCAAAAGACGGCATACGAGATGTGTACACACTGTGGTTGTTCGCCGTCTTCGT	4	31	0	0	0	129
24475703|NM_025209.2|11000	TAGAAGACGCACCGGGCGAGAGGAGGGATAATGTGGGTTAATATTCATAGCCCATATTATCCCTCTTCTCGCTTTTTTGGCAAGCAAAAGACGGCATACGAGATGTGTACACACTGTGACGTTTCGCCGTCTTCGT	4	2050	1	0	7	0
24475703|NM_025209.2|11001	TAGAAGACGCACCGGGCCGAACAATACTAGCAATATGTTAATATTCATAGCATGTTGCTGGTATTGTTCGGCTTTTTTGGCAAGCAAAAGACGGCATACGAGATCAGTACACACTGTGACCATTCGCCGTCTTCGT	4	5	913	0	0	10
24496766|NM_004712.3|11013	TAGAAGACGCACCGGCTCCAGCTTCTTTGCTTCTTAGTTAATATTCATAGCTGAGAAGCAGAGAAGCTGGAGTTTTTTGGCAAGCAAAAGACGGCATACGAGATGTGTACACTGGTGTCACATTCGCCGTCTTCGT	4	1433	1	0	4	0
25453480|NM_170723.1|11106	TAGAAGACGCACCGGCAGCTTCTTTGCCTAAATGTGGTTAATATTCATAGCCACATTTGGGCAAAGAGGCTGTTTTTTGGCAAGCAAAAGACGGCATACGAGATACGTACACTGCAACGTACTTCGCCGTCTTCGT	4	2	0	0	0	0
25777620|NM_170752.1|11162	TAGAAGACGCACCGGCACGTAGAGACATAGAGTGGTGTTAATATTCATAGCATCACTCTGTGTCTCTACGTGTTTTTTGGCAAGCAAAAGACGGCATACGAGATTGGTACACTGACCAACACTTCGCCGTCTTCGT	4	2400	1	0	6	0
27735084|NM_173492.1|11244	TAGAAGACGCACCGGGCATCTCTGAGAGGTATGATAGTTAATATTCATAGCTGTCATACCTCTCGGAGATGCTTTTTTGGCAAGCAAAAGACGGCATACGAGATCAGTACACTGTGACTGGTTTCGCCGTCTTCGT	4	1616	1154	0	2	8
27886587|NM_173175.1|11252	TAGAAGACGCACCGGCTGCCTTGTTGTTGGTTATGTGTTAATATTCATAGCACATGACCAACAGCAAGGCAGTTTTTTGGCAAGCAAAAGACGGCATACGAGATACGTACACTGTGTGCAGTTTCGCCGTCTTCGT	4	1594	1	0	5	30
27886587|NM_173175.1|11263	TAGAAGACGCACCGGGAGAGCTGCAGTATAGAGTTAGTTAATATTCATAGCTGACTCTATGCTGCAGCTCTCTTTTTTGGCAAGCAAAAGACGGCATACGAGATACGTACACTGTGTGTGTGTTCGCCGTCTTCGT	4	1829	1	0	5	0
27886606|NM_152881.2|11292	TAGAAGACGCACCGGGCCACTTATCTGCTAACTTTGGTTAATATTCATAGCCAAAGTTGGCAGATGAGTGGCTTTTTTGGCAAGCAAAAGACGGCATACGAGATTGGTACTGGTGTCATGGTTTCGCCGTCTTCGT	4	1	2771	0	32	26
27894386|NM_018063.3|11301	TAGAAGACGCACCGGCCTCCTTTCTTCTAGTAATGTGTTAATATTCATAGCGCATTACTAGAAGAAAGGAGGTTTTTTGGCAAGCAAAAGACGGCATACGAGATCAGTACTGGTGTACCACATTCGCCGTCTTCGT	4	281	759	0	2	7
28559070|NM_175630.1|11388	TAGAAGACGCACCGGCGATTGCTAGATTGGGATAATGTTAATATTCATAGCATTATCCCAGTCTAGCAATCGTTTTTTGGCAAGCAAAAGACGGCATACGAGATGTGTACTGGTCATGTGGTTTCGCCGTCTTCGT	4	1771	41	0	64	1
28559077|NM_175841.1|11394	TAGAAGACGCACCGGGCCTTCTTGATCCTTTGTAGAGTTAATATTCATAGCTCTACAGAGGATCAGGAAGGCTTTTTTGGCAAGCAAAAGACGGCATACGAGATCAGTACTGGTACGTGTACTTCGCCGTCTTCGT	4	1103	1	0	83	0
28559077|NM_175841.1|11397	TAGAAGACGCACCGGCTGATCCTTTGTAGAAAGGATGTTAATATTCATAGCATCCTTTCTACAGAGGATCAGTTTTTTGGCAAGCAAAAGACGGCATACGAGATGTGTACTGGTACGTCACATTCGCCGTCTTCGT	4	2	1	0	51	105
29171685|NM_030768.2|11482	TAGAAGACGCACCGGCTCCGAGGAAGGGAAGAGTGGGTTAATATTCATAGCCCATTCTTCTCTTCCTCGGAGTTTTTTGGCAAGCAAAAGACGGCATACGAGATTGGTACTGGTTGCAACACTTCGCCGTCTTCGT	4	1245	9	0	3	0
30425443|NM_178510.1|11543	TAGAAGACGCACCGGCACGTCTGTAATCTCAGCATTGTTAATATTCATAGCAGTGCTGGGATTACAGACGTGTTTTTTGGCAAGCAAAAGACGGCATACGAGATGTGTACTGCAGTCACATGTTCGCCGTCTTCGT	4	2674	1	0	9	0
30795228|NM_002110.2|11569	TAGAAGACGCACCGGGCCACAGTTTCCTTATCTGTTGTTAATATTCATAGCGACAGATGAGGAAACTGTGGCTTTTTTGGCAAGCAAAAGACGGCATACGAGATGTGTACTGCAGTTGGTCATTCGCCGTCTTCGT	4	1764	1393	0	5	56
31543156|NM_080661.2|11678	TAGAAGACGCACCGGCTCCTTTCTCCTATTCTTTCTGTTAATATTCATAGCAGAAAGAGTAGGAGAAAGGAGTTTTTTGGCAAGCAAAAGACGGCATACGAGATGTGTACTGCAACCATGACTTCGCCGTCTTCGT	4	11	2	0	78	107
31543809|NM_005424.2|11726	TAGAAGACGCACCGGCTGCTGTCTAACTTGTGATCAGTTAATATTCATAGCTGGTCACAGGTTAGACAGCAGTTTTTTGGCAAGCAAAAGACGGCATACGAGATACGTACTGCATGGTTGACTTCGCCGTCTTCGT	4	8	4124	0	0	86
31657139|NM_014215.1|11786	TAGAAGACGCACCGGCTGCTGTCTTTGTGTGGGGTTGTTAATATTCATAGCAATCCCACACAGAGACAGCAGTTTTTTGGCAAGCAAAAGACGGCATACGAGATCAGTACTGACGTGTACACTTCGCCGTCTTCGT	4	4182	3506	0	43	33
31657139|NM_014215.1|11791	TAGAAGACGCACCGGCCTTGTTGCCAATAAGTTTGTGTTAATATTCATAGCACAAACTTGTTGGCAGCAAGGTTTTTTGGCAAGCAAAAGACGGCATACGAGATCAGTACTGACGTGTTGTGTTCGCCGTCTTCGT	4	5	2474	0	95	24
32261325|NM_017990.3|11824	TAGAAGACGCACCGGCCTGCAGAAGCTATTAGTAGAGTTAATATTCATAGCTCTGCTAATGGCTTCTGCAGGTTTTTTGGCAAGCAAAAGACGGCATACGAGATCAGTACTGACGTTGGTGTTTCGCCGTCTTCGT	4	1697	1	0	7	28
32261325|NM_017990.3|11832	TAGAAGACGCACCGGCTGGTCCTCTGTAAGAAATAGGTTAATATTCATAGCCTGTTTCTTGCAGAGGACCAGTTTTTTGGCAAGCAAAAGACGGCATACGAGATTGGTACTGACGTTGACGTTTCGCCGTCTTCGT	4	1898	114	0	6	1
32307162|NM_181690.1|11870	TAGAAGACGCACCGGCAGAGGTGTTCTGGAAAGGAGGTTAATATTCATAGCCTTCTTTCCAGAACACTTCTGTTTTTTGGCAAGCAAAAGACGGCATACGAGATGTGTACTGACCACATGACTTCGCCGTCTTCGT	4	1483	1	0	6	0
32484974|NM_006721.2|12006	TAGAAGACGCACCGGCCCTGTGTATAGCAAATTGAGGTTAATATTCATAGCCTCAGTTTGCTGTACACAGGGTTTTTTGGCAAGCAAAAGACGGCATACGAGATGTGTACTGACTGACCAACTTCGCCGTCTTCGT	4	1	0	0	0	0
33149325|NM_000706.3|12055	TAGAAGACGCACCGGCTGGACTTTCTCTTGGATATTGTTAATATTCATAGCAATGTCCAAGAGAAAGTCCAGTTTTTTGGCAAGCAAAAGACGGCATACGAGATCAGTACTGTGGTCACATGTTCGCCGTCTTCGT	4	913	0	0	3	1
33383240|NM_004203.3|12135	TAGAAGACGCACCGGCGGTAAAGCGTTTCATGTTACGTTAATATTCATAGCGTGACATGGAACGCTTTACCGTTTTTTGGCAAGCAAAAGACGGCATACGAGATTGGTACTGTGCAACCATGTTCGCCGTCTTCGT	4	1553	3	0	5	64
33469981|NM_001715.2|12153	TAGAAGACGCACCGGCCCAGTAAGGTGTTTAGGATTGTTAATATTCATAGCAGTCCTGAACACCTTACTGGGTTTTTTGGCAAGCAAAAGACGGCATACGAGATACGTACTGTGCATGACCATTCGCCGTCTTCGT	4	1	0	0	260	0
33946290|NM_024830.3|12223	TAGAAGACGCACCGGGACCAGGATTCTCGTAGGAAGGTTAATATTCATAGCTTTCCTGCGAGAATCCTGGTCTTTTTTGGCAAGCAAAAGACGGCATACGAGATACGTACTGTGACTGTGTGTTCGCCGTCTTCGT	4	2490	3	0	9	0
34147632|NM_005030.3|12317	TAGAAGACGCACCGGCTGTCCTTTCTTTGGCTTTATGTTAATATTCATAGCATAAAGCCAAGGAAAGGACAGTTTTTTGGCAAGCAAAAGACGGCATACGAGATGTGTTGGTGTGTCATGCATTCGCCGTCTTCGT	4	151	2447	0	148	32
37574613|NM_197972.1|12527	TAGAAGACGCACCGGGTGGAAAGTAAAGAAGTTACAGTTAATATTCATAGCTGTGACTTCTTTACTTTCCACTTTTTTGGCAAGCAAAAGACGGCATACGAGATACGTTGGTGTTGACTGTGTTCGCCGTCTTCGT	4	4	3075	0	48	59
37595544|NM_002595.2|12544	TAGAAGACGCACCGGGCCAGTAGGTTATAGTTATTGGTTAATATTCATAGCCAATAGCTGTAACCTACTGGCTTTTTTGGCAAGCAAAAGACGGCATACGAGATACGTTGGTCAGTGTGTGTTTCGCCGTCTTCGT	4	54	1902	0	0	15
37595544|NM_002595.2|12551	TAGAAGACGCACCGGCACTCTGAGGAAGTCAGATTAGTTAATATTCATAGCTAGTCTGACTTCCTCGGAGTGTTTTTTGGCAAGCAAAAGACGGCATACGAGATCAGTTGGTCAGTGTCATGTTCGCCGTCTTCGT	4	30	9180	0	0	89
37622352|NM_003551.2|12589	TAGAAGACGCACCGGCCATAAGTATGGTGATTTGGTGTTAATATTCATAGCACCAAATCACCATGCTTATGGTTTTTTGGCAAGCAAAAGACGGCATACGAGATGTGTTGGTCAGTACTGCATTCGCCGTCTTCGT	4	20	1058	0	22	80
37675275|NM_005009.2|12604	TAGAAGACGCACCGGCACCAATTTCAGTGTCTTTCTGTTAATATTCATAGCAGAAAGGCACTGAAGTTGGTGTTTTTTGGCAAGCAAAAGACGGCATACGAGATACGTTGGTCAGTTGTGGTTTCGCCGTCTTCGT	4	11	3888	0	0	41
38016923|NM_006253.4|12622	TAGAAGACGCACCGGCCCAAGAGGGGATGGATTGTAGTTAATATTCATAGCTACAGTCCATTCCCTCTTGGGTTTTTTGGCAAGCAAAAGACGGCATACGAGATTGGTTGGTCACAGTTGACTTCGCCGTCTTCGT	4	2152	2	0	5	0
38016923|NM_006253.4|12623	TAGAAGACGCACCGGCTGAGTTTGGGTTAGGAAGATGTTAATATTCATAGCATCTTCCTGACCCAGACTCAGTTTTTTGGCAAGCAAAAGACGGCATACGAGATACGTTGGTCACAGTTGTGTTCGCCGTCTTCGT	4	2	963	0	1	8
38016940|NM_014365.2|12647	TAGAAGACGCACCGGCACCTCTGAATATTCTTGTGAGTTAATATTCATAGCTCACAGGAATATTCGGAGGTGTTTTTTGGCAAGCAAAAGACGGCATACGAGATACGTTGGTCACAACCATGTTCGCCGTCTTCGT	4	0	0	0	0	0
38158004|NM_198125.1|12688	TAGAAGACGCACCGGCCGAATCATGATAGTCAGTAAGTTAATATTCATAGCTTGCTGACTGTCATGATTCGGTTTTTTGGCAAGCAAAAGACGGCATACGAGATACGTTGGTCAACCAGTGTTTCGCCGTCTTCGT	4	1	0	0	0	1
38348415|NM_198571.1|12788	TAGAAGACGCACCGGCGCTGTCTCCAATATTGGTTTGTTAATATTCATAGCGAACCAGTATTGGAGACAGCGTTTTTTGGCAAGCAAAAGACGGCATACGAGATACGTTGGTCATGTGCAGTTTCGCCGTCTTCGT	4	695	1	0	2	0
38708325|NM_001896.2|12882	TAGAAGACGCACCGGCCACAGTAAGGGAATCATGTAGTTAATATTCATAGCTGCATGATTCCCTTGCTGTGGTTTTTTGGCAAGCAAAAGACGGCATACGAGATCAGTTGGTACCACAGTACTTCGCCGTCTTCGT	4	2	783	0	16	6
39995073|NM_079421.2|12945	TAGAAGACGCACCGGCACACTGTTGTGGTTAGCTTTGTTAATATTCATAGCAAAGCTGACCACAGCAGTGTGTTTTTTGGCAAGCAAAAGACGGCATACGAGATCAGTTGGTACACCAGTCATTCGCCGTCTTCGT	4	2	765	0	34	9
40068460|NM_007284.3|12974	TAGAAGACGCACCGGCCCAGAAATCTTTGGCCATAAGTTAATATTCATAGCTTGTGGCCAAAGGTTTCTGGGTTTTTTGGCAAGCAAAAGACGGCATACGAGATCAGTTGGTACACACTGACTTCGCCGTCTTCGT	4	2	0	0	1	127
40068460|NM_007284.3|12981	TAGAAGACGCACCGGCAGTTTGGGGTGGTTGAATGTGTTAATATTCATAGCGCATTCAACCATCCCAAACTGTTTTTTGGCAAGCAAAAGACGGCATACGAGATGTGTTGGTACACTGCACATTCGCCGTCTTCGT	4	1905	2	0	9	0
40068474|NM_002822.3|12996	TAGAAGACGCACCGGCAGAATGCCTAGGGATATGAGGTTAATATTCATAGCTTCATATCCCTGGGCATTCTGTTTTTTGGCAAGCAAAAGACGGCATACGAGATTGGTTGGTACTGGTCAGTTTCGCCGTCTTCGT	4	8	6476	0	0	60
40068478|NM_024864.3|13008	TAGAAGACGCACCGGCAGAGGAAGTTGTTTCTTGTTGTTAATATTCATAGCAACAGGAAACAGCTTCCTCTGTTTTTTGGCAAGCAAAAGACGGCATACGAGATCAGTTGGTACTGCAGTGTTTCGCCGTCTTCGT	4	19	1	0	30	0
40316917|NM_199044.2|13063	TAGAAGACGCACCGGCCCTGGAAGATCTTTGAGATTGTTAATATTCATAGCAGTCTCAGAGATCTTCCAGGGTTTTTTGGCAAGCAAAAGACGGCATACGAGATACGTTGGTTGGTGTCATGTTCGCCGTCTTCGT	4	828	0	0	2	0
40788016|NM_025195.2|13111	TAGAAGACGCACCGGGCAGAGTATGGACATCTTATAGTTAATATTCATAGCTGTAAGATGTCCATACTCTGCTTTTTTGGCAAGCAAAAGACGGCATACGAGATTGGTTGGTTGGTTGCATGTTCGCCGTCTTCGT	4	1	0	0	1	0
41055988|NM_017520.2|13172	TAGAAGACGCACCGGCAGTGTCTAGACTGTGTATTTGTTAATATTCATAGCAAATACGCAGTCTGGACACTGTTTTTTGGCAAGCAAAAGACGGCATACGAGATGTGTTGGTTGCATGCAGTTTCGCCGTCTTCGT	4	0	2272	0	0	21
41327733|NM_201283.1|13252	TAGAAGACGCACCGGCCTGTAGATCATTAGAGGAAAGTTAATATTCATAGCTTTCCTCTGATGATCTGCAGGTTTTTTGGCAAGCAAAAGACGGCATACGAGATACGTTGGTTGTGGTCAGTTTCGCCGTCTTCGT	4	23	3890	0	55	36
41349475|NM_018699.2|13284	TAGAAGACGCACCGGCTGATCAGCATAATAGAAGTAGTTAATATTCATAGCTACTTCTGTTATGCTGATCAGTTTTTTGGCAAGCAAAAGACGGCATACGAGATGTGTTGGTTGTGACCAGTTTCGCCGTCTTCGT	4	767	1444	0	0	10
41352711|NM_001556.1|13329	TAGAAGACGCACCGGCGTGACTGGATAGTGTCTAATGTTAATATTCATAGCATTGGACACTGTCCAGTCACGTTTTTTGGCAAGCAAAAGACGGCATACGAGATACGTTGCAGTGTCAGTCATTCGCCGTCTTCGT	4	5	1855	0	0	15
41352716|NM_015902.4|13346	TAGAAGACGCACCGGGTCACCAATTTCTGGGTTTAAGTTAATATTCATAGCTTAGACCCAGAAGTTGGTGACTTTTTTGGCAAGCAAAAGACGGCATACGAGATTGGTTGCAGTGTACGTACTTCGCCGTCTTCGT	4	1578	2	0	5	0
41872582|NM_004850.3|13427	TAGAAGACGCACCGGCCAGCACATTTACTAGAAGAAGTTAATATTCATAGCTTCTTCTGGTAAATGTGCTGGTTTTTTGGCAAGCAAAAGACGGCATACGAGATGTGTTGCAGTCATGGTTGTTCGCCGTCTTCGT	4	3	1	0	376	155
42734400|NM_174944.2|13514	TAGAAGACGCACCGGCCCTTCTTATCGCTAAGTGAAGTTAATATTCATAGCTTCACTTGGCGGTAAGAAGGGTTTTTTGGCAAGCAAAAGACGGCATACGAGATCAGTTGCAGTTGGTACACTTCGCCGTCTTCGT	4	5	1899	0	0	17
44890053|NM_030906.2|13558	TAGAAGACGCACCGGCCTCTAGTGTTGGACAGTATAGTTAATATTCATAGCTGTACTGTCCAACACTGGAGGTTTTTTGGCAAGCAAAAGACGGCATACGAGATCAGTTGCAGTTGTGCAACTTCGCCGTCTTCGT	4	1193	1	0	1	0
44890053|NM_030906.2|13569	TAGAAGACGCACCGGGTGCCACCTTTAGTGATTTGTGTTAATATTCATAGCACAGATCACTGAAGGTGGCACTTTTTTGGCAAGCAAAAGACGGCATACGAGATGTGTTGCACAGTGTGTCATTCGCCGTCTTCGT	4	42	1	0	25	0
45439363|NM_004438.3|13614	TAGAAGACGCACCGGCCTCAGGTAATTTCACATTTCGTTAATATTCATAGCGGAATGTGAAATTGCCTGAGGTTTTTTGGCAAGCAAAAGACGGCATACGAGATTGGTTGCACAGTACTGACTTCGCCGTCTTCGT	4	378	1	0	0	0
45439363|NM_004438.3|13615	TAGAAGACGCACCGGCTCCAGCCAATTTACTGCTATGTTAATATTCATAGCATGGCAGTAAGTTGGCTGGAGTTTTTTGGCAAGCAAAAGACGGCATACGAGATACGTTGCACAGTACTGTGTTCGCCGTCTTCGT	4	1592	1	0	6	0
45439363|NM_004438.3|13618	TAGAAGACGCACCGGCACTGTTGGTGTGTGTATTCTGTTAATATTCATAGCAGAATGCACACACCAGCAGTGTTTTTTGGCAAGCAAAAGACGGCATACGAGATTGGTTGCACAGTTGGTACTTCGCCGTCTTCGT	4	681	4	0	1	0
45505146|NM_022344.2|13665	TAGAAGACGCACCGGGAGTTTGCTGCAGTATTTAGTGTTAATATTCATAGCGCTAAATACTGCAGCAAACTCTTTTTTGGCAAGCAAAAGACGGCATACGAGATCAGTTGCACACAACGTCATTCGCCGTCTTCGT	4	1446	0	0	34	77
45643136|NM_006791.2|13670	TAGAAGACGCACCGGCTGGTGGTTCTATTTCTTTGAGTTAATATTCATAGCTCAAAGGAATAGAACCACCAGTTTTTTGGCAAGCAAAAGACGGCATACGAGATGTGTTGCACACAACCAACTTCGCCGTCTTCGT	4	3	4013	0	0	38
45827808|NM_004672.3|13696	TAGAAGACGCACCGGGCACTACTAGACAAAGTGTATGTTAATATTCATAGCATACGCTTTGTCTGGTAGTGCTTTTTTGGCAAGCAAAAGACGGCATACGAGATGTGTTGCACAACGTGTGTTTCGCCGTCTTCGT	4	5	2522	0	0	21
46249361|NM_004834.3|13729	TAGAAGACGCACCGGCAGTTGGTAGCCATTAAAGTTGTTAATATTCATAGCAACTTTGATGGCTGCCAACTGTTTTTTGGCAAGCAAAAGACGGCATACGAGATTGGTTGCACAACACGTCATTCGCCGTCTTCGT	4	3	1016	0	23	10
46255034|NM_206965.1|13736	TAGAAGACGCACCGGCTGCGAGAGGGAGAACTTCTTGTTAATATTCATAGCAAGAGGTTCTCCTTCTCGCAGTTTTTTGGCAAGCAAAAGACGGCATACGAGATGTGTTGCACAACACACGTTTCGCCGTCTTCGT	4	1	1143	0	20	12
46255034|NM_206965.1|13743	TAGAAGACGCACCGGGAGGAAGTTCCTTATTGCTTTGTTAATATTCATAGCAAAGCAATGAGGAACTTCCTCTTTTTTGGCAAGCAAAAGACGGCATACGAGATTGGTTGCACAACACTGTGTTCGCCGTCTTCGT	4	10	0	0	0	0
46255046|NM_001535.2|13751	TAGAAGACGCACCGGGTCAGGGTCCTTTACAGATAAGTTAATATTCATAGCTTGTCTGTGAAGGACCCTGACTTTTTTGGCAAGCAAAAGACGGCATACGAGATGTGTTGCACAACTGCATGTTCGCCGTCTTCGT	4	789	1	0	46	0
46255046|NM_001535.2|13755	TAGAAGACGCACCGGCCTGATGGATAAAGTCATTCTGTTAATATTCATAGCAGGATGACTTTATCCGTCAGGTTTTTTGGCAAGCAAAAGACGGCATACGAGATCAGTTGCACAACTGACTGTTCGCCGTCTTCGT	4	0	0	0	0	0
46852391|NM_014292.3|13799	TAGAAGACGCACCGGGTCGGACCTTTACTTCATATCGTTAATATTCATAGCGATGTGAAGTGAAGGTCCGACTTTTTTGGCAAGCAAAAGACGGCATACGAGATACGTTGCACATGACCATGTTCGCCGTCTTCGT	4	1217	1355	0	212	61
46909583|NM_207518.1|13822	TAGAAGACGCACCGGGACGAGACTTCTTCTTGAATAGTTAATATTCATAGCTGTTCAAGAGGAAGTCTCGTCTTTTTTGGCAAGCAAAAGACGGCATACGAGATGTGTTGCACATGTGTGACTTCGCCGTCTTCGT	4	2395	1	0	8	0
46909586|NM_207578.1|13835	TAGAAGACGCACCGGGCCTCGATTTGCTAATCATTTGTTAATATTCATAGCGAATGATTGGCAAATCGAGGCTTTTTTGGCAAGCAAAAGACGGCATACGAGATCAGTTGCAACGTGTACTGTTCGCCGTCTTCGT	4	912	1	0	2	72
47132573|NM_002733.3|13872	TAGAAGACGCACCGGCCCTTTCTGGGTGAATTATGGGTTAATATTCATAGCCTATAGTTCACCCAGAAAGGGTTTTTTGGCAAGCAAAAGACGGCATACGAGATACGTTGCAACGTTGGTGTTTCGCCGTCTTCGT	4	2	0	0	0	0
47132576|NM_017431.2|13882	TAGAAGACGCACCGGGCTGTTGAAATGCTGTATTTCGTTAATATTCATAGCGAAATGCAGCATTTCAGCAGCTTTTTTGGCAAGCAAAAGACGGCATACGAGATTGGTTGCAACGTTGACACTTCGCCGTCTTCGT	4	138	1	0	0	0
47132579|NM_002734.3|13895	TAGAAGACGCACCGGGCTGTTACTGTTTCTCTTTGTGTTAATATTCATAGCACAAAGAGAAGCAGTAACAGCTTTTTTGGCAAGCAAAAGACGGCATACGAGATTGGTTGCAACCAGTCATGTTCGCCGTCTTCGT	4	2	0	0	0	0
47132590|NM_213560.1|13932	TAGAAGACGCACCGGGCTTCACTTTGGAGTTGGAAAGTTAATATTCATAGCTTTCCAGCTCCAGAGTGAAGCTTTTTTGGCAAGCAAAAGACGGCATACGAGATCAGTTGCAACCAACTGGTTTCGCCGTCTTCGT	4	2	1325	0	0	13
47132608|NM_004936.3|13952	TAGAAGACGCACCGGCTGGCCTTTGTTCTTACTATAGTTAATATTCATAGCTGTAGTAAGAGCAAAGGCCAGTTTTTTGGCAAGCAAAAGACGGCATACGAGATACGTTGCAACACGTGTGTTTCGCCGTCTTCGT	4	4197	3	0	15	0
47157326|NM_005400.2|14002	TAGAAGACGCACCGGCCAGGTGTAATACTTTGTAAGGTTAATATTCATAGCCTTACAGAGTATTGCACCTGGTTTTTTGGCAAGCAAAAGACGGCATACGAGATACGTTGCAACACTGGTACTTCGCCGTCTTCGT	4	1	1	0	79	15
47717113|NM_153497.2|14090	TAGAAGACGCACCGGGACTTGTGCATTGGGATCTTTGTTAATATTCATAGCGAAGATCCCAGTGCACAAGTCTTTTTTGGCAAGCAAAAGACGGCATACGAGATCAGTTGCATGGTGTACACTTCGCCGTCTTCGT	4	1	0	0	0	0
48976048|NM_005027.2|14269	TAGAAGACGCACCGGGCCTGTAATTCCAGTACTTTGGTTAATATTCATAGCCAAAGTGCTGGGATTACAGGCTTTTTTGGCAAGCAAAAGACGGCATACGAGATACGTTGCATGACTGTGCATTCGCCGTCTTCGT	4	2	219	0	14	29
50345994|NM_003972.2|14354	TAGAAGACGCACCGGCAGAGGAATCAAACTAGGTTTGTTAATATTCATAGCAAACCTGGTTTGGTTCCTCTGTTTTTTGGCAAGCAAAAGACGGCATACGAGATCAGTTGACGTGTCAGTACTTCGCCGTCTTCGT	4	4	3766	0	0	57
51173879|NM_182984.3|14459	TAGAAGACGCACCGGGAGGGTATCAACTAAGGAAGGGTTAATATTCATAGCCCTTCCTTGGTTGATGCCCTCTTTTTTGGCAAGCAAAAGACGGCATACGAGATTGGTTGACGTCATGACTGTTCGCCGTCTTCGT	4	2	1	0	0	17
51317395|NM_014002.2|14480	TAGAAGACGCACCGGGCGAGTTGTTGTCTATGTCTTGTTAATATTCATAGCAAGACATGGACGACAACTCGCTTTTTTGGCAAGCAAAAGACGGCATACGAGATTGGTTGACGTACCAGTGTTTCGCCGTCTTCGT	4	295	3858	0	1	33
51873046|NM_001004057.1|14571	TAGAAGACGCACCGGCCAGGAAGGAGTATGTGTTGGGTTAATATTCATAGCCTAACACATGCTCCTTCCTGGTTTTTTGGCAAGCAAAAGACGGCATACGAGATTGGTTGACGTTGACACTGTTCGCCGTCTTCGT	4	5	0	0	0	0
51873046|NM_001004057.1|14572	TAGAAGACGCACCGGCAGGAAGGAGTATGTGTTAGTGTTAATATTCATAGCGCTAACACATGCTCCTTCCTGTTTTTTGGCAAGCAAAAGACGGCATACGAGATACGTTGACGTTGACTGGTTTCGCCGTCTTCGT	4	4	4699	0	1	43
51873046|NM_001004057.1|14575	TAGAAGACGCACCGGGCGTTAAGGAGGATATGGTAAGTTAATATTCATAGCTTGCCATATCCTCCTTGACGCTTTTTTGGCAAGCAAAAGACGGCATACGAGATGTGTTGACGTTGACTGTGTTCGCCGTCTTCGT	4	2	2393	0	1	20
51988909|NM_021923.3|14608	TAGAAGACGCACCGGGACACACATGTGCATAGATATGTTAATATTCATAGCATATCTGTGCACGTGTGTGTCTTTTTTGGCAAGCAAAAGACGGCATACGAGATTGGTTGACCAGTCAGTGTTTCGCCGTCTTCGT	4	6	3177	0	25	31
52630446|NM_005374.3|14652	TAGAAGACGCACCGGGCACTAGGTTGTGTGTGTGTGGTTAATATTCATAGCCACATACACACAACCTGGTGCTTTTTTGGCAAGCAAAAGACGGCATACGAGATGTGTTGACCAGTTGTGGTTTCGCCGTCTTCGT	4	2974	728	0	12	75
52851456|NM_017851.4|14667	TAGAAGACGCACCGGGTCAGTGGTGTGTTTATAATCGTTAATATTCATAGCGATTGTAAACACACCACTGACTTTTTTGGCAAGCAAAAGACGGCATACGAGATTGGTTGACCACAGTACTGTTCGCCGTCTTCGT	4	369	0	0	1	0
54112379|NM_001005366.1|14697	TAGAAGACGCACCGGGCTTTCTGGACTATTTCTAAGGTTAATATTCATAGCCTTAGAAATGGTCCAGAAAGCTTTTTTGGCAAGCAAAAGACGGCATACGAGATGTGTTGACCACAACACCATTCGCCGTCTTCGT	4	2	0	0	19	0
54792101|NM_001005915.1|14786	TAGAAGACGCACCGGCCTGTAGTGGATTTGAGAAGTGTTAATATTCATAGCACTTCTCGAATCCACTGCAGGTTTTTTGGCAAGCAAAAGACGGCATACGAGATCAGTTGACCATGGTGTACTTCGCCGTCTTCGT	4	373	0	0	1	44
54873608|NM_016604.3|14826	TAGAAGACGCACCGGGTGTGGTCAGTATTCTAAACTGTTAATATTCATAGCAGTTTGGAATACTGACCACACTTTTTTGGCAAGCAAAAGACGGCATACGAGATCAGTTGACCATGACACACTTCGCCGTCTTCGT	4	2798	2	0	10	0
55743111|NM_023018.3|14856	TAGAAGACGCACCGGCCCAGACCATCATGTACATTTGTTAATATTCATAGCGAATGTGCATGATGGTCTGGGTTTTTTGGCAAGCAAAAGACGGCATACGAGATGTGTTGACACGTGTACGTTTCGCCGTCTTCGT	4	1309	1	0	6	0
55953116|NM_003952.2|15023	TAGAAGACGCACCGGGACTGGTGGTAAACTCTATCTGTTAATATTCATAGCAGGTAGAGTTTGCCACCAGTCTTTTTTGGCAAGCAAAAGACGGCATACGAGATACGTTGACACACACTGTGTTCGCCGTCTTCGT	4	7	5681	0	0	46
56119169|NM_002982.3|15072	TAGAAGACGCACCGGGCTCATAGCAGCTACCTTTATGTTAATATTCATAGCATGAAGGTGGCTGCTATGAGCTTTTTTGGCAAGCAAAAGACGGCATACGAGATACGTTGACACTGACGTGTTTCGCCGTCTTCGT	4	1525	1	0	4	0
56549647|NM_057175.3|15103	TAGAAGACGCACCGGGAGGACCTTGATTGGGTTTATGTTAATATTCATAGCATGAACCCAGTCAAGGTCCTCTTTTTTGGCAAGCAAAAGACGGCATACGAGATACGTTGACACTGTGTGTGTTCGCCGTCTTCGT	4	3	0	0	1	0
56549647|NM_057175.3|15112	TAGAAGACGCACCGGCGCTCTTTAAGTGGATCTTGAGTTAATATTCATAGCTCAAGATCCGCTTGAAGAGCGTTTTTTGGCAAGCAAAAGACGGCATACGAGATTGGTTGACTGGTGTACGTTTCGCCGTCTTCGT	4	1266	789	0	4	11
56788400|NM_001006618.1|15191	TAGAAGACGCACCGGGACTCAGGGTTATGTATATGTGTTAATATTCATAGCGCATATACATAGCCCTGAGTCTTTTTTGGCAAGCAAAAGACGGCATACGAGATACGTTGACTGCACACATGTTCGCCGTCTTCGT	4	3	3119	0	0	24
57165433|NM_003691.2|15206	TAGAAGACGCACCGGCAGGAGAATGTGTAAATAAGAGTTAATATTCATAGCTCTTGTTTACACATTCTCCTGTTTTTTGGCAAGCAAAAGACGGCATACGAGATACGTTGACTGCAACCAACTTCGCCGTCTTCGT	4	1	276	0	0	1
57863303|NM_015525.2|15285	TAGAAGACGCACCGGCCAGTTGTGTAGCTTTGGAAAGTTAATATTCATAGCTTTCCAGAGCTGCACAACTGGTTTTTTGGCAAGCAAAAGACGGCATACGAGATCAGTTGACTGACTGCACATTCGCCGTCTTCGT	4	4	2209	0	55	19
58331190|NM_001010938.1|15359	TAGAAGACGCACCGGGTGCTTCTTCTTCCACCTAATGTTAATATTCATAGCATTGGGTGGAAGAGGAAGCACTTTTTTGGCAAGCAAAAGACGGCATACGAGATCAGTTGACTGTGTGTGTGTTCGCCGTCTTCGT	4	2	0	0	0	0
58530885|NM_001570.3|15415	TAGAAGACGCACCGGCAGCACCTCCATTTCTAAGTAGTTAATATTCATAGCTGCTTAGGAATGGAGGTGCTGTTTTTTGGCAAGCAAAAGACGGCATACGAGATGTGTTGTGGTGTTGCATGTTCGCCGTCTTCGT	4	174	28	0	0	40
58533160|NM_001011516.1|15418	TAGAAGACGCACCGGCTGTGCACTGTTGCTATTTCTGTTAATATTCATAGCAGGAATAGCAGCAGTGCACAGTTTTTTGGCAAGCAAAAGACGGCATACGAGATACGTTGTGGTGTTGACACTTCGCCGTCTTCGT	4	3668	3	0	13	0
58533160|NM_001011516.1|15421	TAGAAGACGCACCGGGTGCGTGTATTGTAGATTTAGGTTAATATTCATAGCCTAAATCTACAATGCACGCACTTTTTTGGCAAGCAAAAGACGGCATACGAGATCAGTTGTGGTGTTGTGCATTCGCCGTCTTCGT	4	5	2462	0	0	19
60498970|NM_031268.4|15487	TAGAAGACGCACCGGCCCTCAGAGTTTCTACATTTGGTTAATATTCATAGCCAGATGTAGAAGCTCTGAGGGTTTTTTGGCAAGCAAAAGACGGCATACGAGATCAGTTGTGGTCATGTGTGTTCGCCGTCTTCGT	4	1843	1	0	4	0
61744443|NM_052841.3|15542	TAGAAGACGCACCGGCCTCTTTCGTTAGATGGTTGAGTTAATATTCATAGCTCAACCATCTGACGGAAGAGGTTTTTTGGCAAGCAAAAGACGGCATACGAGATACGTTGTGGTACTGCAACTTCGCCGTCTTCGT	4	647	458	0	4	8
62362413|NM_005157.3|15605	TAGAAGACGCACCGGCCAGCTCTATTACCTATGTTTGTTAATATTCATAGCAAACGTAGGTAGTAGAGCTGGTTTTTTGGCAAGCAAAAGACGGCATACGAGATCAGTTGTGGTTGTGCACATTCGCCGTCTTCGT	4	1503	5	0	3	0
62420883|NM_006182.2|15629	TAGAAGACGCACCGGGCTTGTTTGCTTTGCCTTCTTGTTAATATTCATAGCAAGAGGGCAAAGCAAACAAGCTTTTTTGGCAAGCAAAAGACGGCATACGAGATCAGTTGTGCAGTGTTGCATTCGCCGTCTTCGT	4	2	612	0	0	6
62865640|NM_001015879.1|15685	TAGAAGACGCACCGGGTCTGCCTTTGTTCTCTTTGTGTTAATATTCATAGCACAAAGGGAACAGAGGCAGACTTTTTTGGCAAGCAAAAGACGGCATACGAGATACGTTGTGCACAGTCACATTCGCCGTCTTCGT	4	1	0	0	1	20
62953142|NM_000367.2|15757	TAGAAGACGCACCGGCACCGGTTGAATGGATAATTAGTTAATATTCATAGCTAGTTGTCCATTCAACCGGTGTTTTTTGGCAAGCAAAAGACGGCATACGAGATACGTTGTGCAACGTTGCATTCGCCGTCTTCGT	4	1287	1086	0	2	31
63252892|NM_001017974.1|15799	TAGAAGACGCACCGGGCCCATGTCAATGTGACAGATGTTAATATTCATAGCGTCTGTCACGTTGACATGGGCTTTTTTGGCAAGCAAAAGACGGCATACGAGATACGTTGTGCAACTGCATGTTCGCCGTCTTCGT	4	9	7486	0	3	68
65506744|NM_001018064.1|15865	TAGAAGACGCACCGGCCGCAATGTGGGAGGAATAAAGTTAATATTCATAGCTTTGTTCCTCCCATATTGCGGTTTTTTGGCAAGCAAAAGACGGCATACGAGATTGGTTGTGCATGTGACCATTCGCCGTCTTCGT	4	6	3266	0	30	33
66346707|NM_004742.2|15906	TAGAAGACGCACCGGCCTGCTTCTTTGTGAGGTTATGTTAATATTCATAGCATAGCCTCACAGAGAAGCAGGTTTTTTGGCAAGCAAAAGACGGCATACGAGATGTGTTGTGACGTACGTACTTCGCCGTCTTCGT	4	1645	2185	0	4	24
66346707|NM_004742.2|15913	TAGAAGACGCACCGGCTGTTCCTCAGATCTAATTGTGTTAATATTCATAGCACAATTGGATCTGAGGAACAGTTTTTTGGCAAGCAAAAGACGGCATACGAGATGTGTTGTGACGTACACCATTCGCCGTCTTCGT	4	0	0	0	0	0
66346709|NM_012301.3|15919	TAGAAGACGCACCGGCGCAGACCTAAATTGATCTTAGTTAATATTCATAGCTAGGATCAGTTTAGGTCTGCGTTTTTTGGCAAGCAAAAGACGGCATACGAGATACGTTGTGACGTACTGTGTTCGCCGTCTTCGT	4	8	2579	0	0	129
66363687|NM_001018160.1|15967	TAGAAGACGCACCGGGCAAGTACTTTAAGTAGTGTGGTTAATATTCATAGCCACACTACTTAAGGTGCTTGCTTTTTTGGCAAGCAAAAGACGGCATACGAGATACGTTGTGACCACATGTGTTCGCCGTCTTCGT	4	1049	0	0	48	0
66363687|NM_001018160.1|15976	TAGAAGACGCACCGGCGGAGAAGATGTTGGAAATAAGTTAATATTCATAGCTTGTTTCCAGCATCTTCTCCGTTTTTTGGCAAGCAAAAGACGGCATACGAGATACGTTGTGACCAACACGTTTCGCCGTCTTCGT	4	1253	391	0	4	27
66932962|NM_001024074.1|16024	TAGAAGACGCACCGGCGCTGAAGTGGGAGGATCATTGTTAATATTCATAGCAGTGATCTTCCCACTTCAGCGTTTTTTGGCAAGCAAAAGACGGCATACGAGATCAGTTGTGACACCAACGTTTCGCCGTCTTCGT	4	3	0	0	0	0
68299766|NM_001086.2|16087	TAGAAGACGCACCGGGTGAGTTGGCTACTATTTATGGTTAATATTCATAGCCGTAAATAGTAGCCAACTCACTTTTTTGGCAAGCAAAAGACGGCATACGAGATTGGTTGTGACTGCACATGTTCGCCGTCTTCGT	4	3	0	0	0	0
68299794|NM_001270.2|16104	TAGAAGACGCACCGGCTGCATGCTTTGGAAACATTTGTTAATATTCATAGCAAGTGTTTCCAGAGCATGCAGTTTTTTGGCAAGCAAAAGACGGCATACGAGATCAGTTGTGACTGACACGTTTCGCCGTCTTCGT	4	1292	1659	0	4	14
69122970|NM_001012727.1|16178	TAGAAGACGCACCGGCACTGTACTTCGTTGTTGTTTGTTAATATTCATAGCAAACAGCAACGGAGTACAGTGTTTTTTGGCAAGCAAAAGACGGCATACGAGATACGTTGTGTGGTTGGTACTTCGCCGTCTTCGT	4	2826	3212	0	10	34
69128030|NM_020133.2|16185	TAGAAGACGCACCGGCTGGTGTAAGTCTTGAAGGTGGTTAATATTCATAGCCATCTTCAAGACTTACGCCAGTTTTTTGGCAAGCAAAAGACGGCATACGAGATACGTTGTGTGGTTGACCATTCGCCGTCTTCGT	4	5	2000	0	0	15
69128030|NM_020133.2|16187	TAGAAGACGCACCGGCAGCAGTGACAGCTAAAGTTAGTTAATATTCATAGCTGACTTTGGCTGTCACTGCTGTTTTTTGGCAAGCAAAAGACGGCATACGAGATTGGTTGTGTGGTTGACTGTTCGCCGTCTTCGT	4	0	1	0	0	0
71164882|NM_003384.2|16206	TAGAAGACGCACCGGCCCGTTTAAGAACTAGAAAGAGTTAATATTCATAGCTCTTTCTGGTTCTTGAACGGGTTTTTTGGCAAGCAAAAGACGGCATACGAGATTGGTTGTGTGCAGTTGACTTCGCCGTCTTCGT	4	770	1	0	1	0
73486662|NM_138292.3|16274	TAGAAGACGCACCGGGAGTGCAGTGGTATGATCTTAGTTAATATTCATAGCTGAGATCATGCCACTGCACTCTTTTTTGGCAAGCAAAAGACGGCATACGAGATCAGTTGTGTGACCAGTACTTCGCCGTCTTCGT	4	1630	28	0	6	0
74027250|NM_033020.2|16329	TAGAAGACGCACCGGGTGCCACTGTAATATTCCTTTGTTAATATTCATAGCAAGGGAATATTGCAGTGGCACTTTTTTGGCAAGCAAAAGACGGCATACGAGATTGGTTGTGTGTGGTACCATTCGCCGTCTTCGT	4	1825	2	0	4	0
75677324|NM_014238.1|16406	TAGAAGACGCACCGGCCGGTTTGAAGGGTTTGGTTTGTTAATATTCATAGCAAGCCAAACCTTTCAAACCGGTTTTTTGGCAAGCAAAAGACGGCATACGAGATACCAGTGTGTGTCACAACTTCGCCGTCTTCGT	4	5	3479	0	0	33
75709179|NM_138957.2|16421	TAGAAGACGCACCGGCCTGGAGTTTAATATAGTGAGGTTAATATTCATAGCCTCACTGTATTAAACTCCAGGTTTTTTGGCAAGCAAAAGACGGCATACGAGATTGCAGTGTGTGTACCACATTCGCCGTCTTCGT	4	1759	2828	0	55	22
76563907|NM_153710.3|16488	TAGAAGACGCACCGGCCTCTCTAAAGAGTTTCTTGTGTTAATATTCATAGCACAGGAAACTCTTTGGAGAGGTTTTTTGGCAAGCAAAAGACGGCATACGAGATACCAGTGTGTCAACACGTTTCGCCGTCTTCGT	4	608	1	0	1	66
76563907|NM_153710.3|16489	TAGAAGACGCACCGGGCAGGTGGAATGTATGGATGGGTTAATATTCATAGCTCATCCATGCATTCCACCTGCTTTTTTGGCAAGCAAAAGACGGCATACGAGATTGCAGTGTGTCAACACCATTCGCCGTCTTCGT	4	1448	3165	0	5	55
78000212|NM_001034024.1|16517	TAGAAGACGCACCGGGAGCGGTACTATCACATTTGTGTTAATATTCATAGCACAGATGTGGTAGTACCGCTCTTTTTTGGCAAGCAAAAGACGGCATACGAGATACCAGTGTGTACGTCACATTCGCCGTCTTCGT	4	2	0	0	26	0
83776595|NM_024046.3|16626	TAGAAGACGCACCGGCTGCACACCTGTAAGAAGTTTGTTAATATTCATAGCGAACTTCTTGCAGGTGTGCAGTTTTTTGGCAAGCAAAAGACGGCATACGAGATCACAGTGTGTTGTGGTACTTCGCCGTCTTCGT	4	2	0	0	26	0
83776599|NM_004217.2|16628	TAGAAGACGCACCGGGTGCGTGTGTTTGTGTGTTTGGTTAATATTCATAGCCAGACATACAAACACACGCACTTTTTTGGCAAGCAAAAGACGGCATACGAGATTGCAGTGTGTTGTGCAGTTTCGCCGTCTTCGT	4	2215	1	0	7	102
83776599|NM_004217.2|16634	TAGAAGACGCACCGGCTGCTATGGGAAGAAGGTGGTGTTAATATTCATAGCATCACCTTCTTCCCATGGCAGTTTTTTGGCAAGCAAAAGACGGCATACGAGATTGCAGTGTGTTGTGACACTTCGCCGTCTTCGT	4	0	0	0	0	0
83977451|NM_013994.2|16640	TAGAAGACGCACCGGGAGGATAAGAAGGAGAGGAAGGTTAATATTCATAGCTTTCCTCTCCTTCTTGTCCTCTTTTTTGGCAAGCAAAAGACGGCATACGAGATGTCAGTGTCAGTGTGTGTTTCGCCGTCTTCGT	4	30	2298	0	99	28
84875542|NM_002765.3|16675	TAGAAGACGCACCGGCCAAGGCTTAAAGCCAATTGAGTTAATATTCATAGCTCAGTTGGCTTTAGGCCTTGGTTTTTTGGCAAGCAAAAGACGGCATACGAGATGTCAGTGTCAGTACGTTGTTCGCCGTCTTCGT	4	3	3015	0	2	30
86990431|NM_001039468.1|16704	TAGAAGACGCACCGGCAGCGATGGGTTGGTGTGTTTGTTAATATTCATAGCAGACACACCAATCCATCGCTGTTTTTTGGCAAGCAAAAGACGGCATACGAGATTGCAGTGTCACAGTGTGTTTCGCCGTCTTCGT	4	2039	2	0	146	0
87159830|NM_182749.2|16736	TAGAAGACGCACCGGCTGGGAAATGGGTTAAGGTGTGTTAATATTCATAGCACACTTTAACCCGTTTCCCAGTTTTTTGGCAAGCAAAAGACGGCATACGAGATCACAGTGTCACAACGTGTTTCGCCGTCTTCGT	4	5	1115	0	62	6
87239980|NM_003747.2|16756	TAGAAGACGCACCGGCGGCAAATGTAAATGTAAAGGGTTAATATTCATAGCCCTTTGCATTTACGTTTGCCGTTTTTTGGCAAGCAAAAGACGGCATACGAGATCACAGTGTCACATGCAGTTTCGCCGTCTTCGT	4	2	0	0	108	55
87298839|NM_006020.2|16772	TAGAAGACGCACCGGGTGCCTTAAGTATTCTTTGTGGTTAATATTCATAGCCACAAAGAATACTTAGGGCACTTTTTTGGCAAGCAAAAGACGGCATACGAGATACCAGTGTCAACGTCAGTTTCGCCGTCTTCGT	4	5	473	0	0	5
88900510|NM_006109.3|16827	TAGAAGACGCACCGGGCCTTAAGAACTCCTTGGAATGTTAATATTCATAGCATTCCAGGGAGTTCTTGAGGCTTTTTTGGCAAGCAAAAGACGGCATACGAGATACCAGTGTCAACTGACTGTTCGCCGTCTTCGT	4	592	63	0	84	318
89142738|NM_012405.3|16904	TAGAAGACGCACCGGCACTGGAGTAGTCTGTCTTTAGTTAATATTCATAGCTAAGGACAGACTGCTCCAGTGTTTTTTGGCAAGCAAAAGACGGCATACGAGATGTCAGTGTACGTGTACGTTTCGCCGTCTTCGT	4	1842	616	0	4	6
89276755|NM_003913.4|16960	TAGAAGACGCACCGGCAGGTGCAGTTATTCTACTTTGTTAATATTCATAGCAAGGTAGAATAGCTGCACCTGTTTTTTGGCAAGCAAAAGACGGCATACGAGATCACAGTGTACCAGTGTGTTTCGCCGTCTTCGT	4	6	2430	0	1	19
89276755|NM_003913.4|16966	TAGAAGACGCACCGGCGAGGAGTTAGGAAGTTTAAGGTTAATATTCATAGCCTTGAACTTCCTGACTCCTCGTTTTTTGGCAAGCAAAAGACGGCATACGAGATCACAGTGTACCAGTCAACTTCGCCGTCTTCGT	4	2343	13	0	6	0
91176324|NM_013449.3|17095	TAGAAGACGCACCGGCGTTGACGGCTTTAGTGATATGTTAATATTCATAGCATGTCACTGAAGCCGTCAACGTTTTTTGGCAAGCAAAAGACGGCATACGAGATTGCAGTGTACTGGTCATGTTCGCCGTCTTCGT	4	2014	1	0	8	0
91208434|NM_019040.3|17122	TAGAAGACGCACCGGGACCAGTATCATCTTTAAGATGTTAATATTCATAGCATCTTGAAGATGATACTGGTCTTTTTTGGCAAGCAAAAGACGGCATACGAGATCACAGTGTACTGACGTACTTCGCCGTCTTCGT	4	3	0	0	0	0
93141035|NM_006871.3|17191	TAGAAGACGCACCGGCTCCAAGAGTTATGAGTTAAGGTTAATATTCATAGCCTTAACTCGTAACTCTTGGAGTTTTTTGGCAAGCAAAAGACGGCATACGAGATACCAGTGTTGGTACCATGTTCGCCGTCTTCGT	4	3	0	0	34	0
99077115|NM_019852.3|17380	TAGAAGACGCACCGGCCAAGGAGGAGTGTATGAAGGGTTAATATTCATAGCCTTTCATGCACTCCTCCTTGGTTTTTTGGCAAGCAAAAGACGGCATACGAGATACCAGTGTTGTGACCAGTTTCGCCGTCTTCGT	4	1	0	0	0	0
100913188|NM_024429.1|17410	TAGAAGACGCACCGGGAGTGCATGGTATGTTTAGATGTTAATATTCATAGCATCTGAACATACCGTGCACTCTTTTTTGGCAAGCAAAAGACGGCATACGAGATTGCAGTCAGTGTGTGTACTTCGCCGTCTTCGT	4	2	4	0	63	0
103471998|NM_006281.2|17428	TAGAAGACGCACCGGGCTCTGTTGTCATAGGGTGTTGTTAATATTCATAGCAACATCCTGTGACAACAGAGCTTTTTTGGCAAGCAAAAGACGGCATACGAGATGTCAGTCAGTGTCACAGTTTCGCCGTCTTCGT	4	4	2168	0	0	20
110611924|NM_014262.3|17695	TAGAAGACGCACCGGCTCTCTCCTAGTCTGTGTAATGTTAATATTCATAGCATTGCACAGACTGGGAGAGAGTTTTTTGGCAAGCAAAAGACGGCATACGAGATCACAGTCACAGTCATGTGTTCGCCGTCTTCGT	4	5	2758	0	0	31
110825981|NM_016323.2|17737	TAGAAGACGCACCGGCTGTATTCTCTCCTTTGGATAGTTAATATTCATAGCTATCCAAGGGAGAGAATACAGTTTTTTGGCAAGCAAAAGACGGCATACGAGATTGCAGTCACACAGTACCATTCGCCGTCTTCGT	4	8	4612	0	0	41
111118989|NM_033304.2|17787	TAGAAGACGCACCGGGCTGGGTAATATCTTAGTGATGTTAATATTCATAGCATCACTAGGATGTTACCCAGCTTTTTTGGCAAGCAAAAGACGGCATACGAGATCACAGTCACACATGACTGTTCGCCGTCTTCGT	4	11	7610	0	0	63
111548663|NM_173082.2|17803	TAGAAGACGCACCGGCCCTTAAGCATGAGTCTTTGGGTTAATATTCATAGCTCAAAGACTCGTGCTTAAGGGTTTTTTGGCAAGCAAAAGACGGCATACGAGATACCAGTCACAACGTACTGTTCGCCGTCTTCGT	4	621	0	0	2	0
111548663|NM_173082.2|17806	TAGAAGACGCACCGGCTCCAGTTGTTTCTCCTTTAAGTTAATATTCATAGCTTAAGGGAGGAACAACTGGAGTTTTTTGGCAAGCAAAAGACGGCATACGAGATGTCAGTCACAACGTTGACTTCGCCGTCTTCGT	4	2341	1	0	3	12
112382240|NM_001042729.1|17844	TAGAAGACGCACCGGGTGCCAAGAATTTCCTTTCTAGTTAATATTCATAGCTAGAAGGGAAATTCTTGGCACTTTTTTGGCAAGCAAAAGACGGCATACGAGATGTCAGTCACAACTGCAGTTTCGCCGTCTTCGT	4	1	0	0	1	0
112789549|NM_006437.3|17905	TAGAAGACGCACCGGGCAGGATGGTGGTGGGAATTTGTTAATATTCATAGCAGATTCCCATCACCATCCTGCTTTTTTGGCAAGCAAAAGACGGCATACGAGATCACAGTCACATGTGGTCATTCGCCGTCTTCGT	4	930	0	0	4	0
113462006|NM_001031812.2|18046	TAGAAGACGCACCGGCCCATTAGTGAATGGAATGGGGTTAATATTCATAGCTCCATTCCATTCACTGATGGGTTTTTTGGCAAGCAAAAGACGGCATACGAGATCACAGTCAACCATGTGACTTCGCCGTCTTCGT	4	2	35	0	0	0
114796629|NM_001048200.1|18084	TAGAAGACGCACCGGGCTGAATTCTGCTGTTTGATTGTTAATATTCATAGCAATCAGACAGCAGAATTCAGCTTTTTTGGCAAGCAAAAGACGGCATACGAGATTGCAGTCAACACACCAGTTTCGCCGTCTTCGT	4	4	0	0	0	0
115648064|NM_006556.3|18206	TAGAAGACGCACCGGCCTTGTATCCTGATTGGATGTGTTAATATTCATAGCACATCCAGTCAGGATGCAAGGTTTTTTGGCAAGCAAAAGACGGCATACGAGATTGCAGTCATGGTCATGACTTCGCCGTCTTCGT	4	0	0	0	0	0
116014333|NM_001077180.1|18212	TAGAAGACGCACCGGCTCCAATACTTGGGTATAAAGGTTAATATTCATAGCCTTTATACCCAGGTGTTGGAGTTTTTTGGCAAGCAAAAGACGGCATACGAGATCACAGTCATGGTACCAGTTTCGCCGTCTTCGT	4	464	885	0	2	9
116235473|NM_052902.2|18260	TAGAAGACGCACCGGCTCCTGTTGTGTGTCCTAATTGTTAATATTCATAGCAGTTAGGACACACAGCAGGAGTTTTTTGGCAAGCAAAAGACGGCATACGAGATCACAGTCATGCACACAGTTTCGCCGTCTTCGT	4	1417	2528	0	56	103
116235486|NM_152342.2|18279	TAGAAGACGCACCGGGTCAGAGGATGACTAATCTTAGTTAATATTCATAGCTAAGATTGGTCGTCCTCTGACTTTTTTGGCAAGCAAAAGACGGCATACGAGATACCAGTCATGCAACCATGTTCGCCGTCTTCGT	4	3085	6	0	8	0
116686129|NM_000024.4|18369	TAGAAGACGCACCGGCCTCCTTCTTGTCCATTTAGAGTTAATATTCATAGCTCTGAATGGGCAAGAAGGAGGTTTTTTGGCAAGCAAAAGACGGCATACGAGATCACAGTCATGTGGTGTCATTCGCCGTCTTCGT	4	1283	161	0	4	3
116734707|NM_001106.3|18383	TAGAAGACGCACCGGCCAAGTCTGGGTATTTATTAGGTTAATATTCATAGCCTGATAAATGCCCAGACTTGGTTTTTTGGCAAGCAAAAGACGGCATACGAGATCACAGTCATGTGGTTGTGTTCGCCGTCTTCGT	4	3522	1	0	9	0
116812580|NM_014602.2|18426	TAGAAGACGCACCGGCGCTGGATTGCTTTCTAGATTGTTAATATTCATAGCGATCTGGAAAGCAATCCAGCGTTTTTTGGCAAGCAAAAGACGGCATACGAGATACCAGTCATGTGTGACACTTCGCCGTCTTCGT	4	8	6591	0	0	56
117168282|NM_016347.2|18444	TAGAAGACGCACCGGCCATTCGGTTGTAGCAGTAAGGTTAATATTCATAGCCTTGCTGCTACAGCCGAATGGTTTTTTGGCAAGCAAAAGACGGCATACGAGATGTCAGTACGTGTGTTGGTTTCGCCGTCTTCGT	4	32	0	0	0	0
119220593|NM_000875.3|18725	TAGAAGACGCACCGGGACATGGGTCTTTAAGAATCTGTTAATATTCATAGCAGGTTCTTAAAGGCCCATGTCTTTTTTGGCAAGCAAAAGACGGCATACGAGATACCAGTACCAGTACCACATTCGCCGTCTTCGT	4	988	1250	0	13	12
119395737|NM_001079817.1|18752	TAGAAGACGCACCGGCGACGGTTTCAAACTAGGGTTGTTAATATTCATAGCAATCCTGGTTTGAAACCGTCGTTTTTTGGCAAGCAAAAGACGGCATACGAGATCACAGTACCACAGTGTGTTTCGCCGTCTTCGT	4	8	1704	0	0	161
119964720|NM_005246.2|18774	TAGAAGACGCACCGGCTCCAGCAGAGTAATATTATTGTTAATATTCATAGCAATAATGTTACTCTGCTGGAGTTTTTTGGCAAGCAAAAGACGGCATACGAGATGTCAGTACCACACACAACTTCGCCGTCTTCGT	4	799	2	0	3	0
121114282|NM_014264.3|18810	TAGAAGACGCACCGGCTGAGAGAACAAAGTAGAATGGTTAATATTCATAGCCATTCTGCTTTGTTCTCTCAGTTTTTTGGCAAGCAAAAGACGGCATACGAGATTGCAGTACCACATGACACTTCGCCGTCTTCGT	4	26	2036	0	2	12
121114303|NM_004119.2|18832	TAGAAGACGCACCGGCGATTGTGGAGTGGGTGCTTTGTTAATATTCATAGCAAAGCACCCATTCCACGATCGTTTTTTGGCAAGCAAAAGACGGCATACGAGATACCAGTACCAACCAGTGTTTCGCCGTCTTCGT	4	1268	2	0	4	22
121114303|NM_004119.2|18833	TAGAAGACGCACCGGGAGGGTAATTACTTTGAGATGGTTAATATTCATAGCCATCTCAAAGTAGTTGCCCTCTTTTTTGGCAAGCAAAAGACGGCATACGAGATTGCAGTACCAACCAGTCATTCGCCGTCTTCGT	4	133	300	0	1	1
121583881|NM_152671.3|18875	TAGAAGACGCACCGGCTGCTATCACAGTAGTGGAATGTTAATATTCATAGCATTCCACTGCTGTGATGGCAGTTTTTTGGCAAGCAAAAGACGGCATACGAGATGTCAGTACCAACTGACTGTTCGCCGTCTTCGT	4	2118	3	0	5	0
122056684|NM_013358.2|18878	TAGAAGACGCACCGGGTCCTCTGCTTAGGATCATATGTTAATATTCATAGCGTATGATCCTGAGCAGAGGACTTTTTTGGCAAGCAAAAGACGGCATACGAGATACCAGTACCAACTGTGACTTCGCCGTCTTCGT	4	1	0	0	0	0
122114652|NM_001654.2|18898	TAGAAGACGCACCGGCCACTTAGAACCTCTTTGGAAGTTAATATTCATAGCTTCCAGAGAGGTTCTGAGTGGTTTTTTGGCAAGCAAAAGACGGCATACGAGATACCAGTACCATGCAGTACTTCGCCGTCTTCGT	4	357	2081	0	1	21
124256481|NM_001080745.1|19026	TAGAAGACGCACCGGCTGCCCTTTAGCTACTCATATGTTAATATTCATAGCATGTGAGTGGCTAAAGGGCAGTTTTTTGGCAAGCAAAAGACGGCATACGAGATCACAGTACACCACAGTACTTCGCCGTCTTCGT	4	1	0	0	0	0
126091039|NM_001081562.1|19133	TAGAAGACGCACCGGCACCTATTGTTGGTTCGTAAAGTTAATATTCATAGCTTTGCGAACCAACGATAGGTGTTTTTTGGCAAGCAAAAGACGGCATACGAGATACCAGTACACACTGTGCATTCGCCGTCTTCGT	4	20	832	0	32	102
126507090|NM_014572.2|19214	TAGAAGACGCACCGGGCATTGCTTTCAATAGGCTTTGTTAATATTCATAGCAAAGCCTATTGAAAGCGATGCTTTTTTGGCAAGCAAAAGACGGCATACGAGATCACAGTACTGGTGTTGACTTCGCCGTCTTCGT	4	7	4346	0	0	37
130977758|NM_003215.2|19237	TAGAAGACGCACCGGCCCAGAGTGTGGAAGTGTTGTGTTAATATTCATAGCGCAACATTTCCACACTCTGGGTTTTTTGGCAAGCAAAAGACGGCATACGAGATTGCAGTACTGGTACCACATTCGCCGTCTTCGT	4	1746	1	0	46	0
130979227|NM_018571.5|19252	TAGAAGACGCACCGGGTGCTTCCAAGTATATCTTCTGTTAATATTCATAGCAGAAGATGTACTTGGAAGCACTTTTTTGGCAAGCAAAAGACGGCATACGAGATCACAGTACTGGTTGCAGTTTCGCCGTCTTCGT	4	1609	1	0	3	0
134152685|NM_001083592.1|19311	TAGAAGACGCACCGGCTGACCCTTGATGAACTAATGGTTAATATTCATAGCCATTGGTTCATCGAGGGTCAGTTTTTTGGCAAGCAAAAGACGGCATACGAGATCACAGTACTGCAACTGTGTTCGCCGTCTTCGT	4	2628	85	0	7	0
134304837|NM_004836.4|19358	TAGAAGACGCACCGGGCTAGTAACCTTAATAGGTGAGTTAATATTCATAGCTCACCTATTAGGGTTGCTAGCTTTTTTGGCAAGCAAAAGACGGCATACGAGATCACAGTACTGACCATGACTTCGCCGTCTTCGT	4	1	1	0	31	1
141802388|NM_003599.2|19369	TAGAAGACGCACCGGCTGTGATGTGCTTGCAATAACGTTAATATTCATAGCGTTGTTGCAGGCACATCACAGTTTTTTGGCAAGCAAAAGACGGCATACGAGATCACAGTACTGACACACCATTCGCCGTCTTCGT	4	1370	796	0	42	208
142371699|NM_175866.3|19433	TAGAAGACGCACCGGGCATCCTAGGTAGTTTGGTTTGTTAATATTCATAGCAAGCCAAACTACCTGGGATGCTTTTTTGGCAAGCAAAAGACGGCATACGAGATACCAGTACTGTGACACCATTCGCCGTCTTCGT	4	8	9	0	0	0
142383186|NM_024610.4|19476	TAGAAGACGCACCGGCCACCTTCTTTCATGCATATTGTTAATATTCATAGCAATGTGCATGAAAGAAGGTGGTTTTTTGGCAAGCAAAAGACGGCATACGAGATACCAGTTGGTGTCACAGTTTCGCCGTCTTCGT	4	4000	3	0	14	23
145275186|NM_020810.2|19493	TAGAAGACGCACCGGCCAGGTATAAGATGTGTGATTGTTAATATTCATAGCAATCACACGTCTTATGCCTGGTTTTTTGGCAAGCAAAAGACGGCATACGAGATACCAGTTGGTGTACCACATTCGCCGTCTTCGT	4	0	7	0	0	0
145580632|NM_003831.3|19589	TAGAAGACGCACCGGGTCACTACCTCTTATCTTATGGTTAATATTCATAGCCATAAGATGAGAGGTAGTGACTTTTTTGGCAAGCAAAAGACGGCATACGAGATCACAGTTGGTACGTCACATTCGCCGTCTTCGT	4	23	6593	0	1	58
145864501|NM_032693.2|19599	TAGAAGACGCACCGGGACCTGCCATTATAGAACTTTGTTAATATTCATAGCAAGGTTCTGTAATGGCAGGTCTTTTTTGGCAAGCAAAAGACGGCATACGAGATGTCAGTTGGTACGTTGTGTTCGCCGTCTTCGT	4	8	3146	0	0	29
146219831|NM_182493.2|19617	TAGAAGACGCACCGGCTCCTAAAGTGTTGGGATTATGTTAATATTCATAGCATAATCCCAGCACTTTGGGAGTTTTTTGGCAAGCAAAAGACGGCATACGAGATACCAGTTGGTACACGTCATTCGCCGTCTTCGT	4	2	118	0	1	326
148005038|NM_001093772.1|19669	TAGAAGACGCACCGGGAGGGTTCTTTAGTACTTGAAGTTAATATTCATAGCTTCAGGTACTAAAGGACCCTCTTTTTTGGCAAGCAAAAGACGGCATACGAGATCACAGTTGGTTGCACACATTCGCCGTCTTCGT	4	2	0	0	0	60
148536828|NM_001932.3|19741	TAGAAGACGCACCGGGAGGACTTTGGTTTGTATGAAGTTAATATTCATAGCTTCATGCAAACCAGAGTCCTCTTTTTTGGCAAGCAAAAGACGGCATACGAGATACCAGTTGCAGTCATGCATTCGCCGTCTTCGT	4	5	1	0	0	1
148539865|NM_016596.3|19798	TAGAAGACGCACCGGCTGTGGGTAAGTAGTTGGAATGTTAATATTCATAGCGTTCCAACTACTTGCCCACAGTTTTTTGGCAAGCAAAAGACGGCATACGAGATCACAGTTGCACACACAACTTCGCCGTCTTCGT	4	1	0	0	0	0
148539871|NM_005891.2|19808	TAGAAGACGCACCGGCAGAGGACTAAAGTATAGATGGTTAATATTCATAGCCATCTGTACTTTGGTCCTCTGTTTTTTGGCAAGCAAAAGACGGCATACGAGATGTCAGTTGCACAACGTGTTTCGCCGTCTTCGT	4	3	248	0	36	37
148539871|NM_005891.2|19815	TAGAAGACGCACCGGCTCAACTCAAGGTATAAGACAGTTAATATTCATAGCTGTCTTGTACCTTGAGTTGAGTTTTTTGGCAAGCAAAAGACGGCATACGAGATTGCAGTTGCACAACCATGTTCGCCGTCTTCGT	4	2	27	0	25	1
148596973|NM_003328.2|19846	TAGAAGACGCACCGGCCCAAAGAGTCATCTTGTAAAGTTAATATTCATAGCTTTGCAAGATGACTCTTTGGGTTTTTTGGCAAGCAAAAGACGGCATACGAGATGTCAGTTGCAACGTCAACTTCGCCGTCTTCGT	4	2121	1	0	39	0
148596973|NM_003328.2|19849	TAGAAGACGCACCGGCTGAGAGTGTTTCTTTCTTGAGTTAATATTCATAGCTCAAGAAGGAAGCACTCTCAGTTTTTTGGCAAGCAAAAGACGGCATACGAGATTGCAGTTGCAACGTACCATTCGCCGTCTTCGT	4	2773	33	0	12	0
148612869|NM_004284.3|19901	TAGAAGACGCACCGGCACCTGTTGGATAAGCTATTAGTTAATATTCATAGCTAGTAGCTTATCCAGCAGGTGTTTTTTGGCAAGCAAAAGACGGCATACGAGATCACAGTTGCAACTGTGCATTCGCCGTCTTCGT	4	3	2627	0	0	148
148612883|NM_006258.2|19911	TAGAAGACGCACCGGGACTGTAGGAAACACTTTAATGTTAATATTCATAGCATTGAAGTGTTTCCTACAGTCTTTTTTGGCAAGCAAAAGACGGCATACGAGATGTCAGTTGCATGGTCATGTTCGCCGTCTTCGT	4	88	2930	0	129	29
148727304|NM_198828.2|19921	TAGAAGACGCACCGGGACAGTTGAGTGAGGATGGAGGTTAATATTCATAGCTTCCATCCTCACTCAGCTGTCTTTTTTGGCAAGCAAAAGACGGCATACGAGATCACAGTTGCATGCAGTCATTCGCCGTCTTCGT	4	2	1	0	218	29
148727332|NM_152327.2|19932	TAGAAGACGCACCGGCCGCTTCTGTACATTAATGTTGTTAATATTCATAGCAACATTAGTGTACAGAAGCGGTTTTTTGGCAAGCAAAAGACGGCATACGAGATTGCAGTTGCATGCATGGTTTCGCCGTCTTCGT	4	2932	1	0	84	0
148763344|NM_033529.2|19978	TAGAAGACGCACCGGCAGTTTGCTGAAGAAGTAAGTGTTAATATTCATAGCACTTACTTCTTCGGCAGACTGTTTTTTGGCAAGCAAAAGACGGCATACGAGATACCAGTTGACGTGTACACTTCGCCGTCTTCGT	4	0	0	0	0	34
148806858|NM_172207.2|19994	TAGAAGACGCACCGGCCCTTCTTCTATGCAGTTTGAGTTAATATTCATAGCTCAAGCTGCATGGAAGAAGGGTTTTTTGGCAAGCAAAAGACGGCATACGAGATCACAGTTGACGTCAACACTTCGCCGTCTTCGT	4	8	8589	0	0	74
149999601|NM_000476.2|20068	TAGAAGACGCACCGGGCTTCTAGTTGGAGTTGATTTGTTAATATTCATAGCGAATCAACTCCAACTGGAAGCTTTTTTGGCAAGCAAAAGACGGCATACGAGATTGCAGTTGACCAACCAGTTTCGCCGTCTTCGT	4	4	112	0	0	2
150010576|NM_003985.3|20080	TAGAAGACGCACCGGCCACACTGGACTATGTGAATAGTTAATATTCATAGCTGTTCACATGGTCCAGTGTGGTTTTTTGGCAAGCAAAAGACGGCATACGAGATCACAGTTGACCATGGTGTTTCGCCGTCTTCGT	4	4255	1859	0	38	17
150170728|NM_015016.1|20099	TAGAAGACGCACCGGGCGATGGATTGGATTCTGAGGGTTAATATTCATAGCCTTCAGAATCCAGTCCATCGCTTTTTTGGCAAGCAAAAGACGGCATACGAGATGTCAGTTGACACGTGTTGTTCGCCGTCTTCGT	4	4	4201	0	1	39
151301095|NM_024831.6|20230	TAGAAGACGCACCGGGCCTTCTGAGTTTAAGCAATTGTTAATATTCATAGCGATTGCTTGAACTCAGAAGGCTTTTTTGGCAAGCAAAAGACGGCATACGAGATGTCAGTTGTGGTGTCAACTTCGCCGTCTTCGT	4	2327	1	0	11	0
153085394|NM_006037.3|20282	TAGAAGACGCACCGGCACCGACTAATGATATCCTTTGTTAATATTCATAGCAGAGGATATCATTGGTCGGTGTTTTTTGGCAAGCAAAAGACGGCATACGAGATACCAGTTGTGGTTGACACTTCGCCGTCTTCGT	4	3450	1	0	71	0
153085394|NM_006037.3|20285	TAGAAGACGCACCGGCCGACCAATGATATTCTCTTTGTTAATATTCATAGCGAAGAGGATATCATTGGTCGGTTTTTTGGCAAGCAAAAGACGGCATACGAGATCACAGTTGTGGTTGTGCATTCGCCGTCTTCGT	4	7	412	0	0	5
153791471|NM_018650.3|20357	TAGAAGACGCACCGGGACCCACTGCTAATTGTAGTAGTTAATATTCATAGCTGCTACAGTTAGCAGTGGGTCTTTTTTGGCAAGCAAAAGACGGCATACGAGATTGCAGTTGTGACGTCACATTCGCCGTCTTCGT	4	2	0	0	23	42
153945764|NM_005921.1|20440	TAGAAGACGCACCGGGCCCAAACTAGTGTAGAAATTGTTAATATTCATAGCAGTTTCTGCACTAGTTTGGGCTTTTTTGGCAAGCAAAAGACGGCATACGAGATTGCAGTTGTGTGCAACGTTTCGCCGTCTTCGT	4	1176	270	0	2	3
153946420|NM_001433.3|20457	TAGAAGACGCACCGGCTGGTCACCATAATTAGAGTTGTTAATATTCATAGCAGCTCTAATTGTGGTGACCAGTTTTTTGGCAAGCAAAAGACGGCATACGAGATTGCAGTTGTGTGACACCATTCGCCGTCTTCGT	4	0	1	0	102	3
156071516|NM_022766.5|20565	TAGAAGACGCACCGGCAGGTGAAAGGGTAGCTTTAGGTTAATATTCATAGCTTAAAGCTGCCCTTTCACCTGTTTTTTGGCAAGCAAAAGACGGCATACGAGATACCACAGTGTCACACACATTCGCCGTCTTCGT	4	2	0	0	0	0
156071516|NM_022766.5|20574	TAGAAGACGCACCGGGACGTTCATGGGAAACATTAAGTTAATATTCATAGCTTGATGTTTCCCGTGAACGTCTTTTTTGGCAAGCAAAAGACGGCATACGAGATACCACAGTGTCACATGACTTCGCCGTCTTCGT	4	3366	1	0	6	0
156142198|NM_025256.5|20625	TAGAAGACGCACCGGGCCTCTATGCCAATTGGTTTCGTTAATATTCATAGCGGAACCAGTTGGCATAGAGGCTTTTTTGGCAAGCAAAAGACGGCATACGAGATTGCACAGTGTACCAGTCATTCGCCGTCTTCGT	4	2353	1	0	3	17
156151442|NM_001102406.1|20641	TAGAAGACGCACCGGCTGTCTTTGATGGGTATTTAGGTTAATATTCATAGCCTAAATGCCCATCAAGGACAGTTTTTTGGCAAGCAAAAGACGGCATACGAGATACCACAGTGTACACGTCATTCGCCGTCTTCGT	4	32	3936	0	32	40
156547125|NM_182644.2|20721	TAGAAGACGCACCGGGTGTTTGTGTGGGTGTATATTGTTAATATTCATAGCAATGTACACCCACACAAACACTTTTTTGGCAAGCAAAAGACGGCATACGAGATACCACAGTGTTGTGGTCATTCGCCGTCTTCGT	4	4416	1	0	12	0
156616307|NM_052928.2|20748	TAGAAGACGCACCGGCCTACTTGAGAAGTTGAGATAGTTAATATTCATAGCTATCTCAGCTTCTCGAGTAGGTTTTTTGGCAAGCAAAAGACGGCATACGAGATACCACAGTCAGTGTTGGTTTCGCCGTCTTCGT	4	1166	104	0	8	0
156671210|NM_014920.3|20773	TAGAAGACGCACCGGCAGGCTTTCTTGGATTGTTGTGTTAATATTCATAGCACAACAGTCCAAGAAGGCCTGTTTTTTGGCAAGCAAAAGACGGCATACGAGATTGCACAGTCAGTACCACATTCGCCGTCTTCGT	4	1556	1112	0	6	8
156766067|NM_017525.2|20805	TAGAAGACGCACCGGCAGCGAGTTCTTGCTATTCTTGTTAATATTCATAGCAAGAGTAGCAGGAACTCGCTGTTTTTTGGCAAGCAAAAGACGGCATACGAGATGTCACAGTCACAGTCACATTCGCCGTCTTCGT	4	2	601	0	0	7
157168359|NM_004043.2|20818	TAGAAGACGCACCGGCGGCTACAGTTTATGCAAGTTGTTAATATTCATAGCAGCTTGCATGAACTGTAGCCGTTTTTTGGCAAGCAAAAGACGGCATACGAGATGTCACAGTCACACAGTACTTCGCCGTCTTCGT	4	5	757	0	31	7
157168359|NM_004043.2|20821	TAGAAGACGCACCGGGCTCTGGTTAAGGAATGTATGGTTAATATTCATAGCCATGCATTCCTTAGCCAGAGCTTTTTTGGCAAGCAAAAGACGGCATACGAGATTGCACAGTCACACACACATTCGCCGTCTTCGT	4	2255	593	0	7	5
157266336|NM_001713.2|20843	TAGAAGACGCACCGGGTCCTGCTCTTAGAGTTCTTTGTTAATATTCATAGCGAAGAACTCTGAGAGCAGGACTTTTTTGGCAAGCAAAAGACGGCATACGAGATGTCACAGTCACAACACTGTTCGCCGTCTTCGT	4	492	11	0	111	0
157779133|NM_001699.4|20983	TAGAAGACGCACCGGGCAGTAGTATCACTTTGAAAGGTTAATATTCATAGCCTTTCAAGGTGATGCTACTGCTTTTTTGGCAAGCAAAAGACGGCATACGAGATCACACAGTCATGTGCATGTTCGCCGTCTTCGT	4	337	0	0	1	0
157785644|NM_005876.4|20997	TAGAAGACGCACCGGGTCAGTGTATCTTAGGGAGAAGTTAATATTCATAGCTTCTCCCTGAGATGCACTGACTTTTTTGGCAAGCAAAAGACGGCATACGAGATTGCACAGTACGTGTCACATTCGCCGTCTTCGT	4	42	923	0	0	8
161016768|NM_001799.3|21113	TAGAAGACGCACCGGCTGACACCATCACACATTAAAGTTAATATTCATAGCTTTGATGTGTGATGGTGTCAGTTTTTTGGCAAGCAAAAGACGGCATACGAGATGTCACAGTACCATGACCATTCGCCGTCTTCGT	4	3112	0	0	69	120
162287325|NM_001111097.1|21157	TAGAAGACGCACCGGCCATCATTGGTTGCATTTATGGTTAATATTCATAGCCATAAGTGCAACCAGTGATGGTTTTTTGGCAAGCAAAAGACGGCATACGAGATACCACAGTACACACCACATTCGCCGTCTTCGT	4	672	1211	0	3	10
164419748|NM_139035.2|21307	TAGAAGACGCACCGGGAGCTTTGGAAAGAAGGGTGTGTTAATATTCATAGCACATCCTTCTTTCCAGAGCTCTTTTTTGGCAAGCAAAAGACGGCATACGAGATCACACAGTTGGTTGACTGTTCGCCGTCTTCGT	4	2	0	0	0	0
164663804|NM_152637.2|21354	TAGAAGACGCACCGGCACCAGCCTATTTATCTTTCAGTTAATATTCATAGCTGGAAGATAGATAGGCTGGTGTTTTTTGGCAAGCAAAAGACGGCATACGAGATACCACAGTTGCAACACACTTCGCCGTCTTCGT	4	2720	2	0	7	0
164663804|NM_152637.2|21359	TAGAAGACGCACCGGCCCAATGTTGTCTCTTTCTTTGTTAATATTCATAGCAAGGAAAGGGACAACATTGGGTTTTTTGGCAAGCAAAAGACGGCATACGAGATACCACAGTTGCAACTGTGTTCGCCGTCTTCGT	4	1370	0	0	1	0
166064024|NM_016508.3|21440	TAGAAGACGCACCGGCCAGTCAGGAATTATTAAGCTGTTAATATTCATAGCAGCTTAGTAATTCCTGACTGGTTTTTTGGCAAGCAAAAGACGGCATACGAGATACCACAGTTGTGGTGTGTTTCGCCGTCTTCGT	4	1469	775	0	7	7
166295191|NM_001274.4|21509	TAGAAGACGCACCGGCTCCTCTAGCTTTGCTGTATAGTTAATATTCATAGCTATGCAGCAGAGCTAGAGGAGTTTTTTGGCAAGCAAAAGACGGCATACGAGATCACACACAGTGTGTCACATTCGCCGTCTTCGT	4	1	1671	0	48	14
167001642|NM_001114185.1|21559	TAGAAGACGCACCGGGTGGACTAAGGAGGATTTGGGGTTAATATTCATAGCTCCAAATCCTCCTTGGTCCACTTTTTTGGCAAGCAAAAGACGGCATACGAGATTGCACACAGTGTTGCATGTTCGCCGTCTTCGT	4	3	3560	0	0	26
168823442|NM_015106.2|21712	TAGAAGACGCACCGGGCTCTGTTGCTGTTTAATAAAGTTAATATTCATAGCTTTGTTAAACAGCAACAGAGCTTTTTTGGCAAGCAAAAGACGGCATACGAGATGTCACACAGTTGCAGTGTTTCGCCGTCTTCGT	4	599	3	0	31	119
169218267|XM_940791.2|21780	TAGAAGACGCACCGGCCTGCTCCTAATTCACCTTATGTTAATATTCATAGCATGAGGTGGATTAGGAGCAGGTTTTTTGGCAAGCAAAAGACGGCATACGAGATGTCACACACAGTCACAGTTTCGCCGTCTTCGT	4	2621	31	0	46	16
169790828|NM_002755.3|21807	TAGAAGACGCACCGGGTGCCAAGATTCTATTCTTGTGTTAATATTCATAGCACAAGAGTAGAATCTTGGCACTTTTTTGGCAAGCAAAAGACGGCATACGAGATTGCACACACAGTACTGTGTTCGCCGTCTTCGT	4	3	271	0	1	3
169790834|NM_000292.2|21817	TAGAAGACGCACCGGGACTTTGAGGAGGAATTGGAGGTTAATATTCATAGCTTCCAATTCCTCCTCAGAGTCTTTTTTGGCAAGCAAAAGACGGCATACGAGATGTCACACACAGTTGACCATTCGCCGTCTTCGT	4	18	0	0	1	1
169791019|NM_000180.3|21883	TAGAAGACGCACCGGGTGGGTGAAATAAAGGTATGTGTTAATATTCATAGCGCATGCCTTTATTTCACCCACTTTTTTGGCAAGCAAAAGACGGCATACGAGATGTCACACACACATGACTGTTCGCCGTCTTCGT	4	2	0	0	0	0
169791019|NM_000180.3|21884	TAGAAGACGCACCGGGCTGGATTGGATGTTCAAGTTGTTAATATTCATAGCGACTTGAACATCCAGTCCAGCTTTTTTGGCAAGCAAAAGACGGCATACGAGATTGCACACACACATGTGGTTTCGCCGTCTTCGT	4	5	5505	0	0	41
169791021|NM_000937.3|21904	TAGAAGACGCACCGGCCGGATGAATTGAAGTGAATGGTTAATATTCATAGCCATTCGCTTCAGTTCATCCGGTTTTTTGGCAAGCAAAAGACGGCATACGAGATGTCACACACAACCAGTGTTTCGCCGTCTTCGT	4	1114	2883	0	4	24
171846277|NM_198578.3|22001	TAGAAGACGCACCGGCTGCAGATCCTACATTATTCAGTTAATATTCATAGCTGAATGATGTAGGATCTGCAGTTTTTTGGCAAGCAAAAGACGGCATACGAGATGTCACACACATGTGGTCATTCGCCGTCTTCGT	4	331	631	0	1	124
183603937|NM_000291.3|22110	TAGAAGACGCACCGGGCACAGCATCTTAGCTCATTTGTTAATATTCATAGCAGATGAGCTGAGATGCTGTGCTTTTTTGGCAAGCAAAAGACGGCATACGAGATACCACACAACCACATGACTTCGCCGTCTTCGT	4	1	1	0	0	0
187607258|NM_018238.3|22221	TAGAAGACGCACCGGCAGCAGTGTTTCCTAAAGTGTGTTAATATTCATAGCACACTTTGGGAAGCACTGCTGTTTTTTGGCAAGCAAAAGACGGCATACGAGATGTCACACAACTGGTTGCATTCGCCGTCTTCGT	4	647	836	0	3	162
187761313|NM_001127207.1|22271	TAGAAGACGCACCGGCCATCAGTTCCATCTCTTTCAGTTAATATTCATAGCTGAAAGGGATGGAGCTGATGGTTTTTTGGCAAGCAAAAGACGGCATACGAGATACCACACAACTGTGTGTGTTCGCCGTCTTCGT	4	7	3252	0	0	32
187936940|NM_018091.5|22352	TAGAAGACGCACCGGGCAGAAGTGGAAAGGAGATTTGTTAATATTCATAGCAGATCTCCTTTCCGCTTCTGCTTTTTTGGCAAGCAAAAGACGGCATACGAGATTGCACACATGCACAGTGTTTCGCCGTCTTCGT	4	833	1	0	4	1
188035907|NM_001127321.1|22395	TAGAAGACGCACCGGGCAGTTGGTTCTATAGGAGTGGTTAATATTCATAGCCATTCCTATAGAACCAGCTGCTTTTTTGGCAAGCAAAAGACGGCATACGAGATCACACACATGCATGACTGTTCGCCGTCTTCGT	4	1384	0	0	66	0
188035907|NM_001127321.1|22396	TAGAAGACGCACCGGGCCCTTAGCATAAAGGAAATTGTTAATATTCATAGCGATTTCCTTTGTGCTAAGGGCTTTTTTGGCAAGCAAAAGACGGCATACGAGATGTCACACATGCATGTGGTTTCGCCGTCTTCGT	4	2517	3	0	5	0
189011537|NM_001429.3|22479	TAGAAGACGCACCGGGCCTGTGAAGCCAAATAATATGTTAATATTCATAGCATATTGTTTGGCTTCACAGGCTTTTTTGGCAAGCAAAAGACGGCATACGAGATGTCACACATGTGGTTGTGTTCGCCGTCTTCGT	4	3	0	0	134	0
189409112|NM_000167.4|22577	TAGAAGACGCACCGGCCTCTAAGATGTGGGAAGGATGTTAATATTCATAGCATTCTTCCTACATCTTAGAGGTTTTTTGGCAAGCAAAAGACGGCATACGAGATACCACAACGTGTTGGTCATTCGCCGTCTTCGT	4	1728	1181	0	57	10
189491758|NM_001128173.1|22607	TAGAAGACGCACCGGCTGATGGTTTGGATAATGAAGGTTAATATTCATAGCCTTCATTATCCAGACCGTCAGTTTTTTGGCAAGCAAAAGACGGCATACGAGATGTCACAACGTCAGTTGTGTTCGCCGTCTTCGT	4	10	6230	0	0	53
190886455|NM_002576.4|22717	TAGAAGACGCACCGGCGTGTGTTCAGTATTGAAGAGGTTAATATTCATAGCCTCTTCAATGCTGGACACACGTTTTTTGGCAAGCAAAAGACGGCATACGAGATACCACAACGTACTGTGCATTCGCCGTCTTCGT	4	2130	1	0	7	0
191250770|NM_002577.4|22729	TAGAAGACGCACCGGGAGCTACGTTGTGGTTTATTTGTTAATATTCATAGCGAATAAACCACAGCGTAGCTCTTTTTTGGCAAGCAAAAGACGGCATACGAGATCACACAACGTTGGTACCATTCGCCGTCTTCGT	4	1475	1	0	6	1
192447425|NM_001128827.1|22786	TAGAAGACGCACCGGCCATGTTCCTTGATTTCTTATGTTAATATTCATAGCATGAGAAATCAAGGAACATGGTTTTTTGGCAAGCAAAAGACGGCATACGAGATGTCACAACCAGTGTGTACTTCGCCGTCTTCGT	4	3487	1	0	207	0
192447425|NM_001128827.1|22787	TAGAAGACGCACCGGGCCTACTTGAGTGACAGTTATGTTAATATTCATAGCATAGCTGTCACTCAGGTAGGCTTTTTTGGCAAGCAAAAGACGGCATACGAGATTGCACAACCAGTGTGTTGTTCGCCGTCTTCGT	4	854	1	0	3	0
194097329|NM_002115.2|22870	TAGAAGACGCACCGGCCCTGAGAGAAGTAGTACTTAGTTAATATTCATAGCTGAGTGCTACTTCTCTCAGGGTTTTTTGGCAAGCAAAAGACGGCATACGAGATTGCACAACCACACACAACTTCGCCGTCTTCGT	4	2	3019	0	0	26
194097364|NM_017647.3|22924	TAGAAGACGCACCGGCTGAGTAGAGAGGAGGATGTTGTTAATATTCATAGCGACATCCTCCTCTCTGCTCAGTTTTTTGGCAAGCAAAAGACGGCATACGAGATCACACAACCAACGTTGGTTTCGCCGTCTTCGT	4	1695	4	0	29	0
194688130|NM_004274.4|23075	TAGAAGACGCACCGGCTGCTTGTTCTCCTATGGGTTGTTAATATTCATAGCAATCCATGGGAGAACAAGCAGTTTTTTGGCAAGCAAAAGACGGCATACGAGATTGCACAACACGTACGTTGTTCGCCGTCTTCGT	4	8	3617	0	0	47
194688144|NM_015050.2|23083	TAGAAGACGCACCGGCTCCTGCATCTTGTAGACTTAGTTAATATTCATAGCTGAGTCTACAGGATGCAGGAGTTTTTTGGCAAGCAAAAGACGGCATACGAGATCACACAACACGTACACTGTTCGCCGTCTTCGT	4	6	1615	0	73	15
195546895|NM_001379.2|23157	TAGAAGACGCACCGGCCTTGGCTGATATGAAGTTGTGTTAATATTCATAGCACAGCTTCATGTCAGCCAAGGTTTTTTGGCAAGCAAAAGACGGCATACGAGATCACACAACACCATGCACATTCGCCGTCTTCGT	4	2	2374	0	0	168
195963314|NM_031407.4|23206	TAGAAGACGCACCGGGCGCATACTTGTTCTTCTTCTGTTAATATTCATAGCAGAAGAGGAACAGGTATGCGCTTTTTTGGCAAGCAAAAGACGGCATACGAGATACCACAACACACACCAACTTCGCCGTCTTCGT	4	864	1	0	5	0
196162715|NM_031482.4|23231	TAGAAGACGCACCGGCCTGGCTTTAATAGGATTGATGTTAATATTCATAGCATCAGTCCTATTAAAGCCAGGTTTTTTGGCAAGCAAAAGACGGCATACGAGATACCACAACACACTGTGTGTTCGCCGTCTTCGT	4	1106	1	0	2	0
197085592|NM_006328.3|23240	TAGAAGACGCACCGGGTGGGTAGGGTTATAGATTCAGTTAATATTCATAGCTGGATCTGTAACCCTACCCACTTTTTTGGCAAGCAAAAGACGGCATACGAGATTGCACAACACTGGTACGTTTCGCCGTCTTCGT	4	2	0	0	1	0
197382604|NM_182543.2|23352	TAGAAGACGCACCGGGAGAGGGGTGGATGCTTAGAAGTTAATATTCATAGCTTCTGAGCATCCATCCCTCTCTTTTTTGGCAAGCAAAAGACGGCATACGAGATCACACAACTGGTTGACGTTTCGCCGTCTTCGT	4	5	4004	0	0	34
205277372|NM_004440.3|23432	TAGAAGACGCACCGGGTCAGTAGTGTAGAGGAAGAAGTTAATATTCATAGCTTCTTCCTCTGCACTGCTGACTTTTTTGGCAAGCAAAAGACGGCATACGAGATCACACAACTGACGTACGTTTCGCCGTCTTCGT	4	1432	7	0	5	0
206725414|NM_139201.2|23492	TAGAAGACGCACCGGCCCAAGTGAGGCATTTGAAATGTTAATATTCATAGCGTTTCAGATGCCTCACTTGGGTTTTTTGGCAAGCAAAAGACGGCATACGAGATCACACAACTGTGGTCAGTTTCGCCGTCTTCGT	4	4468	2	0	13	0
208022697|NM_001135610.1|23628	TAGAAGACGCACCGGCTGGCTCTTGAGGTATTTCTAGTTAATATTCATAGCTGGAAATGCCTCAAGAGCCAGTTTTTTGGCAAGCAAAAGACGGCATACGAGATTGCACATGGTCAGTTGGTTTCGCCGTCTTCGT	4	701	2074	0	3	18
208022697|NM_001135610.1|23631	TAGAAGACGCACCGGGCGTGTGTGTTCATGTGTTCTGTTAATATTCATAGCAGAACACGTGAACACACACGCTTTTTTGGCAAGCAAAAGACGGCATACGAGATCACACATGGTCAGTTGTGTTCGCCGTCTTCGT	4	2711	162	0	8	2
208431828|NM_001135652.1|23687	TAGAAGACGCACCGGGTGCTGGGATTATAGGGATGGGTTAATATTCATAGCTCATCCCTGTAATCCCAGCACTTTTTTGGCAAGCAAAAGACGGCATACGAGATCACACATGGTACGTCATGTTCGCCGTCTTCGT	4	3882	2	0	10	0
209571545|NM_004734.3|23774	TAGAAGACGCACCGGGAGCTTGACCTAGGAAATAGGGTTAATATTCATAGCTCTATTTCCTGGGTCAAGCTCTTTTTTGGCAAGCAAAAGACGGCATACGAGATGTCACATGGTTGCATGACTTCGCCGTCTTCGT	4	4430	3	0	18	0
209863021|NM_001135954.1|23825	TAGAAGACGCACCGGGTGGCTGTCTTTGGAAAGTATGTTAATATTCATAGCATGCTTTCCAGAGACAGCCACTTTTTTGGCAAGCAAAAGACGGCATACGAGATACCACATGCAGTCAGTCATTCGCCGTCTTCGT	4	2687	4	0	12	0
209869997|NM_175085.2|23839	TAGAAGACGCACCGGCTGGCTTAAATGGTTATGTAGGTTAATATTCATAGCCTACATAGCCATTTAGGCCAGTTTTTTGGCAAGCAAAAGACGGCATACGAGATACCACATGCAGTCATGTGTTCGCCGTCTTCGT	4	1829	1	0	8	0
209915590|NM_001136138.1|23870	TAGAAGACGCACCGGCCTGCTAACACATATGCAATAGTTAATATTCATAGCTGTTGCATGTGTGTTAGCAGGTTTTTTGGCAAGCAAAAGACGGCATACGAGATCACACATGCAGTTGTGACTTCGCCGTCTTCGT	4	1	0	0	0	0
211058419|NM_053053.3|23976	TAGAAGACGCACCGGCTGTGTGTTCAGTGATATCATGTTAATATTCATAGCATGATGTCACTGAACACACAGTTTTTTGGCAAGCAAAAGACGGCATACGAGATTGCACATGCAACACACGTTTCGCCGTCTTCGT	4	2	2022	0	116	13
215982797|NM_001142498.1|24186	TAGAAGACGCACCGGGAGTAGAAGGAAGTCAATAATGTTAATATTCATAGCATTGTTGACTTCCTTCTACTCTTTTTTGGCAAGCAAAAGACGGCATACGAGATCACACATGACCATGACACTTCGCCGTCTTCGT	4	4	0	0	0	0
216548192|NM_001142548.1|24217	TAGAAGACGCACCGGGCTGTATGATGTTTGCCTAAAGTTAATATTCATAGCTTTGGGCAAACATCATGCAGCTTTTTTGGCAAGCAAAAGACGGCATACGAGATTGCACATGACACCAACCATTCGCCGTCTTCGT	4	660	1806	0	35	39
217330633|NM_015690.3|24349	TAGAAGACGCACCGGGCTGCCAACTCAATTGAGAATGTTAATATTCATAGCGTTCTCAGTTGAGTTGGCAGCTTTTTTGGCAAGCAAAAGACGGCATACGAGATACCACATGTGGTCATGCATTCGCCGTCTTCGT	4	1759	1	0	8	0
219555643|NM_005207.3|24476	TAGAAGACGCACCGGCCAGACTCTGCTTAGAAATAGGTTAATATTCATAGCCTGTTTCTAGGCAGAGTCTGGTTTTTTGGCAAGCAAAAGACGGCATACGAGATACCACATGTGACCATGGTTTCGCCGTCTTCGT	4	3	1342	0	0	15
219555667|NM_022158.3|24490	TAGAAGACGCACCGGCTGCTCTACCAGTTGTTTAATGTTAATATTCATAGCGTTAAACAGCTGGTAGAGCAGTTTTTTGGCAAGCAAAAGACGGCATACGAGATTGCACATGTGACACACACTTCGCCGTCTTCGT	4	8	3131	0	0	31
221316714|NM_002446.3|24572	TAGAAGACGCACCGGGAGCTGGAGAGTTTAAAGAAGGTTAATATTCATAGCCTTCTTGAAGCTCTCCAGCTCTTTTTTGGCAAGCAAAAGACGGCATACGAGATCACACATGTGTGTGTGGTTTCGCCGTCTTCGT	4	3221	3	0	8	0
221625421|NM_182472.2|24618	TAGAAGACGCACCGGCTGCTGATGAAAGCTTTATAGGTTAATATTCATAGCCTGTAAAGCTTTCATCGGCAGTTTTTTGGCAAGCAAAAGACGGCATACGAGATGTCAACGTGTGTACACACTTCGCCGTCTTCGT	4	3	2417	0	0	19
222352083|NM_001144966.1|24699	TAGAAGACGCACCGGGCAGTGAGGCATTTATTGTTTGTTAATATTCATAGCAGACAATGAATGCCTCACTGCTTTTTTGGCAAGCAAAAGACGGCATACGAGATCACAACGTGTCATGACTGTTCGCCGTCTTCGT	4	91	808	0	0	129
223468673|NM_001145136.1|24765	TAGAAGACGCACCGGCGTAGGCTTTGAGATAGTTGTGTTAATATTCATAGCACAGCTATCTCAGAGCCTACGTTTTTTGGCAAGCAAAAGACGGCATACGAGATTGCAACGTGTACTGTGCATTCGCCGTCTTCGT	4	2	1042	0	27	85
223671887|NM_001145258.1|24804	TAGAAGACGCACCGGGCCTGTACCACCAATTGTATTGTTAATATTCATAGCGATACAGTTGGTGGTACAGGCTTTTTTGGCAAGCAAAAGACGGCATACGAGATACCAACGTGTTGACCAGTTTCGCCGTCTTCGT	4	8	4800	0	0	48
224282148|NM_001145443.1|24936	TAGAAGACGCACCGGCTGAGAGTTCCACTTTCTCTTGTTAATATTCATAGCAAGAGAAGGTGGGACTCTCAGTTTTTTGGCAAGCAAAAGACGGCATACGAGATCACAACGTCACAACACGTTTCGCCGTCTTCGT	4	2986	2024	0	6	20
224282148|NM_001145443.1|24940	TAGAAGACGCACCGGCTCTCCTTGGATGTTGAGTTTGTTAATATTCATAGCAGACTCAACATCCAGGGAGAGTTTTTTGGCAAGCAAAAGACGGCATACGAGATACCAACGTCACAACTGGTTTCGCCGTCTTCGT	4	1330	2109	0	4	17
225543284|NM_001145713.1|25052	TAGAAGACGCACCGGGCCCTTTCTCTGTCTTTATGTGTTAATATTCATAGCGCATAAGGACAGAGAAAGGGCTTTTTTGGCAAGCAAAAGACGGCATACGAGATACCAACGTCATGCATGGTTTCGCCGTCTTCGT	4	1548	1	0	4	0
225543284|NM_001145713.1|25058	TAGAAGACGCACCGGGCACAGCTCTAAGTTCAGATAGTTAATATTCATAGCTGTCTGAACTTGGAGCTGTGCTTTTTTGGCAAGCAAAAGACGGCATACGAGATCACAACGTCATGACGTACTTCGCCGTCTTCGT	4	1	0	0	0	0
226371715|NM_001146105.1|25148	TAGAAGACGCACCGGGACTGATTGGGTTATTGAAAGGTTAATATTCATAGCCTTTCAATAACCCAGTCAGTCTTTTTTGGCAAGCAAAAGACGGCATACGAGATGTCAACGTACGTTGTGGTTTCGCCGTCTTCGT	4	2167	2	0	6	0
226442885|NM_015061.3|25222	TAGAAGACGCACCGGCACAAATGGCATGTATGTTAAGTTAATATTCATAGCTTAGCATACATGCCATTTGTGTTTTTTGGCAAGCAAAAGACGGCATACGAGATCACAACGTACACGTCAACTTCGCCGTCTTCGT	4	3021	1	0	7	0
227500029|NM_018842.4|25346	TAGAAGACGCACCGGGAGAGGCCTAACTTTAATGTTGTTAATATTCATAGCGACATTAGAGTTAGGCCTCTCTTTTTTGGCAAGCAAAAGACGGCATACGAGATACCAACGTTGGTGTGTACTTCGCCGTCTTCGT	4	1775	3298	0	5	27
237649101|NM_022051.2|25413	TAGAAGACGCACCGGCCTCAGCTTTAAGTTCTTAAGGTTAATATTCATAGCCTTAGGAACTTGAAGCTGAGGTTTTTTGGCAAGCAAAAGACGGCATACGAGATGTCAACGTTGCAGTCACATTCGCCGTCTTCGT	4	2094	1	0	6	0
237649101|NM_022051.2|25416	TAGAAGACGCACCGGCCTCCTGTATTGGATTATGTGGTTAATATTCATAGCCACATAGTCCAATGCAGGAGGTTTTTTGGCAAGCAAAAGACGGCATACGAGATGTCAACGTTGCAGTACGTTTCGCCGTCTTCGT	4	3	1554	0	33	14
237858574|NM_052987.3|25457	TAGAAGACGCACCGGGACCGATAAGGGTTGTGTGAGGTTAATATTCATAGCTTCACACAACCCTTGTCGGTCTTTTTTGGCAAGCAAAAGACGGCATACGAGATGTCAACGTTGCATGGTCATTCGCCGTCTTCGT	4	90	0	0	0	0
238814321|NM_001034173.3|25502	TAGAAGACGCACCGGCTCAGGACCTTTAATAGGAGGGTTAATATTCATAGCTCTCCTATTAAGGGTCCTGAGTTTTTTGGCAAGCAAAAGACGGCATACGAGATCACAACGTTGACCATGACTTCGCCGTCTTCGT	4	3	1265	0	0	10
239744368|XM_926941.4|25554	TAGAAGACGCACCGGCGGATGATGGTGTGATATATGGTTAATATTCATAGCCATGTATCGCACCATCATCCGTTTTTTGGCAAGCAAAAGACGGCATACGAGATTGCAACGTTGTGCAGTACTTCGCCGTCTTCGT	4	424	1154	0	2	13
239752530|XM_001719676.2|25567	TAGAAGACGCACCGGGAGGGCATTATGAATGAATTCGTTAATATTCATAGCGAATTCGTTCATAATGCCCTCTTTTTTGGCAAGCAAAAGACGGCATACGAGATCACAACGTTGTGCATGTGTTCGCCGTCTTCGT	4	16	4004	0	88	34
239787167|NM_000144.4|25583	TAGAAGACGCACCGGCCACAGGCAAAGTACAATTCTGTTAATATTCATAGCAGGATTGTGCTTTGCCTGTGGTTTTTTGGCAAGCAAAAGACGGCATACGAGATGTCAACGTTGTGACTGTGTTCGCCGTCTTCGT	4	4200	2	0	13	0
239788846|NM_023007.2|25601	TAGAAGACGCACCGGCACCTGTTGTGAGGATAGAGGGTTAATATTCATAGCCTTCTATCCTCACGACAGGTGTTTTTTGGCAAGCAAAAGACGGCATACGAGATTGCAACCAGTGTGTGTCATTCGCCGTCTTCGT	4	1015	8	0	2	0
239835753|NM_002970.2|25617	TAGAAGACGCACCGGCTCCTCCTACTGTTTAAGTATGTTAATATTCATAGCGTACTTGAACAGTAGGAGGAGTTTTTTGGCAAGCAAAAGACGGCATACGAGATACCAACCAGTGTCAGTCATTCGCCGTCTTCGT	4	8	1010	0	0	8
254553430|NM_025264.4|25681	TAGAAGACGCACCGGCGCCTTATAGATTGTAAAGAGGTTAATATTCATAGCCTCTTTACAATCTGTAAGGCGTTTTTTGGCAAGCAAAAGACGGCATACGAGATCACAACCAGTCACAGTCATTCGCCGTCTTCGT	4	75	1	0	0	55
256574768|NM_004935.3|25738	TAGAAGACGCACCGGCTCCCTTTGTGGGCTTTGTTTGTTAATATTCATAGCAAATAAAGTCCACAAAGGGAGTTTTTTGGCAAGCAAAAGACGGCATACGAGATGTCAACCAGTACGTACACTTCGCCGTCTTCGT	4	4	3277	0	0	39
257467495|NM_014496.3|25761	TAGAAGACGCACCGGGTGGTGTTCTTAGGCCAAATTGTTAATATTCATAGCAGTTTGGCCTAGGAACACCACTTTTTTGGCAAGCAAAAGACGGCATACGAGATACCAACCAGTACACGTCATTCGCCGTCTTCGT	4	6	1521	0	1	16
260898774|NM_001039375.2|25955	TAGAAGACGCACCGGCTGCTGGGTGTCTTTGTAGATGTTAATATTCATAGCATCTGCAAAGACACTCAGCAGTTTTTTGGCAAGCAAAAGACGGCATACGAGATACCAACCACACAACGTTGTTCGCCGTCTTCGT	4	5	4890	0	0	43
261244919|NM_014397.5|25972	TAGAAGACGCACCGGCCTGTCAAGGTTTATGCTAATGTTAATATTCATAGCGTTAGCATAAGCCTTGACAGGTTTTTTGGCAAGCAAAAGACGGCATACGAGATGTCAACCACACATGCAGTTTCGCCGTCTTCGT	4	56	1400	0	0	11
261862235|NM_020730.2|25978	TAGAAGACGCACCGGCGGGAACTTTGTTAATAGTTGGTTAATATTCATAGCCAACTGTTAACAGAGTTCCCGTTTTTTGGCAAGCAAAAGACGGCATACGAGATGTCAACCACACATGACACTTCGCCGTCTTCGT	4	2867	1	0	8	0
262399359|NM_003318.4|26062	TAGAAGACGCACCGGGACAACATCACTTTGAAGTGTGTTAATATTCATAGCACACTTCAGAGTGATGTTGTCTTTTTTGGCAAGCAAAAGACGGCATACGAGATTGCAACCACATGGTTGACTTCGCCGTCTTCGT	4	2881	15	0	9	0
262527295|NM_212502.2|26073	TAGAAGACGCACCGGGTCCCATAGCAATAGAAGGAAGTTAATATTCATAGCTTCCTTCTGTTGCTGTGGGACTTTTTTGGCAAGCAAAAGACGGCATACGAGATTGCAACCACATGCAACCATTCGCCGTCTTCGT	4	1159	0	0	5	0
263192220|NM_178557.3|26089	TAGAAGACGCACCGGGTGCATGTGTATGTTGTAGGTGTTAATATTCATAGCACCTACAACATGCACGTGCACTTTTTTGGCAAGCAAAAGACGGCATACGAGATACCAACCACATGACACCATTCGCCGTCTTCGT	4	2187	2	0	6	0
153267406|NM_001004105.2|680	TAGAAGACGCACCGGCCTCGACAGCATTTACTTTAAGTTAATATTCATAGCTTGAAGTAGATGCTGTCGAGGTTTTTTGGCAAGCAAAAGACGGCATACGAGATGTGTGTGTACACACACGTTTCGCCGTCTTCGT	3	1049	1605	0	2	12
41281490|NM_014791.2|905	TAGAAGACGCACCGGGAACCAGTATAAGAGAGAAATGTTAATATTCATAGCATTTCTCTCTTATGCTGGTTCTTTTTTGGCAAGCAAAAGACGGCATACGAGATACGTGTGTTGACGTACCATTCGCCGTCTTCGT	3	5	0	0	0	0
71774012|NM_014326.3|936	TAGAAGACGCACCGGTACCTGATGCTTGGTTTCTTTGTTAATATTCATAGCAAAGAAGCCAAGCATCAGGTATTTTTTGGCAAGCAAAAGACGGCATACGAGATTGGTGTGTTGACACACGTTTCGCCGTCTTCGT	3	755	46	0	2	0
222352144|NM_018423.2|952	TAGAAGACGCACCGGCGCCTAGAAGTTGCTATTAAAGTTAATATTCATAGCTTTAATGGCAGCTTCTAGGCGTTTTTTGGCAAGCAAAAGACGGCATACGAGATACGTGTGTTGACTGACGTTTCGCCGTCTTCGT	3	3	169	0	0	1
146219831|NM_182493.2|1030	TAGAAGACGCACCGGACTCGTCTCAAATCCTAACTAGTTAATATTCATAGCTAGTTGGGATTTGAGACGAGTTTTTTTGGCAAGCAAAAGACGGCATACGAGATCAGTGTCAGTGTGTCAACTTCGCCGTCTTCGT	3	2	0	0	0	0
148539859|NM_007050.5|1035	TAGAAGACGCACCGGCCGTTCTCTCTACTATAATATGTTAATATTCATAGCATATTGTAGTAGAGAGAACGGTTTTTTGGCAAGCAAAAGACGGCATACGAGATCAGTGTCAGTGTGTACTGTTCGCCGTCTTCGT	3	10	613	0	2	4
148539859|NM_007050.5|1036	TAGAAGACGCACCGGCCCATGATGAACTTGTTCTTTGTTAATATTCATAGCAAAGAGCAAGTTCATCGTGGGTTTTTTGGCAAGCAAAAGACGGCATACGAGATGTGTGTCAGTGTGTTGGTTTCGCCGTCTTCGT	3	1500	0	0	5	48
148277036|NM_014911.3|1066	TAGAAGACGCACCGGGCCACCAACAAATTCTAGAATGTTAATATTCATAGCATTCTGGAATTTGTTGGTGGCTTTTTTGGCAAGCAAAAGACGGCATACGAGATGTGTGTCAGTGTACACACTTCGCCGTCTTCGT	3	11	2097	0	0	19
120659786|NM_001079882.1|1069	TAGAAGACGCACCGGCGTGGTAGTTAAGGTTATTGAGTTAATATTCATAGCTCAATGACCTTAACTGCCACGTTTTTTGGCAAGCAAAAGACGGCATACGAGATTGGTGTCAGTGTACTGCATTCGCCGTCTTCGT	3	2	0	0	72	0
223942068|NM_002772.2|1442	TAGAAGACGCACCGGCCATAGCAATACAGAATAACTGTTAATATTCATAGCAGTTATTCTGTATTGCTATGGTTTTTTGGCAAGCAAAAGACGGCATACGAGATGTGTGTCACAACACGTACTTCGCCGTCTTCGT	3	669	4558	0	3	47
197313747|NM_014159.6|1460	TAGAAGACGCACCGGCTTACCTGTCTGGAACTTATAGTTAATATTCATAGCTATGAGTTCCAGACAGGTAAGTTTTTTGGCAAGCAAAAGACGGCATACGAGATCAGTGTCACAACTGCAGTTTCGCCGTCTTCGT	3	1	0	0	0	12
153946392|NM_002447.2|1472	TAGAAGACGCACCGGGCTGGCTCTTATTGGTATTATGTTAATATTCATAGCATGATACCAATGAGAGCCAGCTTTTTTGGCAAGCAAAAGACGGCATACGAGATGTGTGTCACATGGTGTGTTTCGCCGTCTTCGT	3	113	932	0	0	47
22538466|NM_002796.2|1630	TAGAAGACGCACCGGATGGTGATTGATGAGGAGTTTGTTAATATTCATAGCAAGCTCCTCATCAATCACCATTTTTTTGGCAAGCAAAAGACGGCATACGAGATGTGTGTCAACCACATGACTTCGCCGTCTTCGT	3	510	0	0	1	0
194328776|NM_020367.4|1710	TAGAAGACGCACCGGCAACCAAATCTATCTTGAGTAGTTAATATTCATAGCTACTCAGGATAGATTTGGTTGTTTTTTGGCAAGCAAAAGACGGCATACGAGATCAGTGTCAACACACTGACTTCGCCGTCTTCGT	3	8	7997	0	0	123
34335231|NM_001823.3|1853	TAGAAGACGCACCGGCCCAGATTGAAACTTTCTTCAGTTAATATTCATAGCTGAAGAGAGTTTCAATCTGGGTTTTTTGGCAAGCAAAAGACGGCATACGAGATGTGTGTCATGGTTGTGCATTCGCCGTCTTCGT	3	977	11	0	67	0
56119169|NM_002982.3|2100	TAGAAGACGCACCGGCCCAGTTACCTGTTGTTATAAGTTAATATTCATAGCTTATAACAGCAGGTGACTGGGTTTTTTGGCAAGCAAAAGACGGCATACGAGATGTGTGTACGTGTTGCAGTTTCGCCGTCTTCGT	3	8	4016	0	0	31
187608632|NM_004333.4|2110	TAGAAGACGCACCGGCTATGAAGAATACACTAGCAAGTTAATATTCATAGCTTGCTGGTGTATTCTTCATAGTTTTTTGGCAAGCAAAAGACGGCATACGAGATCAGTGTACGTGTTGTGACTTCGCCGTCTTCGT	3	4	0	0	138	0
153791471|NM_018650.3|2141	TAGAAGACGCACCGGGCAGCACAATAGTTGGATTAAGTTAATATTCATAGCTTGATCCAACTGTTGTGCTGCTTTTTTGGCAAGCAAAAGACGGCATACGAGATGTGTGTACGTCACATGCATTCGCCGTCTTCGT	3	2716	1	0	7	35
217416385|NM_001142555.1|2428	TAGAAGACGCACCGGCGTTATGCAGATCAGATTCATGTTAATATTCATAGCATGAGTCTGATCTGCATAACGTTTTTTGGCAAGCAAAAGACGGCATACGAGATACGTGTACCACATGTGGTTTCGCCGTCTTCGT	3	7	1684	0	0	15
145301542|NM_018299.3|2470	TAGAAGACGCACCGGGCATGAATTAACATGTGTCTTGTTAATATTCATAGCAAGACGCATGTTAATTCATGCTTTTTTGGCAAGCAAAAGACGGCATACGAGATACGTGTACCAACACCAACTTCGCCGTCTTCGT	3	304	0	0	58	0
89059899|XM_926284.1|2488	TAGAAGACGCACCGGCTACCTATTCAAACCATCCAAGTTAATATTCATAGCTTGGGTGGTTTGAATAGGTAGTTTTTTGGCAAGCAAAAGACGGCATACGAGATTGGTGTACCAACTGACGTTTCGCCGTCTTCGT	3	374	2976	0	0	94
193083181|NM_015015.2|2735	TAGAAGACGCACCGGGTGGAAGTTGAAATGTGTGTAGTTAATATTCATAGCTACACGCATTTCAGCTTCCACTTTTTTGGCAAGCAAAAGACGGCATACGAGATCAGTGTACACACACTGTGTTCGCCGTCTTCGT	3	0	0	0	0	0
6912661|NM_012240.1|2759	TAGAAGACGCACCGGGAACCCTGATAAGGTTGATTTGTTAATATTCATAGCAAATCAACCTTGTCAGGGTTCTTTTTTGGCAAGCAAAAGACGGCATACGAGATACGTGTACACTGGTCATGTTCGCCGTCTTCGT	3	2279	2	0	5	0
156071505|NM_175709.3|2774	TAGAAGACGCACCGGGTATAGGAAGGGAGGTCTGAAGTTAATATTCATAGCTTCGGACCTCTCTTCCTATACTTTTTTGGCAAGCAAAAGACGGCATACGAGATACGTGTACACTGCACAACTTCGCCGTCTTCGT	3	1	0	0	95	0
210147473|NM_022366.2|2858	TAGAAGACGCACCGGCGAGAGATATATTGATGCAAAGTTAATATTCATAGCTTTGCATCAATATATCTCTCGTTTTTTGGCAAGCAAAAGACGGCATACGAGATTGGTGTACTGGTACACACTTCGCCGTCTTCGT	3	5	2025	0	0	49
148596991|NM_052947.3|2906	TAGAAGACGCACCGGCCTCACATCATGTGTATATTTGTTAATATTCATAGCAAATATACACATGATGTGAGGTTTTTTGGCAAGCAAAAGACGGCATACGAGATTGGTGTACTGCACAACACTTCGCCGTCTTCGT	3	2	0	0	0	0
56790918|NM_031965.2|3008	TAGAAGACGCACCGGCCACAGGATAATGCTGAATTTGTTAATATTCATAGCAAGTTCAGCATTGTCCTGTGGTTTTTTGGCAAGCAAAAGACGGCATACGAGATACGTGTACTGTGGTGTGTTTCGCCGTCTTCGT	3	5	4	0	27	0
27886594|NM_005975.2|3015	TAGAAGACGCACCGGCCTGTTTGTCTTGTGTCTTGGGTTAATATTCATAGCTCAAGACACAAGACAAACAGGTTTTTTGGCAAGCAAAAGACGGCATACGAGATCAGTGTACTGTGGTCATGTTCGCCGTCTTCGT	3	74	2983	0	0	28
148612862|NM_017672.3|3028	TAGAAGACGCACCGGCGGATGCTTATGGAGTTATAAGTTAATATTCATAGCTTATGACTCCATAAGCATCCGTTTTTTGGCAAGCAAAAGACGGCATACGAGATACGTGTACTGTGCACAGTTTCGCCGTCTTCGT	3	4	684	0	0	7
34222309|NM_007067.3|3053	TAGAAGACGCACCGGGCCTTCTTCTGAGTTTGATATGTTAATATTCATAGCATGTCAGACTCAGAAGAAGGCTTTTTTGGCAAGCAAAAGACGGCATACGAGATGTGTGTACTGTGACTGCATTCGCCGTCTTCGT	3	30	406	0	0	6
10190681|NM_020649.1|3082	TAGAAGACGCACCGGACGGATGTGACCTTAAACTTTGTTAATATTCATAGCAAAGTTTGAGGTCACGTCCGTTTTTTTGGCAAGCAAAAGACGGCATACGAGATGTGTGTTGGTGTGTACACTTCGCCGTCTTCGT	3	2	1090	0	119	9
74027250|NM_033020.2|3099	TAGAAGACGCACCGGGCAGTTGTATTGTACTTTGAAGTTAATATTCATAGCTTCAAAGTACAATGCAACTGCTTTTTTGGCAAGCAAAAGACGGCATACGAGATACGTGTTGGTGTCAACTGTTCGCCGTCTTCGT	3	858	0	0	3	1
18141576|NM_053046.2|3125	TAGAAGACGCACCGGGCTGCATCACCTGTATTTATTGTTAATATTCATAGCAATAGATACAGGTGATGCAGCTTTTTTGGCAAGCAAAAGACGGCATACGAGATACGTGTTGGTGTTGCACATTCGCCGTCTTCGT	3	1	11	0	0	0
10863902|NM_004238.1|3142	TAGAAGACGCACCGGCCTGAGTCAAGGAAATATGTTGTTAATATTCATAGCAACATGTTTCCTTGACTCAGGTTTTTTGGCAAGCAAAAGACGGCATACGAGATACGTGTTGGTCAGTCAACTTCGCCGTCTTCGT	3	323	0	0	2	0
148539627|NM_001098424.1|3306	TAGAAGACGCACCGGCCAGTGAATCAATAAGAAGTTGTTAATATTCATAGCAACTTCTTGTTGATTCACTGGTTTTTTGGCAAGCAAAAGACGGCATACGAGATGTGTGTTGGTTGACACACTTCGCCGTCTTCGT	3	1	125	0	0	2
8922664|NM_018216.1|3311	TAGAAGACGCACCGGCCCTCATAAATGTGCTTTAATGTTAATATTCATAGCATTAAGGCACATTTATGAGGGTTTTTTGGCAAGCAAAAGACGGCATACGAGATGTGTGTTGGTTGACTGTGTTCGCCGTCTTCGT	3	4	298	0	77	4
208022686|NM_001135608.1|3369	TAGAAGACGCACCGGCCCTGGGAATTATGTGGAGTTGTTAATATTCATAGCAACTCCACGTAATTCTCAGGGTTTTTTGGCAAGCAAAAGACGGCATACGAGATCAGTGTTGCAGTACACCATTCGCCGTCTTCGT	3	7	0	0	182	1
164663774|NM_139242.3|3562	TAGAAGACGCACCGGCGATCAGTGATGCTTAAGAAAGTTAATATTCATAGCTTTCTTGAGCATCACTGATCGTTTTTTGGCAAGCAAAAGACGGCATACGAGATCAGTGTTGCATGACACACTTCGCCGTCTTCGT	3	2	63	0	35	1
21618333|NM_004003.2|3646	TAGAAGACGCACCGGCGTGGTACATAACTACTAGTTGTTAATATTCATAGCAACTGGTAGTTGTGTACCACGTTTTTTGGCAAGCAAAAGACGGCATACGAGATCAGTGTTGACGTTGTGACTTCGCCGTCTTCGT	3	1	354	0	0	4
117168282|NM_016347.2|3655	TAGAAGACGCACCGGCATAGCATTGCGTACAGATATGTTAATATTCATAGCATGTCTGTGCGCAATGCTATGTTTTTTGGCAAGCAAAAGACGGCATACGAGATGTGTGTTGACCAGTCATGTTCGCCGTCTTCGT	3	5	0	0	66	0
157266336|NM_001713.2|3732	TAGAAGACGCACCGGCATTGGTGTGAATTGCCATTTGTTAATATTCATAGCAAGTGGCAGTTCACACCAATGTTTTTTGGCAAGCAAAAGACGGCATACGAGATTGGTGTTGACACCACAGTTTCGCCGTCTTCGT	3	30	0	0	0	23
41327714|NM_033550.3|3885	TAGAAGACGCACCGGCCCAACACTGAAATTGTGTTTGTTAATATTCATAGCAAACACAGTTTCAGTGTTGGGTTTTTTGGCAAGCAAAAGACGGCATACGAGATTGGTGTTGTGGTACTGCATTCGCCGTCTTCGT	3	20	74	0	1	41
208431816|NM_138370.2|3894	TAGAAGACGCACCGGGCGGAACCTTTATAATGCTTAGTTAATATTCATAGCTAGGCATTATAGAGGTTCCGCTTTTTTGGCAAGCAAAAGACGGCATACGAGATACGTGTTGTGGTTGCAACTTCGCCGTCTTCGT	3	1	0	0	0	47
89903019|NM_078626.2|3959	TAGAAGACGCACCGGTGGACACTTTACAGACTTTGTGTTAATATTCATAGCGCAAAGTCTGTAAAGTGTCCATTTTTTGGCAAGCAAAAGACGGCATACGAGATGTGTGTTGTGCATGCATGTTCGCCGTCTTCGT	3	548	1	0	36	0
217272845|NM_001142594.1|4046	TAGAAGACGCACCGGCGGCTTGACTTTCTCATTTATGTTAATATTCATAGCATGAATGGGAAAGTCAAGCCGTTTTTTGGCAAGCAAAAGACGGCATACGAGATCAGTGTTGTGTGGTTGACTTCGCCGTCTTCGT	3	1095	1	0	5	61
47157329|NM_004157.2|4147	TAGAAGACGCACCGGGCATAATCACTTAGGGTGAAAGTTAATATTCATAGCTTTCACCCTGAGTGATTATGCTTTTTTGGCAAGCAAAAGACGGCATACGAGATACGTCAGTGTGTTGGTTGTTCGCCGTCTTCGT	3	8	1	0	0	0
218777828|NM_054111.4|4151	TAGAAGACGCACCGGGCCCTCTATTAGTTCCTATATGTTAATATTCATAGCATGTAGGAACTGATAGAGGGCTTTTTTGGCAAGCAAAAGACGGCATACGAGATTGGTCAGTGTGTTGCATGTTCGCCGTCTTCGT	3	2	0	0	56	1
74316005|NM_173515.2|4174	TAGAAGACGCACCGGCCTGCAACAATATGTCTACAAGTTAATATTCATAGCTTGTGGACATATTGTTGCAGGTTTTTTGGCAAGCAAAAGACGGCATACGAGATGTGTCAGTGTCAGTTGACTTCGCCGTCTTCGT	3	388	0	0	2	0
21493032|NM_007202.2|4295	TAGAAGACGCACCGGGCAATGAGAAATGACATCATAGTTAATATTCATAGCTATGATGTCATTTCTCATTGCTTTTTTGGCAAGCAAAAGACGGCATACGAGATGTGTCAGTGTTGGTCATGTTCGCCGTCTTCGT	3	2	0	0	1	38
21493032|NM_007202.2|4297	TAGAAGACGCACCGGCGACATTATTGTCCTCCTTTAGTTAATATTCATAGCTAAGGGAGGACAATAGTGTCGTTTTTTGGCAAGCAAAAGACGGCATACGAGATGTGTCAGTGTTGGTACCATTCGCCGTCTTCGT	3	26	2	0	0	0
116284375|NM_001527.2|4430	TAGAAGACGCACCGGCCCAATGAGTTGCTATATAATGTTAATATTCATAGCATTATATGGCAACTCATTGGGTTTTTTGGCAAGCAAAAGACGGCATACGAGATCAGTCAGTCACAGTTGACTTCGCCGTCTTCGT	3	375	1776	0	0	17
44921612|NM_006383.2|4434	TAGAAGACGCACCGGCGAGAGCTTAAGGCAAATTATGTTAATATTCATAGCATAGTTTGCCTTGAGCTCTCGTTTTTTGGCAAGCAAAAGACGGCATACGAGATCAGTCAGTCACACAGTACTTCGCCGTCTTCGT	3	0	0	0	2	0
206725550|NM_004958.3|4484	TAGAAGACGCACCGGGCCTTGTTTGTGGCTTTGAGTGTTAATATTCATAGCATTCAGAGCCACAAACAAGGCTTTTTTGGCAAGCAAAAGACGGCATACGAGATACGTCAGTCAACGTCAGTTTCGCCGTCTTCGT	3	765	0	0	33	0
39995073|NM_079421.2|4618	TAGAAGACGCACCGGGCAGCTGAATTTGATCTCTATGTTAATATTCATAGCATGGAGATCAGATTCAGCTGCTTTTTTGGCAAGCAAAAGACGGCATACGAGATTGGTCAGTACGTGTACACTTCGCCGTCTTCGT	3	6	2457	0	0	18
110224469|NM_004278.3|4748	TAGAAGACGCACCGGGATTATTGACAACAGGGATTTGTTAATATTCATAGCAAATCCCTGTTGTCAATAATCTTTTTTGGCAAGCAAAAGACGGCATACGAGATACGTCAGTACACGTTGGTTTCGCCGTCTTCGT	3	80	0	0	0	0
197927276|NM_025235.3|4890	TAGAAGACGCACCGGGCAGTAGTTAATGTAGTTGATGTTAATATTCATAGCATCAGCTACATTAACTACTGCTTTTTTGGCAAGCAAAAGACGGCATACGAGATCAGTCAGTTGGTCAACACTTCGCCGTCTTCGT	3	784	1	0	2	0
21328453|NM_015985.2|4922	TAGAAGACGCACCGGCCTGAACCAGACATTAAGAATGTTAATATTCATAGCATTCTTGATGTCTGGTTCAGGTTTTTTGGCAAGCAAAAGACGGCATACGAGATTGGTCAGTTGGTTGACACTTCGCCGTCTTCGT	3	2031	1	0	10	0
119964725|NM_000876.2|4927	TAGAAGACGCACCGGCCTGCATTTAAGAGGTTTGATGTTAATATTCATAGCATCAAACCTCTTGAATGCAGGTTTTTTGGCAAGCAAAAGACGGCATACGAGATTGGTCAGTTGGTTGTGTGTTCGCCGTCTTCGT	3	443	14	0	0	0
148539641|NM_017758.3|5034	TAGAAGACGCACCGGCCACCCAGTTATGCTTTAGATGTTAATATTCATAGCATCTGAAGCATAGCTGGGTGGTTTTTTGGCAAGCAAAAGACGGCATACGAGATCAGTCAGTTGACACACACTTCGCCGTCTTCGT	3	537	2242	0	33	75
45643136|NM_006791.2|5065	TAGAAGACGCACCGGCCTGCTAAGAAGAATGTGGGTGTTAATATTCATAGCATCCACATTCTTCTTGGCAGGTTTTTTGGCAAGCAAAAGACGGCATACGAGATACGTCAGTTGTGGTACCATTCGCCGTCTTCGT	3	1	1185	0	52	14
24475703|NM_025209.2|5088	TAGAAGACGCACCGGGCTTTGTTACAGCCTTTAAATGTTAATATTCATAGCATTTGAAGGCTGTAACAAAGCTTTTTTGGCAAGCAAAAGACGGCATACGAGATCAGTCAGTTGTGACGTGTTTCGCCGTCTTCGT	3	480	1797	0	3	15
125988408|NM_006083.3|5096	TAGAAGACGCACCGGCCAGGAAGAATATAGTGAGTAGTTAATATTCATAGCTACTCGCTGTATTCTTCCTGGTTTTTTGGCAAGCAAAAGACGGCATACGAGATTGGTCAGTTGTGACACGTTTCGCCGTCTTCGT	3	227	1	0	1	0
164663827|NM_018291.3|5141	TAGAAGACGCACCGGGCCAGAGTATATATGCATATTGTTAATATTCATAGCAATATGCATATATACTCTGGCTTTTTTGGCAAGCAAAAGACGGCATACGAGATCAGTCACAGTGTCACACATTCGCCGTCTTCGT	3	73	483	0	29	7
56676398|NM_014064.2|5250	TAGAAGACGCACCGGCAAGAGGGTGAGGAATTATTTGTTAATATTCATAGCAAGTAGTTCCTCACCCTCTTGTTTTTTGGCAAGCAAAAGACGGCATACGAGATGTGTCACAGTACGTGTACTTCGCCGTCTTCGT	3	764	0	0	4	0
226442959|NM_004187.3|5251	TAGAAGACGCACCGGGCATTGTTTATCCCTATGAAAGTTAATATTCATAGCTTTCATAGGGATAAACAATGCTTTTTTGGCAAGCAAAAGACGGCATACGAGATTGGTCACAGTACGTGTTGTTCGCCGTCTTCGT	3	1472	1450	0	5	16
29244923|NM_032221.3|5269	TAGAAGACGCACCGGGCACAGAAGATCAAGTGATTTGTTAATATTCATAGCAAATCGCTTGATCTTCTGTGCTTTTTTGGCAAGCAAAAGACGGCATACGAGATACGTCACAGTACCACACATTCGCCGTCTTCGT	3	83	792	0	0	25
29570787|NM_177926.1|5286	TAGAAGACGCACCGGCCCTTATATCTCTTGGATCTTGTTAATATTCATAGCAAGATCCGAGAGGTATAAGGGTTTTTTGGCAAGCAAAAGACGGCATACGAGATTGGTCACAGTACACCAACTTCGCCGTCTTCGT	3	2	1	0	0	223
41327733|NM_201283.1|5386	TAGAAGACGCACCGGCCTCCAGAGGATGTTTAATAAGTTAATATTCATAGCTTATTGAACATCCTCTGGAGGTTTTTTGGCAAGCAAAAGACGGCATACGAGATACGTCACACAGTGTACACTTCGCCGTCTTCGT	3	3	3023	0	0	32
190360565|NM_052937.2|5410	TAGAAGACGCACCGGCCTGAAACATATAGTGAGTTAGTTAATATTCATAGCTAACTCACTGTATGTTTCAGGTTTTTTGGCAAGCAAAAGACGGCATACGAGATACGTCACACAGTACGTACTTCGCCGTCTTCGT	3	444	1973	0	1	18
25777620|NM_170752.1|5518	TAGAAGACGCACCGGGCTTAGGATTCATGTTGAGATGTTAATATTCATAGCATCTCAGCATGAATCCTAAGCTTTTTTGGCAAGCAAAAGACGGCATACGAGATGTGTCACACAACGTTGACTTCGCCGTCTTCGT	3	5	2836	0	0	27
29244922|NM_015939.3|5567	TAGAAGACGCACCGGCCTAAAGAGAGAGGAAGTAAAGTTAATATTCATAGCTTTGCTTCCTCTCTCTTTAGGTTTTTTGGCAAGCAAAAGACGGCATACGAGATGTGTCACACAACTGTGTGTTCGCCGTCTTCGT	3	2	0	0	0	0
61563741|NM_017912.3|5797	TAGAAGACGCACCGGCCACTGTATGTTTGGAGAGGTGTTAATATTCATAGCATCTCTTCAAACATACAGTGGTTTTTTGGCAAGCAAAAGACGGCATACGAGATGTGTCACAACACACCACATTCGCCGTCTTCGT	3	0	45	0	0	37
51873046|NM_001004057.1|5814	TAGAAGACGCACCGGGCAAAGTAGATTTGTAGTTAGGTTAATATTCATAGCCTAACTACGAATCTACTTTGCTTTTTTGGCAAGCAAAAGACGGCATACGAGATCAGTCACAACACTGCAACTTCGCCGTCTTCGT	3	1614	1	0	8	0
75709179|NM_138957.2|5842	TAGAAGACGCACCGGGTCAGGTACTTGGAGTTTAATGTTAATATTCATAGCATTAAACTCCAGGTACCTGACTTTTTTGGCAAGCAAAAGACGGCATACGAGATTGGTCACAACTGCAGTACTTCGCCGTCTTCGT	3	1439	1	0	2	0
41327717|NM_021158.3|5895	TAGAAGACGCACCGGGCTAGTTCTTGTCTAATTCAAGTTAATATTCATAGCTTGAGTTAGACAAGAACTAGCTTTTTTGGCAAGCAAAAGACGGCATACGAGATCAGTCACATGGTGTCATGTTCGCCGTCTTCGT	3	1	0	0	0	0
4557478|NM_001292.1|5981	TAGAAGACGCACCGGCCACGAAGATTTCGGTCTAGAGTTAATATTCATAGCTCTGGACCGAGATCTTCGTGGTTTTTTGGCAAGCAAAAGACGGCATACGAGATGTGTCACATGCACATGCATTCGCCGTCTTCGT	3	2	2831	0	47	27
169791019|NM_000180.3|5996	TAGAAGACGCACCGGGATGGCAGATTTGTACTTAAGGTTAATATTCATAGCCTTGAGTACGAATCTGCCATCTTTTTTGGCAAGCAAAAGACGGCATACGAGATACGTCACATGCAACTGGTTTCGCCGTCTTCGT	3	1	1	0	0	0
168229167|NM_001211.5|6000	TAGAAGACGCACCGGCCAGTTCTGTTTGTTAAGTAAGTTAATATTCATAGCTTACTTGACAAACAGAACTGGTTTTTTGGCAAGCAAAAGACGGCATACGAGATACGTCACATGCATGGTGTTTCGCCGTCTTCGT	3	1543	660	0	7	50
42516554|NM_013355.3|6170	TAGAAGACGCACCGGGCTGAGAACATGATCCACATGGTTAATATTCATAGCCGTGTGGGTCATGTTCTCAGCTTTTTTGGCAAGCAAAAGACGGCATACGAGATCAGTCAACGTGTCAACACTTCGCCGTCTTCGT	3	1292	1	0	3	0
150010576|NM_003985.3|6202	TAGAAGACGCACCGGCCTGAGGACTTGGACGGTATTGTTAATATTCATAGCAATGCCGTCCAGGTCCTCAGGTTTTTTGGCAAGCAAAAGACGGCATACGAGATTGGTCAACGTGTTGACACTTCGCCGTCTTCGT	3	2	2721	0	0	22
28827773|NM_003845.1|6264	TAGAAGACGCACCGGCAGACATTCTTTGATTCCAAAGTTAATATTCATAGCTTTGGAATCAAAGAATGTCTGTTTTTTGGCAAGCAAAAGACGGCATACGAGATTGGTCAACGTCATGACGTTTCGCCGTCTTCGT	3	2	0	0	0	41
20986522|NM_139049.1|6363	TAGAAGACGCACCGGGCAAGGGATTTGTTATTCAAAGTTAATATTCATAGCTTTGGATAACAAATCCCTTGCTTTTTTGGCAAGCAAAAGACGGCATACGAGATACGTCAACGTTGCAACTGTTCGCCGTCTTCGT	3	4	20	0	0	58
21614549|NM_005546.3|6379	TAGAAGACGCACCGGGAATCAAATGTGTTGAGATTGGTTAATATTCATAGCCAATCTCAACACATTTGATTCTTTTTTGGCAAGCAAAAGACGGCATACGAGATCAGTCAACGTTGACACTGTTCGCCGTCTTCGT	3	100	108	0	1	0
212549565|NM_171825.2|6447	TAGAAGACGCACCGGCAGGATTTCATCTCACTATATGTTAATATTCATAGCATATGGTGAGATGAAATCCTGTTTTTTGGCAAGCAAAAGACGGCATACGAGATCAGTCAACCAGTACTGTGTTCGCCGTCTTCGT	3	3	1872	0	39	19
32455268|NM_173575.2|6459	TAGAAGACGCACCGGCAGGAGTCTTTGTTCCTGTTCGTTAATATTCATAGCGAGCAGGGACAAAGACTCCTGTTTTTTGGCAAGCAAAAGACGGCATACGAGATTGGTCAACCAGTTGACTGTTCGCCGTCTTCGT	3	3	0	0	0	0
169808423|NM_000293.2|6509	TAGAAGACGCACCGGGCAGCCATTAATATATGAACTGTTAATATTCATAGCAGTTCGTATATTAATGGCTGCTTTTTTGGCAAGCAAAAGACGGCATACGAGATTGGTCAACCACAACTGCATTCGCCGTCTTCGT	3	9	471	0	420	8
148596991|NM_052947.3|6536	TAGAAGACGCACCGGGCAGACTTTAGGAGTTATGAAGTTAATATTCATAGCTTCATAGCTCCTAAAGTCTGCTTTTTTGGCAAGCAAAAGACGGCATACGAGATCAGTCAACCAACGTACGTTTCGCCGTCTTCGT	3	129	11	0	1	28
212549754|NM_172115.2|6708	TAGAAGACGCACCGGCCAAAGACAATGCAGTTAGAAGTTAATATTCATAGCTTCTGACTGCATTGTCTTTGGTTTTTTGGCAAGCAAAAGACGGCATACGAGATACGTCAACACGTTGCAGTTTCGCCGTCTTCGT	3	3	0	0	0	0
121583541|NM_001001671.2|6724	TAGAAGACGCACCGGGATTTCAGGATGCTGTAAATAGTTAATATTCATAGCTATTTACGGCATCCTGAAATCTTTTTTGGCAAGCAAAAGACGGCATACGAGATGTGTCAACACCAGTCAGTTTCGCCGTCTTCGT	3	110	0	0	0	30
67906173|NM_001024401.2|6735	TAGAAGACGCACCGGGCCGTTGTAGTATTTAGTATGGTTAATATTCATAGCCATACTAGATACTACAACGGCTTTTTTGGCAAGCAAAAGACGGCATACGAGATGTGTCAACACCAGTTGTGTTCGCCGTCTTCGT	3	4	1	0	0	0
169218267|XM_940791.2|6762	TAGAAGACGCACCGGCAAACGAAATCTCAGTGATATGTTAATATTCATAGCATATCACTGAGATTTCGTTTGTTTTTTGGCAAGCAAAAGACGGCATACGAGATACGTCAACACCAACACACTTCGCCGTCTTCGT	3	2	1	0	0	62
4505808|NM_002651.1|7031	TAGAAGACGCACCGGGCAAGAAACACGAAGGATTATGTTAATATTCATAGCATGATCCTTCGTGTTTCTTGCTTTTTTGGCAAGCAAAAGACGGCATACGAGATACGTCAACTGCATGCATGTTCGCCGTCTTCGT	3	2	0	0	109	0
40538771|NM_138364.2|7084	TAGAAGACGCACCGGGCTGGCACTTTATCATGTTTAGTTAATATTCATAGCTAAGCATGATAAAGTGCCAGCTTTTTTGGCAAGCAAAAGACGGCATACGAGATCAGTCAACTGACACTGGTTTCGCCGTCTTCGT	3	0	632	0	0	37
56676398|NM_014064.2|7152	TAGAAGACGCACCGGCAACGGCATCATTGTCATTAAGTTAATATTCATAGCTTGATGACGATGATGCCGTTGTTTTTTGGCAAGCAAAAGACGGCATACGAGATACGTCAACTGTGTGGTGTTTCGCCGTCTTCGT	3	446	15	0	2	0
116063535|NM_032314.3|7214	TAGAAGACGCACCGGCCAGAGGTATTTGGTTTGTATGTTAATATTCATAGCATACAGACCAAATGCCTCTGGTTTTTTGGCAAGCAAAAGACGGCATACGAGATACGTCATGGTGTACTGACTTCGCCGTCTTCGT	3	1	0	0	0	0
30795189|NM_152559.2|7330	TAGAAGACGCACCGGCATTGTCTACCTGTACTGAAAGTTAATATTCATAGCTTTCGGTACAGGTAGACAATGTTTTTTGGCAAGCAAAAGACGGCATACGAGATGTGTCATGGTACACGTACTTCGCCGTCTTCGT	3	1	0	0	1	0
212549586|NM_172084.2|7416	TAGAAGACGCACCGGTACCAGCTCTATGAGGATATTGTTAATATTCATAGCAATATCCTCGTAGAGCTGGTATTTTTTGGCAAGCAAAAGACGGCATACGAGATTGGTCATGGTTGTGACGTTTCGCCGTCTTCGT	3	882	2	0	4	33
194097346|NM_002646.3|7450	TAGAAGACGCACCGGCAGTCATGAGTACATCTAATAGTTAATATTCATAGCTATTGGATGTACTCATGACTGTTTTTTGGCAAGCAAAAGACGGCATACGAGATTGGTCATGCAGTCAACACTTCGCCGTCTTCGT	3	4	674	0	1	5
169790828|NM_002755.3|7468	TAGAAGACGCACCGGGTCCTATATGTCGCTAGAAAGGTTAATATTCATAGCCTTTCTGGCGACATGTAGGACTTTTTTGGCAAGCAAAAGACGGCATACGAGATGTGTCATGCAGTACTGGTTTCGCCGTCTTCGT	3	2124	1	0	41	0
34304373|NM_003885.2|7528	TAGAAGACGCACCGGCCACTATATGGCCGTATAGAAGTTAATATTCATAGCTTCTGTACGGCCGTATAGTGGTTTTTTGGCAAGCAAAAGACGGCATACGAGATACGTCATGCACAACACGTTTCGCCGTCTTCGT	3	0	1	0	0	0
187829199|NM_031284.4|7558	TAGAAGACGCACCGGTTGCAGCCAACTTAGATTTAAGTTAATATTCATAGCTTAAATCTGAGTTGGCTGCAATTTTTTGGCAAGCAAAAGACGGCATACGAGATGTGTCATGCAACGTCAACTTCGCCGTCTTCGT	3	3	1984	0	1	17
21536459|NM_005923.3|7586	TAGAAGACGCACCGGCCAGTATTTGTTTACTCATGTGTTAATATTCATAGCACATGAGTAAACAAATACTGGTTTTTTGGCAAGCAAAAGACGGCATACGAGATCAGTCATGCAACACGTACTTCGCCGTCTTCGT	3	5	2721	0	0	68
163965372|NM_032482.2|7924	TAGAAGACGCACCGGCACGTTGAACAAGTGTATTTAGTTAATATTCATAGCTAAATGCACTTGTTCAACGTGTTTTTTGGCAAGCAAAAGACGGCATACGAGATCAGTCATGACTGTGCAGTTTCGCCGTCTTCGT	3	0	0	0	0	0
110825962|NM_001042618.1|7946	TAGAAGACGCACCGGACACTATAGAAACCTACATTGGTTAATATTCATAGCCAATGTAGGTTTCTATAGTGTTTTTTTGGCAAGCAAAAGACGGCATACGAGATCAGTCATGTGGTGTACACTTCGCCGTCTTCGT	3	839	1	0	3	0
190360565|NM_052937.2|7958	TAGAAGACGCACCGGGGAAGTGGAACTGGATATTTAGTTAATATTCATAGCTAAATATCCGGTTCCACTTCCTTTTTTGGCAAGCAAAAGACGGCATACGAGATTGGTCATGTGGTCACAACTTCGCCGTCTTCGT	3	316	1336	0	1	13
182507167|NM_172349.2|7998	TAGAAGACGCACCGGCCGAGACGTCTTAGGTTAATTGTTAATATTCATAGCGATTAACCTGAGACGTCTCGGTTTTTTGGCAAGCAAAAGACGGCATACGAGATTGGTCATGTGGTTGTGACTTCGCCGTCTTCGT	3	2291	4	0	74	0
55770829|NM_003655.2|8007	TAGAAGACGCACCGGGCCTTAGAGTTCTAGTATTATGTTAATATTCATAGCATAATACTAGAACTCTGAGGCTTTTTTGGCAAGCAAAAGACGGCATACGAGATACGTCATGTGCAGTCATGTTCGCCGTCTTCGT	3	2107	1	0	7	55
210031232|NM_001136239.1|8032	TAGAAGACGCACCGGGTTCAGTACAGGTTGAATATAGTTAATATTCATAGCTATATTCGACCTGTACTGAACTTTTTTGGCAAGCAAAAGACGGCATACGAGATCAGTCATGTGCAACGTGTTTCGCCGTCTTCGT	3	2	0	0	1	0
156616307|NM_052928.2|8042	TAGAAGACGCACCGGCAATTCCTGGATGTGATATTAGTTAATATTCATAGCTAATATCGCATCCAGGAATTGTTTTTTGGCAAGCAAAAGACGGCATACGAGATACGTCATGTGCAACACACTTCGCCGTCTTCGT	3	2	1376	0	33	14
187937178|NM_001080395.2|8120	TAGAAGACGCACCGGGTATTGGGTTTAAGGAGTTTGGTTAATATTCATAGCCAAACTCCTTGAACCCGATACTTTTTTGGCAAGCAAAAGACGGCATACGAGATGTGTCATGTGACTGACGTTTCGCCGTCTTCGT	3	2	623	0	0	8
40217837|NM_033661.3|8127	TAGAAGACGCACCGGATGACAGTAAGCGTTTGATTCGTTAATATTCATAGCGAATCAGACGCTTACTGTCATTTTTTTGGCAAGCAAAAGACGGCATACGAGATTGGTCATGTGACTGTGTGTTCGCCGTCTTCGT	3	1	0	0	0	0
122937250|NM_001080424.1|8195	TAGAAGACGCACCGGGCTCCGTCAATATCAATATTGGTTAATATTCATAGCCAATGTTGATGTTGACGGAGCTTTTTTGGCAAGCAAAAGACGGCATACGAGATGTGTACGTGTGTGTGTTGTTCGCCGTCTTCGT	3	1	7	0	1	0
27477118|NM_001744.3|8214	TAGAAGACGCACCGGTGATCCTGCCAGAGTATTAAAGTTAATATTCATAGCTTTAGTACTCTGGCAGGATCATTTTTTGGCAAGCAAAAGACGGCATACGAGATCAGTACGTGTGTCACAACTTCGCCGTCTTCGT	3	954	1	0	3	0
92859574|NM_014168.2|8226	TAGAAGACGCACCGGATGGCAAGAACAGTAGTATATGTTAATATTCATAGCATATACTGCTGTTCTTGCCATTTTTTTGGCAAGCAAAAGACGGCATACGAGATTGGTACGTGTGTACGTACTTCGCCGTCTTCGT	3	0	0	0	0	0
47157324|NM_212539.1|8393	TAGAAGACGCACCGGCAACAGCTGGGACATTATATTGTTAATATTCATAGCAATATAGTGTCCCGGCTGTTGTTTTTTGGCAAGCAAAAGACGGCATACGAGATTGGTACGTGTTGGTACCATTCGCCGTCTTCGT	3	1127	106	0	3	1
18087856|NM_080678.1|8438	TAGAAGACGCACCGGGCAGAACTTGAAGCTAATTTAGTTAATATTCATAGCTAAATTAGCTTCAAGTTCTGCTTTTTTGGCAAGCAAAAGACGGCATACGAGATCAGTACGTGTTGTGCAACTTCGCCGTCTTCGT	3	919	1	0	4	0
227908866|NM_018137.2|8439	TAGAAGACGCACCGGCCAGCTGTACTATGAGTGTTAGTTAATATTCATAGCTAGCACTCGTAGTACAGCTGGTTTTTTGGCAAGCAAAAGACGGCATACGAGATGTGTACGTGTTGTGCATGTTCGCCGTCTTCGT	3	2174	3	0	59	75
91208434|NM_019040.3|8450	TAGAAGACGCACCGGGAGAGAAACTAACCTATTGTAGTTAATATTCATAGCTACAATGGGTTAGTTTCTCTCTTTTTTGGCAAGCAAAAGACGGCATACGAGATACGTACGTCAGTGTGTACTTCGCCGTCTTCGT	3	6	2307	0	1	22
21464140|NM_016248.2|8532	TAGAAGACGCACCGGGTGTTATCACTTGGTGTATATGTTAATATTCATAGCATATACACCGAGTGATAACACTTTTTTGGCAAGCAAAAGACGGCATACGAGATACGTACGTCACACACAGTTTCGCCGTCTTCGT	3	2	1871	0	1	176
88900510|NM_006109.3|8564	TAGAAGACGCACCGGGCGTTTCAGGAGGGAGTTTATGTTAATATTCATAGCATGAACTCCCTCTTGAAACGCTTTTTTGGCAAGCAAAAGACGGCATACGAGATGTGTACGTCACATGCAGTTTCGCCGTCTTCGT	3	62	2826	0	1	17
217272850|NM_001142596.1|8599	TAGAAGACGCACCGGATTTGAGCTATGCGGTATATTGTTAATATTCATAGCGATATACCGCATAGCTCAAATTTTTTTGGCAAGCAAAAGACGGCATACGAGATACGTACGTCAACCACATGTTCGCCGTCTTCGT	3	0	0	0	0	0
156766067|NM_017525.2|8912	TAGAAGACGCACCGGCCTACCAACTTTAACCACTTAGTTAATATTCATAGCTAGGTGGTTGAAGTTGGTAGGTTTTTTGGCAAGCAAAAGACGGCATACGAGATACGTACGTACTGCAGTGTTTCGCCGTCTTCGT	3	1545	3	0	9	24
21536287|NM_001824.2|9023	TAGAAGACGCACCGGCTACAAACCCATTGACAAGTAGTTAATATTCATAGCTGCTTGTCAGTGGGTTTGTAGTTTTTTGGCAAGCAAAAGACGGCATACGAGATACGTACGTTGGTTGTGTGTTCGCCGTCTTCGT	3	36	0	0	0	0
37574613|NM_197972.1|9071	TAGAAGACGCACCGGGCTTCACTTCTTCGATGTTATGTTAATATTCATAGCATAACGTCGAAGAAGTGAAGCTTTTTTGGCAAGCAAAAGACGGCATACGAGATACGTACGTTGCAACTGTGTTCGCCGTCTTCGT	3	4	1	0	0	1
37574613|NM_197972.1|9072	TAGAAGACGCACCGGGGATCAATATATAGCTCGTCAGTTAATATTCATAGCTGGCGAGCTGTATATTGATCCTTTTTTGGCAAGCAAAAGACGGCATACGAGATGTGTACGTTGCATGGTGTTTCGCCGTCTTCGT	3	4	368	0	0	4
4502858|NM_001827.1|9122	TAGAAGACGCACCGGGAGCTCAGTTAAATGTAACTGGTTAATATTCATAGCCAGTTGCATTTAACTGAGCTCTTTTTTGGCAAGCAAAAGACGGCATACGAGATACGTACGTTGACACGTACTTCGCCGTCTTCGT	3	6	169	0	0	2
4504788|NM_002220.1|9140	TAGAAGACGCACCGGGACATGTGGATCTGTAGCTTTGTTAATATTCATAGCAAAGCTGCAGGTCCACATGTCTTTTTTGGCAAGCAAAAGACGGCATACGAGATTGGTACGTTGACTGCAGTTTCGCCGTCTTCGT	3	2523	105	0	21	1
4504788|NM_002220.1|9143	TAGAAGACGCACCGGGAGCCAAATGACACTAATTTAGTTAATATTCATAGCTAAGTTAGTGTCATTTGGCTCTTTTTTGGCAAGCAAAAGACGGCATACGAGATCAGTACGTTGACTGCATGTTCGCCGTCTTCGT	3	1	1	0	1	0
4504788|NM_002220.1|9147	TAGAAGACGCACCGGGCTCATCGACTTTGGCAAGATGTTAATATTCATAGCGTCTTGCCGAAGTCGATGAGCTTTTTTGGCAAGCAAAAGACGGCATACGAGATACGTACGTTGACTGACTGTTCGCCGTCTTCGT	3	2	0	0	0	38
4505784|NM_000294.1|9150	TAGAAGACGCACCGGCAGGAAGTAGAACTCTCTAGAGTTAATATTCATAGCTCTGGAGAGTTCTGCTTCCTGTTTTTTGGCAAGCAAAAGACGGCATACGAGATGTGTACGTTGACTGTGACTTCGCCGTCTTCGT	3	0	0	0	2	163
4505808|NM_002651.1|9162	TAGAAGACGCACCGGCCCAAGGGAAGTGGAAGGTAAGTTAATATTCATAGCTTGCCTTCCATTTCCCTTGGGTTTTTTGGCAAGCAAAAGACGGCATACGAGATTGGTACGTTGTGGTACACTTCGCCGTCTTCGT	3	2130	1	0	4	0
4505808|NM_002651.1|9170	TAGAAGACGCACCGGCCATCTTCTTATTCTGTTCTGGTTAATATTCATAGCCAGAACGGAATAAGAGGATGGTTTTTTGGCAAGCAAAAGACGGCATACGAGATGTGTACGTTGTGCAGTACTTCGCCGTCTTCGT	3	3	0	0	1	0
4506566|NM_003799.1|9200	TAGAAGACGCACCGGGCCGATGTTTCTGTTAAATAGGTTAATATTCATAGCCTGTTTGACAGAAACATCGGCTTTTTTGGCAAGCAAAAGACGGCATACGAGATTGGTACGTTGTGTGGTGTTTCGCCGTCTTCGT	3	2	2359	0	0	297
4557478|NM_001292.1|9212	TAGAAGACGCACCGGCCCTCTATAATGAGCATAAGAGTTAATATTCATAGCTCTTGTGCTCATTGTAGAGGGTTTTTTGGCAAGCAAAAGACGGCATACGAGATACGTACGTTGTGTGTGGTTTCGCCGTCTTCGT	3	2	753	0	0	11
4557478|NM_001292.1|9213	TAGAAGACGCACCGGGTGAGGAGAAGTTAGTGAAGGGTTAATATTCATAGCTCTTCACTGACTTCTCCTCACTTTTTTGGCAAGCAAAAGACGGCATACGAGATTGGTACGTTGTGTGTGCATTCGCCGTCTTCGT	3	2	1	0	0	0
5453977|NM_006259.1|9293	TAGAAGACGCACCGGGTGGATGTGGTTCTGAGTTGTGTTAATATTCATAGCATAACTCAGAACCATATCCACTTTTTTGGCAAGCAAAAGACGGCATACGAGATACGTACCAGTCAGTTGCATTCGCCGTCTTCGT	3	1430	55	0	4	1
7019376|NM_013393.1|9373	TAGAAGACGCACCGGGCACAGATTTCTAGTTCTTAGGTTAATATTCATAGCCTAAGAACTGGAAATCTGTGCTTTTTTGGCAAGCAAAAGACGGCATACGAGATTGGTACCAGTACCATGCATTCGCCGTCTTCGT	3	1094	1	0	11	27
7662291|NM_014860.1|9442	TAGAAGACGCACCGGCAGCTCTCTATCTCATTCATTGTTAATATTCATAGCAATGGATGAGATAGAGAGCTGTTTTTTGGCAAGCAAAAGACGGCATACGAGATACGTACCAGTTGACGTACTTCGCCGTCTTCGT	3	1339	362	0	6	44
7706711|NM_016538.1|9484	TAGAAGACGCACCGGGCAGTATGTGGTGTCTTAGAAGTTAATATTCATAGCTTCTGAGACACCACATGCTGCTTTTTTGGCAAGCAAAAGACGGCATACGAGATTGGTACCACAGTGTTGGTTTCGCCGTCTTCGT	3	4	1743	0	0	51
8051616|NM_002314.2|9495	TAGAAGACGCACCGGGCTTTCTCAGTGTACTTTGAAGTTAATATTCATAGCTTCAAAGTGCACTGAGAAAGCTTTTTTGGCAAGCAAAAGACGGCATACGAGATACGTACCACAGTCACATGTTCGCCGTCTTCGT	3	4	647	0	29	7
8922664|NM_018216.1|9510	TAGAAGACGCACCGGCTGGCCTATTATTCAATGGTAGTTAATATTCATAGCTACCGTTGAATAGTAGGCCAGTTTTTTGGCAAGCAAAAGACGGCATACGAGATACGTACCACAGTACCAACTTCGCCGTCTTCGT	3	93	2991	0	1	30
11863151|NM_004973.2|9618	TAGAAGACGCACCGGCGGATGTTGTTTCCTAACTATGTTAATATTCATAGCATGGTTAGGAAACAACGTCCGTTTTTTGGCAAGCAAAAGACGGCATACGAGATTGGTACCACAACCAGTACTTCGCCGTCTTCGT	3	1654	892	0	8	10
13128863|NM_006044.2|9647	TAGAAGACGCACCGGGCTGATATCATGAGGATAATAGTTAATATTCATAGCTGTTATCCTCATGATATCAGCTTTTTTGGCAAGCAAAAGACGGCATACGAGATGTGTACCACAACACTGTGTTCGCCGTCTTCGT	3	2	0	0	0	0
13375845|NM_024623.1|9657	TAGAAGACGCACCGGCGCTGACGTATATAAAGTGTTGTTAATATTCATAGCAGCACTTTATATACGTCAGCGTTTTTTGGCAAGCAAAAGACGGCATACGAGATCAGTACCACAACTGACCATTCGCCGTCTTCGT	3	649	1725	0	23	16
13376734|NM_025146.1|9689	TAGAAGACGCACCGGGCTGGTTGTTAGTAGGTTTGTGTTAATATTCATAGCACAAACCTGCTAACAACCAGCTTTTTTGGCAAGCAAAAGACGGCATACGAGATGTGTACCACATGCAACCATTCGCCGTCTTCGT	3	1	0	0	0	57
13435126|NM_025228.1|9699	TAGAAGACGCACCGGCCAACTGATTTAGGATTTCTGGTTAATATTCATAGCCAGAAATCCTAAGTCAGTTGGTTTTTTGGCAAGCAAAAGACGGCATACGAGATACGTACCACATGACGTTGTTCGCCGTCTTCGT	3	8	0	0	0	0
14971416|NM_005762.2|9783	TAGAAGACGCACCGGGCTCTGTTCTTTGTCCTGTTAGTTAATATTCATAGCTGACAGGACAGAGAACAGAGCTTTTTTGGCAAGCAAAAGACGGCATACGAGATACGTACCAACGTTGCATGTTCGCCGTCTTCGT	3	6	2375	0	0	25
14971416|NM_005762.2|9796	TAGAAGACGCACCGGGACCATGACTAAGATCTAGAAGTTAATATTCATAGCTTCTGGATCTTGGTCATGGTCTTTTTTGGCAAGCAAAAGACGGCATACGAGATACGTACCAACCAGTCAGTTTCGCCGTCTTCGT	3	1159	1	0	4	48
16936531|NM_000075.2|9882	TAGAAGACGCACCGGCTCCTTCTTCTTCCTATTTCTGTTAATATTCATAGCAGAAATGGGAAGGAGAAGGAGTTTTTTGGCAAGCAAAAGACGGCATACGAGATTGGTACCAACACCAACACTTCGCCGTCTTCGT	3	3031	1	0	9	0
18141576|NM_053046.2|9901	TAGAAGACGCACCGGGCATGGTAGACAGTTTAAATGGTTAATATTCATAGCCATTTAAGCTGTCTGCCATGCTTTTTTGGCAAGCAAAAGACGGCATACGAGATCAGTACCAACACACTGCATTCGCCGTCTTCGT	3	691	0	0	1	0
18141576|NM_053046.2|9903	TAGAAGACGCACCGGCAGACAGCTTAAATGATTTCAGTTAATATTCATAGCTGAAGTCATTTAAGCTGTCTGTTTTTTGGCAAGCAAAAGACGGCATACGAGATACGTACCAACACACTGTGTTCGCCGTCTTCGT	3	1	0	0	262	0
19743897|NM_004560.2|9985	TAGAAGACGCACCGGCGATTTGGTTTGTTGGTTTGAGTTAATATTCATAGCTCAAACCAACAGACCAGATCGTTTTTTGGCAAGCAAAAGACGGCATACGAGATACGTACCATGGTGTGTCATTCGCCGTCTTCGT	3	523	1	0	1	0
19923267|NM_004705.2|10038	TAGAAGACGCACCGGCCTACTTGTTCTTCTAGAAGAGTTAATATTCATAGCTCTTCTGGAAGAACAGGTAGGTTTTTTGGCAAGCAAAAGACGGCATACGAGATACGTACCATGGTTGCAACTTCGCCGTCTTCGT	3	3	3972	0	0	34
19923267|NM_004705.2|10041	TAGAAGACGCACCGGCCAGGCTTATATTGTCTTTAGGTTAATATTCATAGCCTAGAGACAATGTAAGCCTGGTTTTTTGGCAAGCAAAAGACGGCATACGAGATCAGTACCATGGTTGACCATTCGCCGTCTTCGT	3	5	4055	0	0	41
20070290|NM_017621.2|10088	TAGAAGACGCACCGGCTCACTGTCTAGTCCCTTTATGTTAATATTCATAGCATGAAGGGACTGGACAGTGAGTTTTTTGGCAAGCAAAAGACGGCATACGAGATGTGTACCATGCAACACGTTTCGCCGTCTTCGT	3	2	0	0	0	0
20336211|NM_138924.1|10120	TAGAAGACGCACCGGGCTACAGAGTAAGACCTTATCGTTAATATTCATAGCGATGAGGTCTTGCTCTGTAGCTTTTTTGGCAAGCAAAAGACGGCATACGAGATGTGTACCATGACGTACGTTTCGCCGTCTTCGT	3	3	1511	0	0	14
20357519|NM_012474.3|10138	TAGAAGACGCACCGGCACTGCTCATCTGTATATACTGTTAATATTCATAGCAGTATGTACAGATGAGCAGTGTTTTTTGGCAAGCAAAAGACGGCATACGAGATACGTACCATGACCAACACTTCGCCGTCTTCGT	3	1171	1	0	3	0
20357519|NM_012474.3|10147	TAGAAGACGCACCGGCGGATGCCTTTGATAATGAATGTTAATATTCATAGCGTTCATTGTCAAAGGCATCCGTTTTTTGGCAAGCAAAAGACGGCATACGAGATACGTACCATGACACGTTGTTCGCCGTCTTCGT	3	548	1	0	56	0
21071057|NM_003601.2|10247	TAGAAGACGCACCGGCCGAGGATTAAATTGGCTTATGTTAATATTCATAGCATGAGCCAGTTTAATCCTCGGTTTTTTGGCAAGCAAAAGACGGCATACGAGATTGGTACACGTGTGTCATGTTCGCCGTCTTCGT	3	1642	1	0	50	43
21166374|NM_006284.2|10263	TAGAAGACGCACCGGCCACGTATAATTCGGCTTATCGTTAATATTCATAGCGATGAGCCGAATTATGCGTGGTTTTTTGGCAAGCAAAAGACGGCATACGAGATACGTACACGTGTCACATGTTCGCCGTCTTCGT	3	0	202	0	1	1
21361698|NM_020126.3|10360	TAGAAGACGCACCGGCCCAATGATAGGACTTGGAATGTTAATATTCATAGCATTCCAGGTCCTGTCATTGGGTTTTTTGGCAAGCAAAAGACGGCATACGAGATACGTACACGTCATGACGTTTCGCCGTCTTCGT	3	1740	1	0	6	31
21361698|NM_020126.3|10361	TAGAAGACGCACCGGCCAATGATAGGACTTGGAATGGTTAATATTCATAGCCATTCCAGGTCCTGTCATTGGTTTTTTGGCAAGCAAAAGACGGCATACGAGATTGGTACACGTCATGACCATTCGCCGTCTTCGT	3	0	1	0	1	157
21464103|NM_006826.2|10382	TAGAAGACGCACCGGGCCCTATGTAATAGTAGAGTAGTTAATATTCATAGCTACTCTGCTGTTACATAGGGCTTTTTTGGCAAGCAAAAGACGGCATACGAGATTGGTACACGTACGTTGACTTCGCCGTCTTCGT	3	1010	0	0	2	0
[truncated: 24,170 more rows]
