# Supplementary material for: Measurement of Cancer Cell Growth Heterogeneity through Lentiviral Barcoding Identifies Clonal Dominance as a Characteristic of In Vivo Tumor Engraftment
Source: PLoS One. 2013 Jun 26;8(6):e67316. doi: 10.1371/journal.pone.0067316 (PMC3693957; doi:10.1371/journal.pone.0067316)
Supplement: Table S2 — Normalized barcode counts for cancer cells grown as xenografts in Nude mice. The normalized number of barcodes for each neutral Luciferase shRNA lentivirus retrieved after high throughput sequencing of infected MDA-MB-468, HCT-116 or A2780cis cells upon in vivo growth in Nude mice. (XLSX) [file pone.0067316.s004.xlsx]

## Sheet: HCT-116 Nude study #1
Luciferase shRNA#	Number of Cells / Clone
1	2	3	13	2	43	6	2	286	13	288	6	3	5	1	36	8	46	3	1	3	7	1	2	8	7	6	31	30	2	4	1	3	3	1	2	4	7	1	9	165	2	1	3	1	2	7	1088	3	5
1	3	29	27	219	4	3	46	3026	10	1	71	3	1	2	2	2	6	5	2	5	1	1	3	7	3	41	527	3	145	4	8	1	28	5	2	3	1	3	29	86
1	744	178	1	1	3	4	3	13	1	83	3	9	1	4	1	94	9	1	1	1	30	180	2	2	113	1	2	4	3	1	18	10	9	36	3	143	1	1	1	6	4	27	422	7	58	2	4	3	2
1	4	3	1	9	38	18	5	2	14	4	185	3	13	17	1	1	2	1	4	16	2	1	3	2	12	1049	1	1	2	1	82	2	138	2	1	7	2	1	54	2	1	2	25	1	5	4	4	35	52
1	5	19	44	6	8	1	1	1	3	225	1	41	1	2182	1	4	3	11	12	8	5	1	1	7	15	3	1	2	67	3	22	19	75	4	1	1	1	1	2	1	82	7	2	1	162	1	1	4	5
1	2	1	2	1	1	320	15	1	3	1	1	526	10	1	3	1	1	1	1	11	21	2	1451	57	51	56	11	2	1540	51	148	66	20	1	14	23	3	14	1	2	162	10	35	2	2	3	109	9	1
1	2	2	10	1	1	4	57	1	2	10	3	1	271	12	37	2	10	425	19	2	39	1	1	1	91	7	6	84	6	3	2	13	16	2	1	3	2	1	11	14	1	2	1	12	1	3	7	1	1
1	1	3	12	2	7	2	82	146	2	305	1	2	1	3	6	2	1	6	3	2	36	1	3	32	1	40	34	2	49	4	15	4	1	1	27	66	3	110	19	162	1	76	1	1108
1	2	15	1	5	1	1035	39	10	1	1	2	3	6	1	41	1	3	2	5	44	7	46	35	2	4	7	2	10	2	3	30	13	6	2	2	7	20	1	1	4	1	3	37	3	40	26	4	1	2
2	9	11	2	7	1377	28	73	311	3	4	2	27	3	66	1	1	11	510	11	22	9	8	7	22	261	6	1	1	4	1	1	1	12	1	3	28	4	1	1	662	4	490	4	2364	76	2	2114	22	18
2	67	5	16	2	1	5	13	2	2	4	1	2	1	8	9	4	1	1	3	1	1	2	5	3	108	30	11	41	227	2	8	1	1	8	6	655	1	2	1	36	1	25	12	4	3	71	399	4	1
2	3	1385	21	1175	102	4	2	13	1	42	2	67	187	31	2	155	468	34	1	15	16	4	8	4890	1	1	1	1	378	3	7	4	8	1	149	6	1	1	2	3	8	1	1	1	1	1	4	30	1
2	23	2	1	1	4	3	22	6	1	2	1	1	1	2	3	2	52	1	5	2	196	4	163	3	71	87	1	19	2	5415	104	439	3	206	2	1	1	115	1	2	2	47	7	5	1	81	629	75	2
2	4	2	639	113	1	26	2	5	5	1	3	480	1	2	315	82	1	1	322	71	189	2
3	14	72	1	11	9	7	47	45	1	1	23	1	25	1	1	1	5	17	1	14	1	1	3	16	34
3	1	2	2	9	12
3	1	10	5	7	2	41	1	10	109	8	35	34	10	30	2	5	6	223	1	6	3	1	33	6	10	3	76	2	1	1	2	9	8	7	1	92	1	1	2	4	7	360	3	5	1	18	4	1	5
3	140	34	15	1	63	8	281	6	3	46	4	4	41	7	3	2	1	4	3	131	37	2
3	1	3	1	120	1	1	2	147	44	1049	4	4	2	1	7	1	6	351	2	568	18	25	2	13	7
4	1	431	19	9	1	2	72	69	1	99	2	1	2	7	8	1	4	2	2	1	1	39	3	92	1	1	74	9	1	6	1	35	19	2	1	9	1	4	6	4	30	3	4	1	1	2	1	2	34
4	2	10	10	1	63	2	3	1	1	142	1	1	5	4	3	1	1	14	4	5	134	3	6	7	46	16	82	4	3	1	3	1	2	2	27	212	3	3	16	1	1	5	12	484	2	5	189	1	8
4	7	1	5	4	6	32	13	1	2	1	1	584	8	4	1	5	4	4	52	23	1	1	15	438	4	1	60	5	83	341	4	1	9	75	22	1	41	8	1	5	55	4	9	15	1595	3	5	1	7
4	1	1	254	5	5	5	1	3	92	2	7	59	5	2	13	11	1368	6	3	2	3	8	4	3	1692	104	8	1	1	3	1	32	15	3	5	4	4	1	1	3	4	6	1	1	1	1	3	4	14
4	35	264	1	1	210	1	2	69	1	103	1	1	23	8	20	2	1	2	29	7	1	1185	1	6	18	15	1	936	2	195	116	2	1	52	1	4	4	23	3	1	5	16	2	2	10	3	6	2	6
5	265	4	11	2	3	2	131	8	1	4	1	73	65	2	3	1	198	136	2	1	2	13	1	7	2	7	5	1	3	1	2	2	16	57	14	2	21	291	2	3	7	1	431	8	853	3	2	21	2
5	3	273	54	4	8	2	17	1	1	3	2	1	2	1	4	5	6	45	212	5	4	1	1	1	2	2	4	56	2	3	1	4	5	7	1	2	158	24	26	1	1	8	104	923	5	1	5	17	4
5	2	2	1	73	5	4	106	815	1	7	3	1	3	2	6	1	2	33	1870	6	6	2	1	235	13	12	1	1	2	1260	16	33	1	1	4	1	1	1	202	43	1	23	4	2	2	2	39	3	74
5	9	1	3	9	87	44	52	65	78	45	4	1	1	4	423	3	259	4	2	2	40	1	42	4	13	3	26	377	164	2	1	4	1	2	430	5	6
5	1	13	4	11	35	40	65	12	4	3	3	2	71	6	152	13	15	3	223	1	96	7	2	10	1	3	3	1	8	493	1	3	3	1	5	143	392	23	3	9	2	3	1	1	27	7	1	3	326
6	18	2	11	4	17	4	9	9	2	12	3	2171	14	6	4	3	29	11	31	1	23	2	1	1	1	38	27	1	88	18	196	1	25	1	1	6	1	36	33	9
6	91	1	26	1	15	6	6	16	5	4	1	64	1	4	3	17	1	3	6	31	5	13	8	1	1	2	3	24	1	9	8	6	10	4	4	68	5	2	3	1	5	7	1	869	62	1	3	10	2
6	2	4	4	80	49	3	1	1	2	1	5	16	1	6	2	57	1	54	5	1	11	2	2	1	4	3	6	93	5	24	169	2	5	23	3	1	10	2	17
6	3	3	1	4	211	56	8	11	3	9	1	8	1	18	33	76	1	1	2	2	81	2	87	1	1	2	2	1	14	2	1	14	82	4	1	6	7	5	15	3	2	5	140	5	2	2	154	25	34
6	4	1	1	2	2	3	141	8	1	1	777	6	71	1	52	4	3	15	55	1	1	20	3	1	4	12	1	2	235	2	4	1	5	3	3
7	1	1	2	2	1	1	2	2	3
7	4	4	4	1	4	79	1	5	7	33	14	2	1	1	23	2022	2	1	2	25	1	1	1	3	4	52	36	1	1	1	3	23	12	8	1	1	7	270	1	5	15	1	5	396	1	91	4	5	55
7	1	2	63	126	2	264	1	41	4	1	34	1	1	10	3	3	23	111	196	1	7	6	21	5	6	4	11	25	2	1	4	1	8	87	1	58	2	1	4	1	1	2	7	1	1	1	6	6	5
7	440	3	1	1	4	27	3	37	3	11	3	1	2	1	20	125	4	1	3	5	2	1	10	23	8	21	1	2	6	158	1	3	1	6	2	2	1	130	3	2	2	1	4	17	2	302
7	6	294	1	3	18	1	1	1	2	12	920	1	4	21	1	2	54	4	11	2	159	1	4	1	2447	2	2	1077	1	1	12	3	97	1	261	12	1	8	214	61	3	33	2
7	1	1	28	9	2	7	3	6	5	4	3	6	3	1	1	1	2	1	2	1	20	8	1	1	1	1	3	2	5	3	2	1	50	5	3	45	33	203	3	16	1	2	2	2	1	7	1	1	168
7	1	2	13	27	2	1	2	7	4	4	1	3	8	1	1	4	2	51	31	4	167	55	1	3	1	3	5	3	8	1	101	1	2	1	2	1229	2	7	1	342	4	1	13	1	1	1488	1	45	1
7	18	27	2	10	6	10	8	10	366	17	8	1	3	1	3	2	623	3	6	1	2	43	2	1	15	1	32	66	9	2	3	170	38	26	1	1	13	1	3	171	10	1	7	1	2	1	1	2	43
7	17	45	3	1	11	4	857	64	22	1	6	1	5	1	154	123	2	1	6	2	24	1	17	3	1	1	1	1	26	105	1	15	1	3	23	4	7	119	1	3	11	109	9	49	40	7	386	2	92
8	1	46	802	67	21	1	21	4	3	3	92	5	264	133	11	167	4	5	1	58	11	72	2	2	16	3	5	2	1	1	223	3	6	33	5	2	5	159	1	2	1	46	13	19	3	82	222	203	3
8	1	4	1	4	27	100	12	73	3	47	12	1	2	28	1	1	58	3	35	4	1	1	16	116	1	94	1	176	1	218	2	1	5	23	2	11	15	1	4	13	2	1	4	1	2	5	11	1	1
8	1	1	6	1	460	2	25	8	1	1	1	2	1	5	195	27	2	3	1	22	5	6	3	7	7	8	1	78	6	43	213	475	3	14	171	1	299	5	14	9	3	5	2	2
8	36	10	4	42	288	2	5	3	5	96	3	3023	1	7	12	2	539	38	33	1	8	401	212	5	1	16	1	1	32	1	1	57	5	12	2	2	5	285	4	2	58	1	45	1	3	3	1	2	16
8	427	24	38	6	1	3	1	20	1	3	3	1	3	4	3	3	10	1	30	2	457	361	1	5	116	5	2	1	8	14
9	1002	1	80	5	9	1	3	7	22	16	1	5	1	46	3	18	10	4	4	84	1	6	2	20	1	22	1	2	6	642	1	1	8	1	14	15	1	57	69	3
9	1	1	1	6	2	8	1	3	2	53	1	1	1	4	686	6	12	1	1	3	3	1	7	2	29	3	90	8	1	28	10	1	4	4	70	15	4	6	1	5	7	20	7	1	11
9	154	15	1	8	1	4	2	1	1	2	3	9	2	1	14	2	2	19	3	1	2	2	1	2	2	336	1	2	1	5	6	8	117	13	2	1	1	1	9	17	1	2
9	3	8	186	56	6098	1	1	1	63	1	2	16	206	38	1	107	1	9	168	1	61	8	12	5	6466	2382	5	1	5	1	4	3	168	1
9	380	3	2	1	2	2	3	20	2	7	2	16	11	38	728	12	1	1	38	51	1	446	91	6	33
10	55	21	1	6	560	1	5	4	15	4	4	1	1	7	1	18	26	3	112	2	35	12	3	5	4	2	3	132	79	274	2	6	1	3	1	44	26	3	5	1	61	2	27	1	3	5	48	35	3
10	3	4	4	50	239	4	21	118	1	2	16	33	1	1	10	1	6	1	1	22	54	13	11	31	504	1	2	12	9	3	2	1	1	15	8	15	5	1	1	480	394	6	1622	25	1	84	5	2	8
10	1	3	63	16	4	2	4	1	2	45	1	2	1	36	1	12	3	15	2	1	1	2	2	401	6	1	5	1	5	2	2	2	14	45	28	12	18	1	624	15	9	170	2	150	1	517	159	33	163
10	3	1	68	4	2	15	525	4	1	1	6	25	3	35
10	24	1	4	1	19	11	1	1	7	56	4	7	2	2	2	43	1200	6	1	3	19
11	1	33	1	127	2	3	4	2	707	6	5	3
11	1979	3	199	3	48	1	92	25	2	5	1	20	3	1	2	2	1
11	24	3	10	24	65	1	1	9	1	3	2	17	1	2	2	1	1	1	38	3	2	1	1	1	5	1	1	29	1	6	2	4	20	24	66	312
11	7	15	5	11	2	54	1	1	1	2	1	7	1	7	233	18	1	6
11	1	1	2	2	1	5	3	3	1	11	3	11	1	1	1	48	5	270	457	6	1	5	3	24	8	6	1	2	7	1	3	1	5	25	94
12	10	65	2	4681	73	4	1	1	2	48	39	2	2	6	1	26	1	3	3	3	4	12	3	2	3	21	3	1	2	4	1	19	5	2	8	22	1	1	6	2	1	6	3	15	57	1	12	1	6
12	158	46	1	1	61	1	14	1	2	1	2	40	3	14	8	3	1	1	6	2	2	9	18	4	5	5	2	16	148	1	2	2	7
12	13	1	17	3	1	2	1	17	4	11	5	17	23	1	1	1	10	9	1	2	20	2	10	14	37	33	5	5	3	21	34	171	5	65	17	1	2	2	1	3	1	9	11	70	10	113	2	5	2
12	10	16	5	1	16	2	162	3	4	1	2	1046	1	4	15	14	3	9	3	41	6	36	2	5	168	1	1	111	1	527	6	24	3	2	4	1	8	4	41	7	1	1	1	4	141	10	46	4	2
12	2	1	2	1	1	22	64	3	5	3	312	40	19	1	15	113	32	2	5
13	168	1	20	1	6	44	5	1	2	1	1	412	3	2	2	55	1	12	2	9	68	22	27	1	8	9	7	6	1	75	32	3	792	2	1	2	302	4	6	53	2	20	56	3	1	1	1	1	146
13	26	6	6	17	2	2	2	3	6	4	4	1	5	1	2	1	9	2
13	1	1	1	1	2	13	3	109	1	59	2	19	6	3	47
13	447	3	1	2	7	1	4	1	1	12	1	1	3	1	2	2310	40	1	1	10	1	9	1	469	2	349	625	15	693	8	1	1	1	1	2	816	13	1	2	4	2
13	4	43	6	1	4	1	267	1	19	2	32	2	2	310	30	2	26	4	20	185	3	3	1	1	525	4	49	30	13	15	1	5	1	6	7	1150	1	1	8	1	11	15	3	1	48	1	62	121	1
14	9	2	47	1	4	22	607	1	3	1	5	45	3	203	2	2	2	57	4	1	2	2	1	1	2
14	24	2	9	29	983	88	2	330	2	3	1	1	4	1	354	2	2	17	8	4	1	6	29	27	105	63	2	1	3	88	46
14	11	3	15	1	6	5	145	1	1	1	1629	46	1	2	61	4	17	58	24	22	1	3	2	1	69	8	305	1	56	1	1	1	1235	3
14	11	7	1	1	139	39	9	22	37	35	2	2	6	13	17	2	2	395	5	1	2	17	18	4	9	3	3	2	2	58	218	8	1	3	1	4	16	1047	4	4	1
14	4	1	89	34	1	24	3	7	2	842	3	2	64	1	23	91	1	1	10	16	1	2	64	1	2	3	1	1	20
15	1	19	14	2	13	2	39	3	51	1	2	34	1	1	1	2	1	10	2	2	9	5	18	2	2	6	11	2	1	2	323	1	32	9	2	338	45	1	5	2	37	17	24	1	3	2	210	1	1
15	19	2	42	1	2	90	18	6	9	14	15	37	5	13	2	7	55	3	2	142	1	134	2	2	3	4	8	6	2	1	19	270	3	1	2	8	1	2	3	3	67	80	299	9	16	128	1	10	26
15	1	11	1	1	1	16	14	3	86	5	2	14	1	4	5	1	106	1	34	70	1	6	12	3185	31	2	4	9	2	2	2	2	1	2	3	11	33	1	7	14	16	1	2	2	4	1	1	1	348
15	1	17	3	9	2	22	1	1	2	1	241	3	2	3	93	1	22	2	2	14	144	2	3	1	20	6	31	1	3	951	2	3	1	15	27	1	14	1	1	3	14	50	27	9	2	1	7	10	1
15	7	2	3	1	3	58	1	5	1	3	66	2	2	1	6	1	5	8	3	1	2	9	64	1	60	189	16	14	191	1	3	14	20	1	1	39	1	9	1	14	10	8	13	29	1	44	1	5	3
16	1	2	1	4	300	1	2	1	1	1	1	1	2	1	138	2	48	1	15	1	4	3	13	1	303	358	3	175	1	1	9	354	1	1	1	4	3	3	86	2
16	1	89	11	13	114	11	2	1	3656	1	1	432	71	1	1	1149	3	1	18	3	1	18	2	28	1	28	3	80	3	43	34	15	7	26	2	2	1	3	2	1	2	1	160	3	3	7	64	2	1
16	2	1	2	820	1	652	14	1	2	180	102	379	1	5	21	160	3	2	3	1	1	6	33	5	38	8	26	73	31	54	1	7	56	52	7	1	2	2	1	2	73	1	1	1	3	13	7	96	1
16	1	43	2	2	1	6	9	1	5	11	43	2	126	2	6	7	3	1	2	1	11	1	2	217	465	7	16	1	2	2	4	3	165	7	2	1	2	318	8	2	135	22	2	18	407	7	8	1	71
16	4	1	899	21	340	1	1	3	3	2	2	3	3	389	1	2	21	3	4	4	56	8	8	8	1	1	2	12	7	1	5	5	53	96	56	2	2	1	52	3	5	3	30	292	1	3	313	633	16
17	2	11	2	7	3	2	2	1	10	1	1	3	26	1	3	46	38	5	1	13	1	52	4	24	6	2	2	2	3	4	945	1	4	1	108	87	1	1	10	13	71	4	2	3	2	22	9	4	2
17	8	2	22	6	2	1	1	10	19	2	7	2	2	3	407	22	238	1	2	9	2	3	2	3	9	42	27	3	1	6	442	21	2	11	1	6	17	3	302	8	2	9	17	21	14	11	1	2	12
17	2	5	4	1	21	1	2	2	88	223	2	21	1	133	100	3	1	128	1	46	2	3	1	5	3	1	53	4	39	19	3	1	20	8	5	8	14	2	63	7	3	4	7	19	4	12	2	2	2
17	3	11	96	1	2	3	1	1	74	4	63	71	3	1	2	4	33	99	12	1	2	84	4	13	1	32	4	14	2	2	1	1	18	2	4	4	7	46	5	40	1	2	5	94	3	11	4	2	4
17	1	2	1	2	3	1	5	10	3	2	1	7	18	29	147	1	3	1	1	2	1	1	1	37	13	63	108	10	1	18	2	1	18	7	8	7	5	1	28	45	2	1	3	1	5	6	4	135	1
18	1	2	8	2	5	2	146	190	3	37	87	28	1	1	1	2	15	321	244	1	27	2	3	37	3	14	1	6	2	3	1	1	9	1	223	9	1	3	1	1	2	171	1	2	1	4	1411	17	2
18	3	1	2	5	6	1	9	1	23	4	8	4	33	7	13	3	14	1	1	7	1	24	8	2	7	194	20	1	1	2	1	108	1	3	2	6	1	1	6	2	3	20	1	2	1	2	145	1	35
18	2	2	5	1	353	2	1	1	9	1	3	1	1	1	1	1	4	2	1	157	2	1	4	2	3	1	3	1	1	2	2	1	1	2	365	1	1	21	3	5	1	1	1	8	14	2	12	6	14
18	1	5	193	2	1	9495	1	1	2	23	2	2	13	6	14	17	1	5	3	36	1	72	1	1	8	1	1	2	1	1	1	3	93	3	1	9	2
18	1	315	1	3	8	37	4	2	8	2	8	6	16	2	5	2	4	13	4	52	2	1	1	2	1	3	3
19	22	3	1	1	1	5	46	5	1	2	49	6	592	7	1	2	3	2	177	2	17	5	2	10	2	1	3	9	21	2	8	2	1	1	13	1	88	22	4	4	2	6	163	177	1	3	3	4	13
19	19	2	170	59	2	3	95	24	31	143	64	19	1	32	11	2	2	70	5	4	1	152	2	3	4	24	1	74	60	166	2	14
19	1	15	1	1435	3	1	3	5	3	386	3	32	1	85	3	3	1	1	1	2	254	26	8	22	2	3	2	47	1	9	3	1	2	3	791	1	1	7	68	46	1	5	12	1	41	150	4	6	2
19	2	1	15	3	169	1	22	2	1	2	2	14	15	2	8275	2	17	11	2	3	1	11	1	191	1	533	52	72	6	19	2	1	5	13	1	2	6	1	1	35	329	5	1	2	7	65	3	120	1
19	12	13	6	7	14	2	1	2	80	4	161	2	8	1	1	3	1	1	10	1	4	2	1	1	5	44	5	3	120
20	10	5	1718	1	1	27	3	8	1	32	7	1	758	21	30	61	2	155	2	2	46	3	13	2	3	124	18	1	1	3	1	1	42	12	41	11	46	9	2	1	2	134	2	1	1	4	3	5	7
20	4	6	11	2	4	223	34	37	48	2	3	1077	7	11	2	69	4	1	1	141	5	230	21	29	1	1	12	1	283	4	32	102	76	47	1	173	3	3	1	6
20	2	2	1	1	112	1	2	17	2	1	2	29	2	1	3	2	16	1	89	1	1	1	44	4	2	25	4	5	1	3	2	379	1	3	12	1	1	8	148	16	368	1	1	2	11	4	1	2	71
20	8	1	1	108	69	10	14	2	1	1	3	10	10	26	391	5	1	15	3	1	1	1	6	2	2	1	2	2	248	25	2	3	3	2	1	1	2	1	3	108	2	9	13	6	6	20	33	251	1
20	4	19	2	31	244	2	1	250	3	1	123	2	3	1	1	64	6	2	4	3	2	4	5	1507	1	1	29	5	1	283	57	6	273	2	1	381	4	1	211	78	7	2	271	6	4	4	264	3	4
21	1	19	18	219	436	12	197	75	3	13	1	27	82	2	19	197	5	2	1	2	1	1	2	3	10	1	28	1	6	1	36	10	1	3	6	2	4	5	5	632	12	1	8	2	1	3	18	1	1
21	1	210	1	3	1	3	8	3	1	3	2	105	6	54	1	3	16	1	507	3	27	231	10	4	22	12	1	4	7	3	1	605	1	5
21	68	14	48	2	31	3	10	7	1	2	1	2	2	315	47	3	68	54	1	1	1	1	1	1	6	2	37	3	422	32	3	104	8	7	1	1	10	7	4	1	1	8	1	9	1	2093	33	1	1
21	1	42	2	2	1	74	1086	3	74	7	1	12	3	10	48	502	2	3	4	2	1	82	9	82	15	382	1	1	1	4	1	12	4	5	61	11	9	14	3	1	2	1	15	2	5	2	1500	2	13
21	2	286	9	1	75	1	3	1	69	39	6	35	1	1	15	505	2	38	2	2	7	1	2	2	19	2	2	25	1	20	3	5	113	2	17	1	49	93	7	45	32	30	29	4	56	1	22	2
22	1	9	1	1	3	3	1	15	2
22	1	28	3	3	17	2	1	3	1	16	2	53	3	1010	1	132	2	1	5	59	1	9	47	1	4	134	1	22	2	1
22	1	108	24	12	1	10	10	3	3	2	3	8	1	100
22	2	4	5	16	3	32	15	1	1	2	1	1	2	13	1	32	34	12	108	6	3	1	4	1	23	3	8	2	71	1	1	4	1	792	2	1	44	12	1	155	63	10	6	4	1	17	2	2	4
22	4	16	1	2	4	2	25	2	2	6	4	1	64	1
23	356	1	2	6	6	1	451	133	66	69	7	40	4	143	4	4	25	11	2	1	282	5	4	2	4	2	1	10	1	8	2	11	338	403	1	1	26	8	3	5	1	21
23	10	1	2	76	4	3	1	3	2	1	1	7	3	2	3	1	18	1	2	2	2	1	6	7	78	2	167	233	3	8	2	2	14	3	1	1	8	1	3	1	1	2	3	2	1	710	9	2	1
23	14	2	474	60	2	24	1	1	15	43	43	1	3	2	2	3	7	4	12	1511	2	2	1	3	2	2	1	1	12	3	5	1	3	32	34	26	12	1	7	2	29	141	3	2	1	15	78	1	1
23	50	1	28	2	11	1	11	2	5	2	15	1	1	1	156
23	2	39	3	23	3	3	3	4	1	2	1	1	6	7	3	3	6	19	2	6	4	2	1	1	19	103	27	2	1	1	3	13	1	3	34	1	15	4	6	2	1	77	2	2	2	2	1	112	1090
24	49	1	1	2	3	6	50	204	6	2	2	13
24	1	1	1	20	81	3	40	1	2	1	1	9	1	1	1
24	2	1	32	13	2	6	47	1	1	4	3	1	2
24	1	25	8	6	4	34	3	6	1	29	1	2	7	2	92	2	31	2	4	1	3	10	3
24	26	16	10	4	2	3	1	8	23	2
25	6	5	2	1	125	3	3	5	3	8	154	1	35	1	8	1	1	2	104	3	33	17	17	1	2	39	1	3	1	3	41	1	3	7	3	4	5	1	1	1	29	77	2	14	2	197	16	7	24
25	20	1	1	1	1	3	1	1	2	1	1	1	19	13	2	1	1	416	3	3	14	4	1	1	6	1	7	22	1	3	15	35	1	1	1	1	25	1	1	2	5	2	268	3	21	14	34	3	4
25	4	1	2	1	2	25	1	2	2	6	10	98	9	6	2	15	6	47	19	1	1	3	1	5	71	7	14	5	1	44	4	5	5	3	21	2	35	2	3	1	10	2	1	1	158	1	4	2	65
25	21	2	18	3	3	5	4	2	1	1	6	1	3	1	13	2	1	3	71	4	2	331	1	6	3	2	13	1	17	49	1	43	44	3	1	1	3	3	2	1	4	2	1	3	2	1	31	2	1
26	10	2	1	4	1	6	79	4	4	1	3	2	3	4	54	5	1	3	1	3	14	2	5	100	15	415	2	2	20	2	3	2	79	2	25	2	422	2	18	551	18	159	62	19	505	16	5	1	2
26	1	8	2	5	29	418	25	4	266	82	19	5	1	2	31	1	162	1	22	2	4	5	1	2	1478	3	9	4	1	1111	4	3	2	2	2	366	7	19	5309	3	701	53	44	1	3	18	25	1	1
26	174	2	7	2	3	10	1	16	12	2	1	12	277	2	616	6	35	2	15	5	2	3	22	2	6	2	1	1	2	2	41	87	1	6	8	1	2	100	10	150	18	2	1	108	4	1	115	52	1
26	2	19	57	1	3	3	1	4	4	8	1	1	5	1	246	21	18	113	1	3	37	2	5	6	1	3	1	4	335	52	1	21	1	1	1	758	14	1	47	2	737	2	4	2	19	1	39	3	4
27	15	1	1	1	1	12	2	10	6	31	1	1	1	4	15	2	1	2	4	1	3	1	9	92	5	1	2	111	889	2	1	2	1	1	1	3	2	32	2	1	86	183	1	4	14	1	3	207	1
27	1	25	3	2	1	4	3	1	3	3	1	5	1	38	1	1	11	2	1	2	1	143	1	2	4	7	4	2	5	183	7	4	2	5	2	1	1	3	2	3	2	9	1	4	42
27	6	28	10	8	2	8	1	1	4	16	11	4	7	1	10	1	265	71	1	1	2	588	3	2	4	1	2	5	1	1	3	8	3	1	8	1	13	3	1	3	1	2	18	2	1	2
27	2	2	3	2	2	1	1	1	2	80	219	9	3	1	37	3	2	2	4	1	1	1	1	5	1	2	4	10	60	1	2	1	2	1	3	2	17	1	29	1	47	3	5	6	41	1	3	6	2
[truncated: 145 more columns]

## Sheet: HCT-116 Nude study #2
Luciferase shRNA#	Number of Cells / Clone
1	5	3	1	1	6	7	8	5	1	105	2	2	11	4	6	9	2	1	3	58	3	45	2	3	3	7	13	1	268	20	10	36	310	2	246	104	17	6	1	399	15	6	10	14	130	2	1	162	512
1	6	8	22	12	2	42	2	25	6	3	4	8	4	1	4	2	93	40	2	1	21	35	44	300	9	1	34	12	1	1	2	5	18	2	1	1	13	23	1	2	66	1	2
1	1	3	3	2	5	90	11	38	8	1	26	1	6	1	7	136	1	1	4	2	30	281	59	43	6	1	45	1	35	2	2	2	27	24	2	6	1	1	2	50	13	60	32
1	576	6	45	1	6	3	52	18	3	16	3	45	282	1	1	52	17	10	23	10	613	2	41	21	2	1	44	11	10	820	1	4	197	34	9	19	3	35	2	1	1	15	489	9	9	1	10	2	18
1	4	11	2	19	44	4	132	6	6	2	3	2	7	103	14	17	41	6	4	2	2	1	27	6	6	15	13	2	112	10	8	17	8	20	2	1	8	8	29	1	24	15	5	2	101	12	6	7	5
1	3	144	102	4	1	1	209	1	127	24	1	4	138	4	12	2	1	2	8	8	17	2	1	1	2	2	5	104	1	2	3	36	2	4	6	458	160	1	3	1	4	1	2	517	1	20	3	1	1
1	2	1	8	3	4	19	8	3	5	1	3	4	8	1	3206	3	13	119	63	18	1	133	3	235	15	1	2	28	105	63	3	3	1	1	75	142	33	70	2	15	1	3	2	1	2	6	6	4	4
1	1	8	1	26	36	515	2	2	22	2	187	231	27	3	2595	8	1	452	25	3	2	1	230	1	5	3	1	10	5	5	6	133	5	130	63	1	19	66	4	1	15	1	2
1	34	1	3	2	1	281	3	13	145	8	21	19	3	1	4	4	2	4	11	1	10	19	182	3	48	153	1	3	5	350	5	16	25	2	22	251	4	347	1	73	14	4	2	57	584	1	10	2	14
2	35	29	124	1	2	182	2	5	97	19	3826	138	2	2	5	170	93	2724	8	282	14	63	1	1	46	5	7	185	58	28	2	36	508	2	6	1	27	77	1	2	3	8	179	2	2	6	2	289	2
2	79	1	2	1	1	123	123	46	1	4	12	357	59	9	1819	19	2	9	17	56	4	9	877	6	5	5	14	1	6438	12	4	1	2	78	398	1	1	104	4	5	1	2	1	25	7	144	1	23	3
2	16	7	20	1	2	487	1	16	2	2	19	138	1	142	11	5	1	1	22	7	56	8	37	173	2	2	4	1	3	1	2	9	4	105	168	14	2	64	29	71	2	1	31	1	1	32	2	494	1
2	6	403	1	1	53	3	135	1	2162	1	51	2	292	1	137	12	2	4	3	20	107	1	1193	149	1	6	2	18	40	1	43	3	9	421	1268	5	7	419	47	8	1	30	130	34	3	10	6	345	5
2	15	3	30	178	1281	23	44	49	2	1	35	75	1	4	32	4	29	3	1	2	109	1	2	1	63	195
3	3	9	17	1	5	14	4	24	218	15	24	5	4	35	267	15	9	2	17	6	13	1	36	37	4	5
3	13	2	26	6	1	4	2	40
3	26	5	31	342	3	42	76	6	2	135	1	1	1	32	1	6	80	8	3	17	1	37	13	78	1	1	1	11	12	15	73	1	305	17	91	1	57	25	11	21	931	24	1	33	1204	12	3	7	87
3	1	2	3	7	1	79	3	4	4	243	2300	4	1	8	3
3	10	18	1	2	34	124	5	2	44	2	13	94	16	2	1	2	21	1	238	326	1	197	22	7	4	6	1	25	15	8	1
4	1	907	1	64	23	1	5	17	1	12	279	1	1	4	2	5	20	32	8	2	2	21	5	22	12	208	117	1	7	625	51	1	22	20	42	1	1	52	16	70	2	4	39	88	2	23	9	2	30
4	33	1	23	8	75	1	1	1	1	574	2	568	2	29	1	2	1	142	2	10	1	3	10	1	6	291	1305	340	118	1	12	5	48	25	7	1	2	1	10	32	260	234	1	21	41	3	8	20	1
4	15	4	1	1	12	1	18	240	1	17	4	5	9	258	3	9	5	28	1	24	1	1	1	22	16	2	1	1	7	1	4	5	5	224	1	31	4	2	33	1845	2486	10	9	10	8	5	55	309	2
4	19	32	71	3	5	23	22	59	9	34	5	1	1	9602	8	24	1	30	2	8	239	3	46	16	1	5	14	2	2	11	58	170	3	70	136	36	28	21	2	3	4	8	30	36	101	209	19	52	2
4	1	9	1	33	54	645	70	2	21	1	8	65	7	14	5	4	3	17	2	290	1	2	14	6	2	4	13	27	3	1	31	1	11	2	12	4	8	30	33	38	19	23	1	38	1	7	21	95	35
5	93	17	1	1	14	1	1	203	12	12	1	1	222	12	154	1037	2	5	6	42	972	1	1	3	1	2	2	5	1	53	12	295	2	1	3	530	4	12	10	28	2733	1	2	19	6	2	4	2	9
5	153	166	1	234	11	1	1	5	1	199	580	4	585	1	1	1	7	1	6	57	8	1	2	605	66	2	63	303	498	11	51	1	44	22	1	17	2	12	1	744	46	64	835
5	3	4	34	48	16	10	88	202	2	67	1	15	1694	4	7	8	9	4	17	457	10	3550	88	15	3	1	41	3	49	62	19	2	1	883	1077	1	1	139	87	11724	67	33	1	2	10	2	7	1	5
5	3	4	2209	8	550	1	76	108	53	21	70	770	4	10	1	8	77	13	4	7	1	10	8	28	11	1	3	4428	8	19	3	40	1	9	1	624	269
5	1452	197	48	5	6	1	1054	2	742	69	31	527	7	8	2	2	9	1	1	705	4	10	1	1	15	12	2	1	2	10	530	47	226	6	5	11	3	1635	2	119	10	41	9	2	3	29	438	1	12
6	1	1	1	1	26	6	1	1	3	2	3	36	1	96	2	17	1	38	195	8	2	75	6	1	1	236	4	44	4	2	67	1	1	1	4	1	108	1	3	137	27	22	4	21	6
6	916	15	1	60	35	6	1	3	1	2	2	130	1	3	1	12	2	60	1	1	4	2	8	73	44	40	1	1	31	3	1	16	1	2	3352	15	2	5	34
6	30	7	3	2	17	30	5	60	6	1	37	7	8	1	42	125	1	1	1	3	15	8	23	1	1	29	38	4	18	13	5	104	2	2
6	2	33	1	1	30	1	1	1	23	1076	1	1079	1	4	1	1	33	10	85	236	3	56	736	2	1	1	12	3	1	1	2	1	18	137	2	19	77	70	1	66	176	18	34	16	1	2	4	1
6	1	1	5	3	42	131	2	1	1	72	1	1	12	1	14	115	47	7	2	1	33	2	15	295	138	1	13	1	10	60	221	49	7	23	7	6	8
7	8	34	5	10	1	146	3
7	1283	3	127	4	1	245	42	1	2	1	33	1	7	118	11	149	2	10	25	489	7	1	1	19	19	4	45	11	1	1	75	15	2	16	7	2	19	52	13	2	11	1	30	8	290	1	1	1082	1
7	1	84	1	2	1	1	277	16	24	2	77	2	24	23	403	19	2	6	1	34	64	1	24	1	1	1	1	7	40	241	30	7	11	1	4	20	16	5	10	91	3	2	7	63	4	1	44	25	63
7	2	1	1	1	50	11	15	1	1	18	4	5	1	4	33	9	1	54	2	3	10	5	5	3	3	3	22	2	3	113	37	188	3	1	1	151	2	2	6	1	2	1
7	159	7	3	39	46	653	20	3	68	5	5	65	3	42	13	5	342	5	1009	2	10	1	3	1	13	2	3	1	1	23	3	63	48	8	9	2	5	43	50	1	4	6	257	310
7	3	1	65	36	21	2	6	6	18	2	13	22	36	2	36	39	7	108	1	22	3	50	8	4	9	60	6	26	15	5	1	4	2	1	1	174	421	10	11	3	13	1	50	21	4	2	6	2	7
7	1	6	4	1426	8	14	3	1	1	4147	2	73	4	17	2	37	56	2	4	147	188	38	34	1	9	1	33	3	2	70	28	34	2	19	7	2	42	3	1	2	5	3	4	1	3	16	1373	3	1
7	2	1	68	939	161	15	1	3	15	3	2	27	7	6	4	1334	2	9	1	38	1	1	25	2	2	3	1381	4	35	6	1	140	1	25	93	6	12	15	145	17	1	190	2	3	1	3	4	1	5
7	1	2	6	1	1	1	1	10	2	1	1	85	17	5	84	1	3	9	97	5	3	4	2370	1	3	1	7	2	3	7	35	1	15	62	7	1	57	3	87	2	4	30	21	9	22	1	1	1	13
8	1	88	18	994	122	285	8	3	76	80	49	141	12	3	1	75	5	680	163	14	2	2	1	3	44	22	5	620	1	20	78	1	220	2	4	1	191	4	78	188	1	12	1	1	11	66	4	27	1
8	5	24	3	1	9	2	4	3	1	1	307	10	5	5	23	24	19	8	2	28	3	1	216	85	2	21	3155	3	50	70	20	80	1	4	1	69	6	6	56	4	1	8	1	67	1	7	12	19	39
8	198	1	93	4	5	9	1	6	1	18	23	1	5	4	20	1	334	329	209	1	1	25	1658	15	101	33	55	1	8	109
8	281	13	82	11	1	2	6	1	2	196	59	66	1	71	1	17	1	1	3	3	1	5	149	1	2	2	1	6	128	1
8	1	35	2	2	3	1	311	218	108	11	1	9	161	55	3	1	5	1	26	342	1	36	6	3	234	177
9	14	26	1	6	27	42	112	5	2	9	4	3	291	3	62	92	1	6	2	61	1	102	15	1	8	46	2	31	117	15	38	170	1	1	5	1	2	1	1	1	9	5	2	1	17	1	21
9	1	4	36	3	4	2	1	9	2	10	2	52	2	2	12	1	1	10	13	7	1	3	3	252	388	48	37	20	3	881	250	1	1	4	1	8	1	56
9	121	3	1	1	122	38	24	1	14	132	5	97	3	1	2	3	3	6	2	1	1	2	8	1	71	2	2	1	23	29
9	3	534	10	7	23	94	203	1	22	45	5	6	12	6	4	2	1	1	1	4
9	75	2	27	1	1	50	17	369	29	190	1	22	30	3	65	27	13	2	105	8	21	292	49	56	1	183	1	7
10	422	6	106	4	3	8	10	28	2	8	1	35	115	50	86	1	4	128	332	1	3	9	13	2	3	78	8	2122	1	1	7	11	2	1	1	4	31	46	12	67	834	1649	260	9	62	36	4	288	10
10	2	22	1	16	461	22	2	6	930	34	601	8	5	162	245	18	2	46	1	408	15	413	1	20	77	6	20	2	27	3	66	38	8	178	29	3	1	33	58	1	45	1	1	1	9	12	1	1	12
10	5	46	12	61	1	12	10	8	26	1	1	2	43	1	218	6	1	90	19	11	3	33	3	4	72	10	1	6	1	46	1	100	1	344	1	21	16	11	1	2	642	43	32	3	1	44	1	33	21
10	11	225	1	1	81	4	87	1	12	5	7	7	1	174	1	8	8	46	8
10	60	6	7	1	1	184	1	15	2
11	1	4	11	16	187	8	4	152	1	3	13	6	2	1	6	3	11	7	1	2	11	86	1	11	127	19
11	20	89	1	2	145	1	3	68	3	7	1	2
11	1	3	3	1	102	4	1	667	1	7	12	8	1	1	4	17	3	96	1	2	196	4	11	3	1	1	2	28	22	22
11	5	8	63	931	16	6	2	4	6	461	2	2	2
11	83	38	58	1	1	3	31	1	7	19	6	7	6	1	1	54	6	3	57	59	30	19	1	93	40	4	4	15	8	27	2	16
12	77	11	1	9	17	4	10	3	99	4	1	4	56	1	3	1	2	45	34	22	7	8	2	4	9	29	1	2	2	3	13	3	1	38	12	2	9	19	15	100	1
12	261	3	211	9	298	1	1	189	1	19	13	31	1	121	868	2	245	3	5	6	3	27	9	1	10	157	21	12	3	4	1	22	9
12	1	5	3	10	1	229	6	398	25	1	11	17	2	2	7	3	23	1	1	3	9	3	2	531	15	2	3	499	225	17	2	1	5	2	46
12	335	9	8	1	121	12	3	1	46	3	1	6	4	1	3	1	1	63	233	1	3	181	2	1	32	9	22	45	1	6	20	1	5	1	278	17	1	29	2	14	1	2	1	27	40	2	13	4
12	30	16	16	3	2	22	28	1	2	2	17	19	38	3	8
13	3	1	1	456	406	73	79	39	1	85	52	11	1	1	139	66	239	841	127	1	20	42	245	5	5	180	52	1	4	2	2	25	1	4	1	190	1	322	71	42	1	1	7	2	2	1	4	2	2
13	1	244	200	6	2	1	190	80	1	100	5	260	2176	1	33	667	66	9	3	11
13	3	49	26	1	2	1	2	18
13	4	18	2	43	76	2	277	1	222	1	25	1	230	19	99	37	4	1	3	9	5	3	4	5	17	1	1	1	1	4	5	5	3	25	47	1	1	4	150	553	1
13	1	4	1	1	284	3	41	3	2	3	7	740	2	144	3	35	310	3	17	6	1	2	34	248	2	8	56	3	35	1	1	340	6	31	41	15	2	326	8	38	18	7	8	1	39	43	2	41	4
14	2	1	7	1	2	17	8	21	1	9	107	5	17	197	10	5	1	129	132	1	597	12	6
14	5	48	18	3	11	2	3	21	3	1	2	2	27	6	3	2	1	34	23	6	1	4	72	157	33	1	205	2	12	43	22	1	1	422	30	10	15	253	1	12	33	4	2	61	14	1	76
14	1	13	14	217	4	138	20	17	496	16	2	21	1064	1	2	21	41	3	1	1	19	1	32	22	880	17	18	8	14	12	1	2
14	1	1	478	5	26	133	479	16	8	3	1	7	1	70	11	101	1	10	2	61	69	1	3	6	53	7	1	258	37	125	86	1	1480	8	23	2	15	12	68	2	2	428	67	13
14	208	2	1	135	2	31	28	3	5	36	2	3	47	1	19	1	1	1	7	12	65	5	5	26	30	224	10	1	1	6	1	2	407	97
15	93	41	2	1	6	64	5	357	6	3	19	2	128	2	15	431	52	22	41	16	1	4	1	8	2	21	5	2	4	1	86	1	2	2	2	3	1	3	40	47	3	15	518	866	5	41	2	1	2
15	6	6	4	1	7	274	4	48	1	2	2	7	1	76	7	8	152	17	1	3	4	13	1	8	24	2	54	26	1	25	8	5	16	1	482	3	6	5	114	121	15	4	2	640	6	1	34	249	10
15	8	12	1	8	1	1	4	33	13	77	13	5	219	47	12	15	1	1	4	480	24	1	2	7	3	1	1	2	9	404	9	4	3	95	1	1	1	4	4	14	1	41	1	496	3	3	1
15	33	18	5	32	2	1	429	2	3	1	1	67	1	131	1	1	3	13	10	10	54	73	40	2	13	11	19	12	1	21	53	5	29	11	5	11	49	2	35	2	199	4	96	2	1	2	3
15	5	65	8	21	11	25	4	163	2	1	3	1	9	13	414	19	148	2	3	6	5	21	18	4	6	17	4	20	3	4	6	79	1	1	2	2	13	12	50	1	1	1	4	1	88	84	1	60	1
16	1	132	2	1	1	1	29	1	53	10	6	94	10	3	18	6	9	45	2	1	2	19	33	7	2	27
16	16	242	12	533	2785	2	4	1	13	696	2006	3	78	1707	37	560	19	9	1	1	17	97	6	815	20	1	71	32	1343	1	10	2497	75	19	26	2	1814	45	1	551	23	162	3	920	71	16	41	3	9
16	1	2	488	3	2	2312	96	51	95	2	1	1	21	9	3	5	11	209	1	1832	40	9	26	115	4	79	340	2	402	4	3	15	2	323	36	4	1	37	321	97	3	677	2	2	53	128	235	2	12
16	2	3	51	1	1	9	170	2	30	4	10	7	87	5	31	1364	3	66	62	13	47	2	482	133	1	5	55	65	3	23	1	321	61	3	64	6	3	3420	1817	3	86	147	1	1	1	22	14	1	231
16	9	1	6	1	5	7	4	1	313	146	2	1	3	1	4	21	1	2	2086	1	5	23	32	13	186	7	9	23	116	1	10	18	68	9	6	376	10	1	18	1	142	1	3	1384	1	1	2	2	20
17	17	7	7	1	1	8	4	1	12	42	3	1	3	24	2	4	1	5	56	2	1	4	3	5	30	2	1	1	1	29	92	4	1	3	10	187	2	7	4	1	4	1	12	1	2	1	1	234	5
17	5	66	1	2	6	17	38	3	1	3	171	56	1	246	7	141	1	1	24	71	1	7	10	6	1	1	12	2	1	1	1	1	1	4	205	30	1	2	2	9	1	1	3	3	2	4	1
17	15	1	2	3	1	1	8	1	2	1	1	6	12	1	1	22	24	8	1126	6	386	1	7	2	1	12	3	8	1	1	1	2	1	38	1	88	1	3	1	26	1	5	7	1	136	1	128	1	4
17	6	4	2	1	6	2	1	5	2	11	3	4	77	137	29	3	29	4	1	360	2	2	11	227	1	75	513	2	19	6	1	1	1	4	2	1	79	2	1	1	12
17	1	30	1	2	4	2	1	4	2	10	12	2	69	3	43	1	9	2	5	4	15	21	18	3	1	44	2	13	1	8	2	3	1	1	1	16	1	6	2	6	1	1	318	8	10	2	12	2	6
18	3	6	35	17	74	2	1	194	9	3	1	77	135	61	2	667	4	50	497	1	1	31	16	40	4	1	2	2	1	2	22	3	11	1	8	11	122	3	1	1	52	2	51	4	11	14	139	7	171
18	874	1	42	16	14	1	322	5	183	5	3	29	7	15	13	19	17	1	1	59	27	21	2	40	11	45	8	2	1	118	25	319	1	1	2	4	37	1	5	5	22	1	79	4	2	9	29	6	37
18	15	3	3	5	1	2	7	2	6	1	17	1	196	8	32	1	159	45	1	79	5	515	8	88	1	1489	30	1	2	3	25	20	7	4	4	1	2	100	11	5	2	51	1	230	49	30	39	27	6
18	319	5	9	1	2	10	6	1	2	43	1	1	1	11	5	2	2	25	67	3	10	79	8	52	44	21	4	159	34	88	58	1	2	10	4	2	5	3
18	8	89	27	8	7	2	4	2	1	7	4	5	168	70	37	14	91	67	2	2	10	20	6	13	3	2	47
19	7	13	1	10	18	564	46	1	226	8	4	552	10	1	1	208	1	2	2	4	61	1	2	1	293	262	966	48	3	68	1	2	1	2	20	2	1	2	1	4	11	72	15
19	1	114	1034	3	27	71	4	9	14	30	7	2	1	20	25	11	228	2	6	6	2	1	31	10	6	20	8	92	68	3	1	11	3	1
19	2	31	10	6	5	27	1	1	27	2	16	1	2	5	339	3	1	11	1	5	7	34	7	64	2	1	19	3	260	32	21	22	2	2	1	11	16	262	645	3	6	4	1	1	1	3	4	2	1
19	69	268	23	149	1	49	1	15	2	1	1	4	504	4	3	52	15	112	1	3	8	58	19	17	1	94	1	1	2	5	1	24	2	6	77	2	14	347	6	530	70	7	1	15	10	7	955	113	117
19	1	38	5	2	43	10	1	1	1	23	8	1	56	3	2	1	173	239	1	28	20	5	2	5	9	11
20	1	1	144	63	7	15	1	29	1	35	2	2	30	1	10	1	255	8	2115	21	6	1	15	149	165	56	103	2	60	45	253	3	10	16	1	8	11	10	87	1	11	6	7	20	8	19	11	4265	2
20	147	1	1	4	1	14	345	3	240	4	8	2	26	32	19	59	157	1	382	3	1	58	7	4	1	43	26	124	11	2	1	93	2	347	1	16	3	48
20	2	151	223	56	15	1	3	4	1	26	1	12	11	1	28	6	1	2	1	50	98	5	15	1	3	12	35	2	2	4	1	219	20	2	1	73	74	113	1	60	4	7	6	2	2	6	2	1	1
20	494	5	5	6	46	77	1	11	1	1	12	123	14	2	183	2	120	451	103	32	83	7	7	18	14	37	2	20	36	6	27	3	42	5	81	147	30	3	183	3	10	20	129	16	9	3	4	7	12
20	8	91	134	1	2	1	1	10	6	5	1	154	2	9	12	2	22	4	558	5	1	9	1	1	5	2	6	1	1	1	91	65	57	3	16	2	691	1	6	1	64	3	1	6	12	6	32	1	14
21	932	27	1	3	39	3	1	1	38	6	38	1	11	2	4	2	83	5	194	8	1	1	49	6	9	18	2	641	52	21	5	72	7	4	2	361	6	4	1	41	154	304	450	1	54	1	39	1	15
21	21	659	18	6	2	70	1	2	4	10	1	1	43	8	122	205	338	7	2	5	28	1	47	1	1
21	1	129	59	6	1923	63	7	27	9	1	14	30	11	24	13756	48	108	3	3	52	10	266	2	1	2	39	2	10	18	283	6	97	41	6	9	2	2	1	16	53	3	83	11	1	4	16	4	3	1
21	847	5	1	72	31	7	5	96	53	3	93	14	1	1	924	47	29	3	66	6	20	3	9	45	23	11	104	408	2	1	1	84	56	12	1	125	1	82	19	172	43	156	9	1	108	8	1	2	86
21	30	1	24	201	2	6	2	47	4	489	1	2	5	13	1	1	1	3	84	504	2	122	5	44	4	264	3	9	22	1	3	97	2	54	4	66	15	8	427	2	1	100
22	5	113	4	4	2	3	49	7	2
22	1	2	1	1	13	4	4	5	1	9	40	15	5	56	4	1	51	2	1	159	1	1	42	342	1	26	22	38	4	1
22	3	18	4	12	1	10	2	2	25	20	22	6	5	1	11	95	193	1	12
22	2	4	6	18	8	1	2	2	20	78	7	10	1	24	17	1	17	29	4	17	1	38	4	45	54	2	2	1	3	1	2	2	210	38	55	75	1	1	2
22	1	3	25	1	8	216	8	1	3	109	1	6	5	1	7	2	6	1
23	16	30	4	21	10	1	1	5	4	1	9	1	2	19	1	13	3	10	35	170	7	1	2	6	2	1	3	30	41	7	296	11	11	1	1	11	1
23	40	1	269	1	15	1	3	10	5	67	426	9	1	34	12	4	36	6	2	2	24	4	1	945	2	1	1	1	24	2	75	1	242	1	2	8	43	1	18	22	21	3	4	7	9	1	6	11	129
23	689	23	1	636	1	139	4	80	7	847	1	67	29	39	109	32	8	24	36	8	1	6	74	275	1	1	1	1	1	5	12	3	78	27	48	4	119	1	12	65	20	1	4	637	9	8	35	2	2
23	7	2	63	1	1	111	3	880	2	2	2	3	3	4
23	34	1	1	7	11	6	2	6	3	1	47	57	63	26	10	1	5	22	178	28	51	19	19	43	45	135	155	2	103	1250	2	16	122	7	157	11	10	10	2	3	1	2	12	4	6	12	1	3	1
24	5	84	1	330	723	3	40	1	110	1	5	32
24	1	109	14	778	1	1	244	1	7	356	10	5
24	31	27	44	1	1	1024	15	129	5	1	210
24	10	99	7	8	1853	3	7	2	1	1	9	43	4	1	105	4	2	11	2	72	1	10
24	3	29	3	1	6	622	1	3
25	1	3	1	14	7	5	16	23	4	5	6	2	10	6	1	1	2	1	320	26	2	4	118	8	10	54	73	6	19	8	5	68	4	1	2	1	2	1	3	8	1	1	1	8	2	2	1	5	3
25	56	1	39	2	7	1	1	1	23	28	38	6	3	1	10	92	6	2	2	6	9	209	1	20	43	728	1	41	61	696	19	5	16	1	2	1	25	4	8	6	46	14	120	2	1	70	4	43	21
25	98	14	16	2	4	5	5	2	2	3	1	1	7	4	15	12	320	46	3	4	2	5	3	12	3	98	4	40	41	1	1	14	19	55	1	5	2	8	3	6	4	8	1	3	1	6	1	1	135
25	487	3	1	3	5	2	9	71	17	1	4	5	4	2	4	1	1	8	1	6	6	62	3	34	94	2	2	1	2	36	2	29	8	3	21	2	7	15	24	2	103	1	29	9	1
26	44	1	18	8	13	1241	2	4	8	8	3	1	1045	1	4	12	153	2	1	203	1	32	1	1	2	1	10	9	8	3	6	14	33	1	1	5	78	7	1	2	841	1	9	1	29	1	3	330	3
26	5	50	131	4	6	50	1	12	1	32	36	10	3	5	17	2	96	6	1	2	4	11	17	125	144	1	85	160	5	3	2	1	4	12	3	9	165	17	60	4	34	2	1	1	1	192	42	13	27
26	3	4454	1	63	475	3	304	7	445	1	3	198	13	10	110	241	519	83	24	1	192	1	9	38	2	4	1	2	8	59	1	1	9	2	25	1	5	1	12	10	54	14	773	1	8	4	1	888	2
26	26	4	15	3	144	1992	1	17	3	1	242	2	2	91	31	44	1	3	183	7	111	129	3	7	16	1	9	314	23	85	3	9	283	707	14	10	50	2	215	27	14	421	15	48	22	5	15
27	4	139	20	1	5	6	5	1	5	16	10	2	26	4	3	7	41	15	101	24	3	137	2	35	1	2	10	1	8	1	9	52	4	3	1	1	2	1	1	1	1	2	2	2	2	7	2	4	1
27	10	21	1	24	3	1	2	853	2	1	4	1	10	1	1	5	236	2	2	3	11	4	24	2	5	3	1	2	1	2	24	26	1	1	1	2	282	2	7	1
27	34	1	17	1028	13	1	1	2	4	1	12	1	38	1	28	23	1	2	2	1	12	7	14	5	3	2	18	8	2	108	1	1	3	1	9	10	1	6	2
27	36	1	2	4	1	1	40	2	5	42	4	55	4	1	1	1	1	8	1	3	15	1	2	69	1	1	10	2	1	2	5	2	30	1	3	1	7	9	19	7	9	13	8	2	4	9	507	6	7
[truncated: 110 more columns]

## Sheet: MDA-MB-468  Nude study #1
Luciferase shRNA#	Number of Cells / Clone
1	29	512	159	96	9	198	32	250	17	954	170	537	37	22	42	80	6735	31	1511	5	28	81	37	1	101	1	13	18	192	123	331	25	61	729	41	15	1389	80
1	820	60	1	9	1642	78	723	48	321	147	12	12	149	24
1	23	531	461	3	39	36	37	40	83	11	23	87	30	28	1023	344	1571	1	29	191	39	10	112	22	523	152	78	205	58	1
1	2	17	24	19	42	1024	26	534	8	141	7	7	154	121	10	31	674	150	24	22	6	393	156	149	55	227	70	1	188	16	25	6	44	1	1818	164	1	43	328	1	8	13	13	1	229	55	22	22	22
1	1	773	56	3	20	24	41	1410	9	27	1956	3	244	18	11	8	1	34	82	37	31	32	8	28	17	10	16	27	46	11	151	9	249	587	18	172	156	2490	85	1	1135	88	13	66	115	4	8	601
1	338	107	434	1	127	2	102	367	31	106	1	19	16	552	32	18	14	28	1	29	114	5	79	28	207	1	156	32	3	59	265	276	250	72	18	11	86	1720	1	1	97	76	20	52	17	55	1	2	3750
1	90	185	47	13	140	47	50	43	71	4	41	24	1240	27	9	1	29	16	63	68	548	387	15	19	96	33	14	1	33	395	597	39	2	1	362	210	81	41	217	43
1	1431	25	13	1	2	14	29	16	933	12	28	2	20	88	272	9	11	11	25	617	19	1	3	120	15	519	239	3052	1	591	114	14	65	20	252	179	344	62	52	10	114	13	25	2	25	416
1	384	29	521	138	2	16	9	107	9	7	323	18	30	100	16	1	16	21	17	372	4	314	12	44	12	2	1	235	6	1	24	163	397	8	368	117	70	24	4	2	399	144	749	11	255	10	8	101	202
2	168	5108	1	49	94	2	1	29	1053	837	12	92	1530	1	118	1	9939	69	1713	794	25	315	1	17	82	51	1	7	25	1222	82	49	73	80	91	18	340	55	63	59	1	26	702	47	70	75	16	683	421
2	29	843	3047	914	98	68	61	10	14	39	1	1	28	4	24	1	119	8	28	121	21	17	194	162	79	1832	17	12	138	20	1	12	26	1	564	550	995	1	5	294	11	2	1	1	5	9	81	25	412
2	2244	15	7	4	244	8	116	13	267	56	13	357	32	19	21	329	5	191	14	1	15	1786	15	83	2603	121	14	2513	68	84	32	867	144	49	95	6	1	26	18	405	56	45	36	24	30	79	26	219	104
2	243	405	10	155	64	155	119	475	185	91	51	5	79	220	2	10	11	26	1	14	2135	47	5	1	20	23	144	88	10	4	275	208	11	37	2	26	722	8	8	140	26	64	942	127	75	1137	11	13	27
2	95	8	1	8	11	24	7	147	51	83	1815	20	118	6	3	32
3	12	6	14	52	57	64	188	11	201
3	31	21	7
3	7	1	2	8	19	47	2	81	3	601	188	48	13	48	52	11	41	1	18	199
3	22	26	22	12	132	21	88
3	26	21	1	94	22	179	33	13	12	13	71
4	22	43	99	261	17	15	8	9	12	51	91	57	16	12	25	45	12	223	21	88	10	15	47	7	48	38	27	17	14	12	71	40	44	3	74	219	8	115	10	25	29	5	30	13	6	13	168	11	23
4	29	6	10	553	14	2	43	280	682	1230	156	236	17	37	91	182	1	16	12	688	7	109	16	360	81	52	63	3	312	54	109	18	23	2	1187	64	2	14	125	16	17	4	1	3	99	33	12	13	266
4	23	12	16	1	37	132	6	1	55	1	45	92	1	5	47	136	22	5	12	1	11	7	36	40	16	352	1	364
4	201	108	1	2215	299	34	4	141	4	399	261	17	274	14	8	177	92	15	1919	32	10	51	5	8	12	8	135	1	193	142	10	649	49	43	1	27	200	42	18	11	28	104	30	25	31
4	26	131	10	44	40	1	521	6	5	136	8	108	72	2757	42	27	166	18	39	413	1	60	40	236	589	21	2	263	146	45
5	44	2	1	18	138	1	6	17	11	66	51	14	19	1	13	429	20	29	20	29	1781	6	27	18	5	124	1	55	1	29	17	137	1	1	38	6	25	539	10	321	114	6	14	19	11	3	19	23	133
5	39	148	53	1	13	144	1	1	77	42	1	379	6	8	41	94	494
5	25	24	22	1	25	437	27	47	49	10	33	976	2	19	331	3	27	16	6	6	30	139	8	11	30	373	120	3	26	48	4
5	280	2	30	25	9	107	21	26	50	3	307	2	47	1	1	70	188
5	1	29	69	17	8	256	1	334	20	20	37	33	19	4	3	4	14	16	11	182	10	11	155	8	19	20	126	19	11	65	641	58	8	1	1	372	1
6	125	138	4629	1	736	121	98	4	405	837	373	1007	53	694	4	677	3	3	4	1	1	31	1	5	150	344
6	143	19	27	11	80	54	17	51	454	191	75	83	3	1	9	29	48
6	767	5	286	69	1	346	13	1	10	3	9	53	11	29	25	2784	398
6	32	45	35	21	41	15	19	42	13	953	98	293	272	15	3	202	94	11	314	42	20	340	184	10	62	75	40	2
6	27	229	236	92	1	91	1	27817	14	396	74	3	20	56	63	249	13	59	13	63	3
7	85	8
7	2	142	714	163	2	21	88	67	57	26	1604	580	32	6	42	144	39	1	44	630	20	18	35	18	2	25	41	115	70	32	233	2	49	1	42
7	19	14	579	17	6	19	14	15	253	957	6	35	301	13	111	8	61	16	196	23	46	74	35	7	886	404	2	53	41	2	5	232	42	30	68	15	22	22	525	79
7	276	12	16	10	100	28	7	6	45	58	27	48	106	87	10	232	9	338	89	71	770	812	315	1089	329	54	40	51	800	3	22	1	7
7	7	10	102	1	43	178	24	607	1	11	10	7	197	520	9	94	187	153	8	430	23
7	38	297	11	39	21	235	13	178	16	21	1	307	106	67	3	345	13	57	84	24	30	27	6	28	29	781	50	262	7	39	1	39	64	312	7	22	1452	1	1	29	3	3	29	42	12	16	9	278	203
7	26	471	69	75	10	22	1	1676	17	13	3	344	8	93	25	15	581	40	75	19	23	9	159	19	317	24	204	18	25	10	13	5	2325	39
7	42	22	8	1502	347	158	1	22	8	90	51	263	146	13	14	153	20	12	211	1	30	10	13	300	9	204	150	33	1	5	144	2	1	1
7	6	23	13	33	3	142	120	11	412	1459	11	35	483	13	25	13	2	1195	17	19	42	28	25	19	17	57	11	357	12	100	16	406	19	93	1	84	40	11	10	62	119	6	199	398	35	247	28	172	55
8	72	164	7	15	2	19	7	168	14	1	12	1	12	256	37	292	9	93	83	10	21	10	46	13	1082	725	51	113	101	34	22	9	1	294	1	1	630	251	6	40	123	557	103	41	52	37	139
8	1	221	32	11	50	120	170	34	98	5	73	7	89	52	31	24	93	19	7	3	1036	239	1887	2	155	118	23	13	1	44	6	26	52	16	1	78	536	14	757	189	15	1	4
8	106	22	346	71	91	13	2	10	311	2	86	62	1	76	17	1	19	1702	128	2872	30	143	997	26	32
8	15	13	46	12	277	1	1	15	1	37	128	2	38	160	1	391	618	149	1	5	2	23	1	2514	128	2	284	1092	5	31
8	120	43	313	6	26	1999	14	3048	72
9	4	1	851	73	863	16	67	46	20	706	16	6964	31	103	1	286	703	155	286	74	23	1	168
9	41	537	2	1	1722	24	14	118	21	469	13	111	1	13	2531	564	25	1	439	23	480
9	147	173	1	8	215	92	2	37	413	111	31	21	5	12	40	174	8	19	102
9	364	2	8	821	12	18	4	20	43	1	44	70	28	88	1	4887
9	58	30	22	4	25	445	88	28	63	12	1	20	234	3	120	6
10	10	34	1689	2	8	19	3	23	88	26	16	1	23	91	11	270	18	71	103	32	2
10	19	23	36	237	46	33	7	1	19	21	186	33	38	40	15	20	102	8	18	5	44	3	1	31	6	347	24	12	7	84	31	14
10	32	28	23	19	89	39	17	31	1	22	3	21	10	21	27	2	6	98	37	38	21	34	2	17	113	89	103	13	4	25	38	1
10	25	55	37
10	72	88
11	16	61	1	1	243	25	27	7	1957	22	1149	17	18
11	16	515	1	365	1678	1577	13	2
11	95	60	6	135	96	22	66	25	26	1	15	18	1	59	88	73	36	6590	55	64	974	98	3580	98	50	2209	528	12	219	324	46	109	13	13	35	17
11	1	52	1	791	33	6	15	15	17	240	21
11	279	84	450	22	19	26	44	1	45	51	20	41	49	186	5	5	2	2	16	9	1839	164	11	282	17	11	79	13
12	201	23	19	499	8	98	3	79	14	361	83	19550	1	231	18	13	476	30	26	1045	572	1	4	139	16	1	6
12	16	13	23	12	21	11	1	9	31	38	32	511	24	10	2	24	53	93	144
12	3044	2	4	132	13	239	3	14	225	71	23	758	26	43	8366	32	18	9	16	7	324	1	85	15	109	7	92	58	68
12	15	42	98	22	152	219	17	4	13	30	220	2875	2227	893	526	219	29	1733	625	533	66	1	53	7	272	34	21	148	64	82	127	18	16
12	84	39	28	13	34	474	123	77	442	54	22	38	36	99	530	80
13	13	10	124	95	19	3	1841	13	407	34	6	1	2069	1	4	34	22	19	382	1	3	11	1	19	247	1	4	32	471	2654	67	340	13	16	70	111	677	84	323	1	4	7	337	17	4253	1	2	1	46
13	243	17	18	9024	1	140	19	9	1	2118	157	2	7	41	13	2	7	1825	6381	22	11
13	2034	1	2285	6	17	22	63	1	1	4	1	143	22	6
13	20	26	11	509	19	10	373	10	88	29	2	99	18	71	4	1312	873	4420	5	38	431	100	22	362	338
13	9	9	46	19	1	2	3	696	28	42	8	209	2	289	139	185	1679	14	605	449	7	118	513	270	282	40	81	17	38	243	47	9	1	9	40	651	46	22	49	9	62	50	45	867
14	687	16	5	392	1	16	20	158	13	32	56	24	16
14	4	92	135	1	15	144	232	8	31	20	1	823	6	248	50	8	14	10	139	417
14	21	197	176	2	20	59	192	13	4	98	9
14	21	5	22	26	11	287	32	37	53	492	95	29	14	1975
14	12	15	5	217	170	14	4	1
15	57	1	4	267	111	119	767	591	37	14	24	20	1	4	3	164	1	15	4	211	23	18	31	9	3	8	283	5
15	2174	15	54	64	11	17	97	14	13	6	1	30	37	9	20	6191	50	51	974	357	45	25	1262	8	36	257	42	20	26	1293	4	14	828	7	1	1	13	3	1000	46	8	192	91	11	77	593	201	25	1260
15	1	20	4	307	664	7	536	1	40	14	38	19	24	8	14	1	69	43	2	1514	30	282	68	217
15	1	27	24	80	24	3	16	25	350	1	51	20	87	21	115	259	1	169	29	21	21	70	115	12	690	6	56	20	10	25	6	638
15	28	16	11	82	9	26	8	9	540	127	203	4	25	843	10	38	5	31	2	19	17	26	22	36	17	20	10	26	15	20	4	89	1	24	16	42	22	10	99	56	27	270	49
16	3276	64	1	2	2	352	38	75	32	1	15	120	23	4	116	31	10	3
16	245	308	3	66	49	17	24	16	70	553	10	2	74	11	24	21	2	1	1	50	48	2	23	23	1	20	167	1	21	68	38	4	18	11	16	2028	15	529	9	14	1	29	37	69	65	43	111	1	1
16	11	32	248	29	240	548	16	427	21	50	23	148	51	188	1	8	2	22	1	53	123	1	3	495	34	6	306	42	1	99	80	1	18	144	17	164	20	109	60	68	20	14	13	3	296	30	3	1633	111
16	153	31	17	24	199	6	1	437	2569	1	88	18	10	381	202	2	550	105	24	7	49	247	115	10	402	19	1444	27	38	582	2	21	15	9	104	1	55	531	1	39	20	9	46	185	77	69	17	2	7
16	100	6	42	16	1	23	96	11	150	112	534	86	7	8	37	5	485	211	232	12	12	6	12	21	112	24	14	176	116	10	59	55	3	42	19828	204	12	430	52	26	1011	25	10	26	29	24	1	16	8
17	31	16	7	329	425	2	14	32	5	5	860	304	1083	3	21	11	29	17	1	7	313	41	14	9	5	42	568	62	638	410	51	30	4	9	6	20	42	85	48	11	14	3	14	19	1	18	63	595	8
17	21	16	16	33	59	109	75	40	17	17	28	11	43	34	18	28	23	14	6	29	143	8	25	75	250	6
17	75	17	17	247	807	6	41	129	44	16	13	51	24	28	131	4	37	148	13	71	6	1	20	10	6	23	8	279	18	1	1056	21	18	20	171	25	14	75	75	23	75	20	2	20
17	9	2	46	58	32	13	5	11	4	36	16	158	20	13	33	1	13	7	3	15
17	125	6	8	62	6	3	60	33	30	4	54	36	17	34	1083	29	80	29	196	10	253	6	1	11	1	2	5	59	49	8	65	293	9	33	27	304	682	705	2	35	12	63	322	19	136	20	42	9	1
18	14	490	21	67	5	18	23	119	46	26	32	44	6	11	681	2	6	1	2	3	9	13	9	1	169	15	144	40	14	10	16	203	1	1	5
18	5	1	18	1405	11	2	6	144	5	15	10	18	23	70	31	5	16	18	67	13	326	63	78	43	127	912	55	280	2884	7	109	261	11	56	404	7
18	24	10	699	107	31	39	7	47	23	3	366	71	78	90	17	25	5	1048	123	147	37	20	151	64	583	20	2	9	21	78	121	25	11	201	37	19	9	19	17	13	592	131	1	7	85	362	23	52	7
18	52	157	4	48	4	1	95	155	5	258	1	10	208	69	1	215	20	12
18	682	125	25	913	47	2054
19	20	139	767	62	98	1	155	205	284	106	60	106	16	84	5	1	52	8	74	53	23	353	200	51	5	13	356	7	45	2
19	8	251	228	7503	23	7	66	89	34	19	357	214	11	548	27	407	70	18	241
19	345	1	11	206	127	575	19	86	15	6	1	320	64	26	30	56	88	1	33	14	224	43	20	32	17	78	28	307	315	9302	84	97	26	3
19	29	1025	500	130	19	6	55	17	168	42	141	12	79	25	17	1	22	25	1	38	22	1	71	626	323	230	19	627	26	134	433	448	105	2	2014
19	4244	9	5	63	396	4	34	36	26	1	765	3384	1	73	34	1	53	1	66	1	459
20	30	7	778	351	10	59	4	104	51	13	13	24	27	15	362	1122	62	73	4	77	69	32	14	7	9	3	40	21	24	2638	22	14	30	112	948	15	3	37	157	503	48	27	8	24	92	138	4939	906	8
20	419	1	1	30	22	62	21	23	18	19	955	3555	8	99	24	1744	6	51	74	53	8	18	173	11	148	89	34
20	118	46	1	30	5	1	48	2	8	73	31	357	131	118	3	24	1	6	9	773	1	12	42	11	22	1472	57	58	2	565	44
20	93	1	8	274	18	540	89	8	22	12	3	181	10	33	6	79	136	3193	233	69	790	186	10	25	88	22	3	1190	1	251	209	18	417	7	6	10	10	36	17	163	960	605	21	51	16	21	1	1	8
20	128	2	186	1458	24	6	15	286	187	506	1	23	23	1	26	8	9	1	16	14	30	462	2014	437	7	482	25	1	19	3	23	31	256	28	515	202	6298	11	71	1	2567	58	42	24	20
21	25	94	104	16	38	23	2	15	10	79	5	7	85	1	13	36	35	66	2	19	129	1	45	162	19	12	4	47	171	20	1	19	29	37	97
21	15	1	114	41	1	991
21	13	269	23	79	19	31	5	36	9	33	42	35	42	33	19	47	1	9
21	937	13	15	15	9	38	16	16	21	18	157	22	153	92	13	62	209	11	39	338	7	112	134	2	217	41	66	2	26	7	13	51	32	15	18	1
21	11	66	17	61	19	176	27	1	208	2	305	24	428	1	17	27	28
22	14	22	81	63	13	56	131	331	2
22	133	26	96	11	21	138	21	6	1	9	16	100	36	1	37	30	32	24
22	35	54	42	20	31	640	9	14	107	354	2
22	1	92	7	24	24	1	129	71	50	52	2	38	230	586	10	37	355	6	454	40
22	18	47	18	28	26	77	47	14	14	2	4	20
23	60	23	41	6	14	18	100	42	5
23	42	48	1	13	309	21	40	1065	33	5	167	8	84	21	7	140	16	1	20	9	7	15	22	169	262
23	57	16	121	84	4	35	13	3	40	43	20	13	1	90	26	11	23	7	199	3	197	8	124	22	17	38	22	16	16	103	606	20
23	13	59	115	10
23	24	89	2	33	26	226	54	18	23	42	348	88	1543	26	24	16	9	2	20	18	222	29	173	18	17	5	17	49	150	26	10	97	173	42	11	20
24	401	1	40	1330	43	76	84	651	40	58
24	7	7	5	45	91	159	1	4	50	51	771
24	1775	1084	169	12	1	5	21	271	6	26
24	5	1	1	1	682	12	9	7	73	16	1429	395
24	68	10	401	69	18	52	90	4	87	2
25	21	1	16	151	49	1291	3	1	37	55	1	20	37	107	49	28	385	243	384	119	32	4	14	28	2	8	6	250	164	554	490	339	320	31	6	76	95	1	4	45	13	416	314	6	7	25	77	2870	139
25	4	36	28	15	298	22	170	6	1	23	47	150	2	18	248	87	152	9	219	12	93	254	9	28	49	35	12	2	234	19	9
25	13	15	373	62	12	33	96	16	52	17	28	35	40	10	30	1302	19	6	29	27	113	2	36	6	2288	7	1	25	24	144	11	2	6	27	1	336	12	74	47	345	12	1	5	23	37	1727	47	27	20
25	225	238	408	11	141	20	89	56	39	6	26	1	382	77	1	3	233	29	2	97	1	11	19	18	36	97	1	31	11	1	48	55	17	7	31	565	63	19
26	109	8	79	1	133	11	13	2	28	7	13	1869	1	24	21	2	14	2	100	148	4679	17	37	2023	236	18	523	433	1478	245	1	6	3	411	7	157	20	35	8	65	52	11	44	1	4	153	295
26	1623	14	13	7	30	30	942	38	977	1131	3	55	326	24	618	90	50	42	1	48	2	4	180	279	20	1699	110	66	8	11	1088	72	1	36	16	125	34	1	171	20	121	660	166	3
26	153	2667	6	372	40	1	11	1	55	2375	525	980	10	46	16	98	41	14	39	31	34	759	768	1	90	262	910	12	26	11	3	15	38	45	24	34	212	18	575	1	36
26	15	17	11	4	283	23	9	112	37	38	45	26	145	39	14	8	10	1551	143	17	11	156	1	88	89	133	1800	27	14	218
27	298	8	13	2035	32	3	15	25	18	95	32	10	10	33	3	68	73	46	1311	585	8	32	1	15	10	159	10	36	13	4	4262	9	310	13	94	51	18	9
27	1	190	35	4	21	46	1	15	19	280	322	6	4	6	12	71
27	1	1	8	97	277	116	111	77	17	21	16	18	11	13	12	38	10	41	71	51	74	1	140
27	72	48	162	20	341	6	86	23	87	1316	14	4	32	31	79	3	1	33	1	9	2	8	15	5	17	269	14	38	41	418	562	26	75	14	29	9	16	2	105	5	1322	2	222
[truncated: 60 more columns]

## Sheet: MDA-MB-468  Nude study #2
Luciferase shRNA#	Number of Cells / Clone
1	61	126	26	127	249	1	2	1	56	351	46	8495	72	801	1007	1	1	224	1	89	62	174	2
1	61	1	15	178	166	1	793	29	33	219	5744	63
1	114	1	24	41	365	119	60	99
1	32	54	4	303	471	110	83	224	37	71	282	8	65	3309	1	1	24	1	230	414	17	47	72	145	186	34	181	4	267	389	5	1045	1
1	2	2	64	2611	167	36	51	858	96	1	58	1	27	85	44	55	48	5125	6	59	14
1	1	32	37	92	1	182	2	5	202	1082	3	130	111	15	1	26	4	1	41	139	1	1221	1	60	36	2	244	14	203	11
1	3155	1	1	994	1	28	148	161	119	83	41	19	36	29	271	2	71	50	32
1	1037	48	114	26537	1	6	37	331	38	3	131	98	34	1	21	618	51
1	1	18	2	201	252	5	120	1	16	32	1	46	162	1357	148	1	65	73	15
2	170	286	1	42	37	30	11	1	62	1	97	216	1	148	31	1	1	1	1	767	73	171	33	2	1	1064	10	82	30	1	132	26
2	1	27	1	365	58	1	98	367	1	2	161	122	1	105	1	1	49	1	100	70	318	1	7	42	89	20	114	4	1	1	99	1	133	27	2	1	1	33	110	54	34	670	171	1
2	46	1	95	1	1	924	137	34	2	1	25	815	1	28	67	37	57	1	1110	82	18	92	2	3	2	1	166
2	73	12	43	832	73	34	1	225	1	10	21	57	1	60	4	2	55	846	149
2	190	62	164	16	1	1655	100
3	21	130	18	24	30	1	1	37	1	36	120	1	18	1
3	1	42	13
3	299	45	1	500	7	1	1	3414	76	1	47
3	37	127	17
3	4	839	17	1	161	44	18
4	337157	39	6143	412	139	1	4894	1	55	86	1	67	1	5	191	107	27	2	86	13	41	335	2	1	51
4	432	1	9	143	42	14	1	464	759	9	215	100	1	8	59	1847	62	56	1	46	28	69	3638	30
4	245	457	1	24	4	4	294	3267	40	8	1	122	479	94	444	3	93	575	157
4	134	92	1	1	26	4	100	1	45	207	35	8778	34	30	1	1	50	2	1	53	13	5	2	56	1200
4	159	15	200	164	9	3	593	41	39	54	481
5	1118	1	49	80	6324	22	262	101	102	275	9	36	527	1	1	57	22	195	2	41	49	25	1232	1	2	213	7	3	246	5121	159	2	69	490	2	35	2	126
5	1	19	29	21	1	29	52	1	456	1	57	11	19
5	30	977	1	1	2	56	1664	1	30	314	1	2	10	59	737	19	1	41	4627	1	36	15
5	1	5	21	3	170	1	9	3841	49	52	73	66
5	1	1	67	702	44	1	49	3	1	1	102	6	516
6	49	1	634	54	29	28
6	1	1	3	2	17	12	91	10	28	122	2
6	1	8	7	203	6	128	26
6	217	14	31	35	64	37	46	3	1	38	26	48
6	22	58	13	166	103	45	1	135
7	23	41	44
7	45	1438	33	94	28	98	3	31	41	22	10	35
7	132	173	132	10	31	37	97	55	276	1	58	60
7	87	24	70	69	78	1	233	102	24	1844	1
7	2	22	20	25	1	1	69	44	2	1
7	19	82	99	141	70	60	34	256	3	28	112	788	21	334	30	4	126	1
7	13	1	759	32	261	272	1	18	19	21	4	217	111	16
7	374	44	97	1551	47	34	1	153	81	40	44
7	45	223	35	35	11	95	46	32	35	39	33	30	71	3	36	1	1	46	220	43	1	49	27	310	1
8	97	1	2	1	20	4	47	43	1	1	46	3	1	3	8	20	164	504
8	1	26	19	218	52	1	65	2
8	625	405	46	1	1	1	9	78	391	442	11	81
8	4	63	19	14	31	42	1
8	1
9	315	2	8	154	5292	2	3	25	2	150	3	3	32
9	310	3	74	26	472	25	43	138	97	52	9708	442	68
9	45	1	1	14	187	16	1	1	1	1	19
9	16	3	397	8	96	18	55
9	50	38	7
10	178	23	18	29	34	43	16	107	29	150	38	31	48	16
10	124	54	136	37	15	1	20	1	41	978	26	58	470	43	566	3	40	2	3	52	44	62	34	50	398	58	1	16	1	6	229
10	29	24	31	56	283	69	1	20	59	60	73	8	133	2	82	97	131
10	20	13	1
10	1	8	17	55	65
11	95	330	1
11	448	27	37
11	53	94	1	326
11	115	42	191	3	81	2104	95	4
11	9	6	1	20	18	29	25	6
12	618	133	315	27	39	63	1	1	2	743	13
12	3	143	22	13	22	165	32	1	35	924
12	1	22	22	11	1	8392	349	124	36	526
12	275	1	18	1	73	1	2	92	633	4
12	40	15	29
13	75	1	46	412	1	2	18735	455	1	2	32	295	1	410	95	1	119	2	19	7	1	1	1	54	48	466	54	6	1	24
13	50	1	6	163
13	861	61	2
13	30	25	1771	2	49
13	871	1	36	1	63	29	19	1	41	30	369	115
14	73	1	1	42	18	1356	2	37	850
14	1	320	37	79	1	178	1	61	1	14	78	71
14	29	1	9	36	54	13	1	16	47	432
14	2	540	22	46	529	2045	1	2	14
14	166	280	28	1	71	2	1	50	3	1262
15	18	18	1	1977	22	62	5	13	42	142	3	106
15	159	19	185	125	2	5	34	1563	113	27	2	1	55	41	1	115	1699	26	20	136	55	6	59	1327	22	1	34	1	1	415	227	55	2884	33	19
15	5	3	35	115	222	46	67	22	34	115	15	98	8	17
15	30	2	1	58	56	1	4	40	134
15	27	2	28	1	657	1	1	1	80	159	1	24	26	241	1	107	1253	2522	88	2	1	43	302
16	37	20460	399	10366	1	5	10	201	3	204	3	1	4	491
16	55	47	1	1180	19	1	1	96	273	2	9	102	344	1	103	249	1730	1	4	7	1	18	61	46	22	1	2	1	142	10	30	173	10	37	57	78	2
16	45	93	6	3	3	1	3	498	9	357	15	1	31049	44	1031	1	22	1	1	27	1	46	1	56	4	20	129	1668
16	92	312	1	23	1066	39	27	544	1	177	564	2	626	17	245	37	1	25	29	129	18	117	62	29	942	232	5	57	119	16	45	1	19
16	61	551	50	1	15	1	56	1	44	78	106	63	92	1	20	1	12	1	281	30	2	1	1	16	2	1	2	205	6	82	27	1
17	379366	35	1	42	166	1	22	367	1243	2363	2	1	35	562	1713	3281	19	41	8742	183	778	8	11	19	1	27	7	3	43	182	30	1	116	10	5
17	89	47	20	523	15	2	46	45	31	219	1	19	27	444
17	604	5	166	225	24	54	26	67	15	415	134	573	29	5797	1	2241	3	1	36694	61	1225	17	79	680	6	2153
17	1	1172	289	109	94	12	1
17	42	56	204	36	2	177	22	359	48	32	29	1	19	5	470	4	43	1	2	1449	30	2503	1666	47	31	1	6070	39	15345	13	30	46	30	50	18	40	1	83	89	23	1	1
18	4	189	36	31	1	1	24	1	52	42	34	1	1219
18	28	201	31	22	5	39	48	8646	1	1
18	1	573	21	150	94	56	40	3	88	27	2	31	85	41	42	1	33
18	1	1	114
18	156	26	745	30	4	60	15	128	17	17	34
19	329	1	734	16	25	102	2	23	1	3	50	1	125
19	1	1	12	42
19	538	100	2	9	49	1	112	31	988	94	1	285	48	2	32	1	60	91
19	221	27	2	51	516
19	36	36	28	1	56	3
20	1	1	4	37	1	1	4	16	1	656	438	2	10	219	7	2	185	142	59	5	28	2	170	1	1	1	22
20	4144	29	84	17	1150	56	1	1	6	38	172	11	28	1
20	13	1	57	51	49	55	4	3	177	160	1	1915	3	1	194	94	1	1025	3	1	49	57	57	157
20	1	1	31	1	75	78	181	102	3	19	2	545	39	21	3	1	40503	2	15	452	72	23	1	20	160	1	69	1	2	84	34	2
20	416	284	394	1	1	5	41	1	218	19	201	247	7	53	151	1294	42	204	1	75	59	830
21	26	223	4	1	46	104	30	107	40	1
21	55	1	165	18	466	39
21	92	39	5	22	22	42	139	107	2	134	112	45
21	93	1	42	1	20	3	65	26	48	317	73	27	123	5	1
21	9	17	51	107	132	1	2	79	244	44
22	93	1
22	28	7	22	101	15	21	17	1	18	55
22	25	60
22	858	83	1	19	16	304	1	24	19	115
22	1	29	18
23	19	14	1	1	1	34	53	1	1
23	43	26	9	47	16	48	102	4	3	172	93	1185
23	1410	39	42	25	13	40	1	35	35	357	33	1	30	951
23	13	7	3
23	47	80	1	265	36	181	28	1	16	1	1	40	93	64	367	5	313	40	25	24	55
24	13	179
24	13	1899	1	61
24	20
24	60	10	1743
24	0
25	83	86	56	16	19	59	30	49	36	44	55	63	22	19	48	1	25	50
25	148	172	88	777	23	4	1
25	6	35	906	27	27	1	8	15	9	1	509	28	163	41	1	1	14	13	38	39
25	53	109	1	47	169	194
26	71	4	22	3	10	517
26	30	2	185	31	129	1	27	1
26	1	12	13	43	5	346	22	4	14	20
26	56	474	1	46	31	110	54	81	303
27	10	41	1	212	11	34	1	101	1318	39	119	142	13	1	27	10	15	760	256	129
27	33	93	51	21	1	50	758	54	13
27	137	42	408	7	267	38
27	39	54	5	53	7	3	52	46	151	3	4	8	131	9	16	33	40	32	1	1	174	23	100

## Sheet: A2780cis  Nude study #1
Luciferase shRNA#	Number of Cells / Clone
1	25	39	1	20	13	29	38	60	111	1	106	708	32	13	160	133	177	34	207	998	155	2095	93	4	423	19	23	1	45	2	213	474	23	7	53	60	1	1	3	1	89	401	150	6	410	6	1705	176	2
1	3	108	1406	25	46	249	347	28	8	1351	2502	21	140	12	157	11	1	25	7	12	1	447	52	28	158	786	19	261	60	2314
1	1	756	487	15	8	7	24	3	1	17	7	2	1	2590	2	24	1	123	316	89	211	26	6	1	2	37	31	29	1	1	177	25	33
1	15	2	6	9	46	53	17	103	157	2411	131	4	9	21	124	979	1181	54	6	3	179	185	13	1713	1	1363	421	24	23	7	281	428	110	40	34	124	1	236	22	1146	4	81	36	740	894	149	1725	6	5
1	423	233	231	8	13	227	5	3	148	2	24	308	207	1613	202	1233	14	149	26	57	1247	533	17	2	9	9	4	4	3	376	1	14	67
1	871	142	12	145	1	290	89	1	3	1978	211	897	3	305	749	340	601	18	255	13	100	1	1	204	1	1027	1	93	11	1	258	21	1	23	15	112	5	58	4	9	138	534	665	121	105	192	230	780	50
1	1	249	36	28	2	214	389	7	249	54	12	7	163	481	7	2	142	12	44	136	4	105	69	30	77	660	49	251	319	4	7	1	41	3	1
1	53	690	9	6	2	383	27	7	64	1	8	6	2	209	6	34	2	92	1	104	1	461
1	2155	298	10	3	11	166	636	3	271	5	494	192	3	50	23	7	29	540	12	13	1846	587	1	39	10	1	25	1153	4001	27	1	35	1596	5	53	30	19	5	14	447	53	151	19	623	165	48	76	16	1
2	11	10	338	52	162	62	2	809	6	20	75	7	385	24	942	534	35	39	40	23	378	192	42	9	1	1042	2	180	1	508	1	38	2099	33	3	21	120	1	239	133	95	69	280	39	228	75	311	173	1
2	11	74	2566	14	1	1	37	30	1	2595	30	1686	8	272	2	334	1083	266	175	2	80	14	156	207	414	91	1575	9	2175	1	88	19	13	845	1	33	92	2	9	9	4	279	130	3	3	656	54	103	19
2	1	10	28	18	730	3	1	102	119	5	224	13	4	6	7	473	32	9	223	6	214	61	6	28	131	97	2	143	4	11	1852	299	2	93	29	73	4	391	1	18	8	123	25
2	1	1	166	7	869	64	27	462	3	78	1	1	3	591	11	4	5	142	7	19	336	2036	104	1	1	4	1	62	1490	130	4	11	45	92	90	1368	1	7	1100	214
2	14	9	62	1	339	14	13	130	2	83	98	55	2	68
3	13	4	84	19	998	3	1	65	1	2	1	1	1	10
3	8	671	239	53
3	232	67	19	116	37	105	1	135	11	241	2	38	473	22	214	565	104	363	33	281	4	1	148
3	1	337	118	29	122	1167	323	3483	159
3	3	35	26	66	270	23	28	8	48	27	111	11	24	2	4	520	5	19	10	4824
4	1	12	2	3	33	39	15	2	179	15	13	4	263	23	191	209	89	2	686	2	1	35	2	499	4	18	36	26	6	3	4	489	97	57	54	1	1	112	213	9	790	3	133	156	459	12	108	260	127
4	727	55	57	483	16	20	193	13	14	81	2	6	1	2	7	351	21	95	1	587	6	795	258	33	18	43	292	2	5	9	20	6	2	27	2	19	2	26	12	443	1	1	84	2	6	85	33	20	11
4	112	118	77	176	5	2	19	86	11	51	16	22	89	51	20	1	509	479	25	339	595	4	33	69	50	972	18	212
4	102	56	53	20	6	5	49	325	42	37	1333	42	4	101	1	36	2	13	462	2	136	23	1	365	5	3	65	27	3	10	31	34	1	7	206	63	79	49	12	174	82	5	30	2734	1	2	11	11	14
4	338	119	48	8	22	21	54	2397	30	2	12	71	444	19	130	1	7	57	9	1	380	2	25
5	410	185	66	2	1	76	128	3	34	1271	11	3	2	60	5	24	79	2	2	33	68	8	43	1	202	2	18	1	10	1	634	171	23	25	133	157	12	70	75	3	160	95	15	1	3	164	17	133	100
5	29	9	40	15	27	3	8	31	445	1	1	1	1	2460	518	247	30	115	113	297	53
5	1534	1	2	3	135	201	319	7	2	48	18	3	93	52	136	1	61	103	51	30	2	6	1	11	2
5	33	1	1	195	35	17	32	105	9	25	64	1327	79	1	577	242	1	188	1087	159	1741
5	4	8	18	12	252	2	150	213	313	13	9	75	10	32	11	77	28	4	15	3	129	68	13	20	124	58	2488	39
6	3	1	1	37	283	110	599	158	130	936	155	8	17	1	1	65	19	71	53	5	134	26	173	23	1	54
6	3	202	26	45	7	5	1	8	354	121	14	26	18	218	1	56	7
6	454	44	301	4	86	7	1	4	17	622	104	37	12
6	1	27	2	14	679	5	919	1	34	221	48	1	1	1	44	9	41	3	35	13	3	3	1195	19	96	21	4	17	27	1492	128
6	8	106	29	12	46	7	12	2	4	1	60	1	6	2138	50	90	20	51	141	1	304	359
7	2	270	10	1	15
7	379	405	13	10	173	236	20	58	190	2	1	288	262	96	66	565	16	1812	299	33	65	34	3	50	1	78	6	5	18	2	88	1	7	27	27	154	73	36	13	11	6	58	645	425	4	1	88	1	3
7	3	1304	1	4748	54	291	5	20	2	1	4	7	149	19	650	497	11	112	3	191	91	130	323	30	76	1	21	2	17	14	91	3
7	9	3	16	221	125	19	16	7	5	5	3	1	195	29	1	106	11	103	584	9	6	674	18	1	1
7	3	68	42	87	1	3	452	682	13	723	75	6	16	101	23	19	1
7	7	277	5	1	157	175	3	86	1	47	17	6	39	36	16	23	4	5	2	133	49	1	36	11	2	33	27	13	44	108	75	6	35	56	25	82	43	6	16	219	183	1	58	390	2	4	384	59	37
7	5	3	2	1212	36	258	492	4	3	21	1	5	32	2	60	9	53	41	2	178	27	372	4	181	1	5	2
7	20	9	77	12	43	2	84	24	16	21	1	56	1	104	1	20	64	143	120	5	1100	1	45	49	13	80	99	7
7	14	86	70	1	137	94	284	144	2	31	19	3	77	42	209	19	5	16	1	15	18	2	67	10	1998	53	27	278	28	6	19	127	91	33	6	35	75	1	17	384	1	1	422	5	121	8	184	118	5
8	102	33	114	18	31	16	273	174	1	1	61	218	524	1	1	1328	71	235	11	55	237	142	7	27	4	311	5	1497	991	10	1184	9	19	119	4	49	13	462	1	553	67
8	3	32	1078	15	1	1	452	12	24	99	1	244	1340	165	677	93	1	20	73	200	101	6	3	108	204	10	153	6	1	96	4	28	4	187	2	14	22	12	6	6	9
8	927	19	9	1	9	2	2	5	174	466	1023	11	9	708	85	12	32	1006	31	277	187	546
8	20	1	1	5	4	124	287	10	6	769	183	21	14	68	6	19	371	2	184	2	23	51	27	2	187	35	31	21
8	12	1	156	1	1082	96	32	21	19	5	1
9	436	1	108	155	2	3	27	1	48	191	2	57	265	186	28	284	3030	12	41	30	5354	100	97	22	74	19	3	1	1
9	269	2	263	9	3	35	8	2	148	365	125	130	1	135	54	219	16	99	174	97	1	268	46	14	1	370	12	6
9	209	5	4	12	137	1	1	24	6	43	2	3	3	12	52
9	1170	24	150	125	2	98	35	161	149	2	14
9	435	113	5	814	1027	7	2	3	124	27	151	1	57	22	52	333	11
10	61	25	36	238	6	200	3	6	1	1563	489	1	40	54	16	621	43	3	97	1	188	1
10	58	29	1	1	1	2	1	39	5	679	694	2	67	20	151	90	3	46	129	2	216	1	21	5	18	4	1	50	10	12	21	365	1	9	244	134	32	652	2130	479	757	26	550	1	52	23	187	1
10	8	2235	6	207	65	421	7	403	2	126	1	159	1	3	279	37	220	3	9	16	587	5	1	1	3646	2	25	1394
10	337	1	156	36	32	17	160	8	7	855	63	16	1	89	1
10	6	1831	21	1183	1	2	1	25	161	292	31	132	73	955
11	1	19	4	2	27	357
11	5	62	3	3
11	3	48	1459	2	6	5	3	17	35	5	13	236	1	93	20	8	5	2	1	86	78	1
11	140	1	145	76	3	1	1	6
11	33	1	57	3204	169	126	112	212	6	235	1	58	14	22	14	1029	9	11	266	41
12	1894	128	51	35	1	152	44	474	400	885	2	948	215	1	7	1	159	2	543	388	85	89	162	1053	62	12	2	63	40	26	492	2	584	16	18	20	40	5	18	14	12
12	94	384	2	70	26	23	244	1	15	10	154	1349	31	1	49	222	1	2	7	30	15	11	59
12	13	33	10	11	46	56	15	55	1	239	1	26	2	12	339	1	207	2	1	74	55	57	157	13	17	1083	6	9	157	25	133	145
12	1	820	573	644	1	97	14	13	80	69	34	3	2	182	69	280	8	98	545	23	17	9	85	4	141	10	198	45	11	73	219
12	7	12	1052	1	2	11	2	7	4	40	20	102	280
13	3	434	1848	117	635	35	178	32	1896	1	1	24	114	2	1	74	2	5	9	302	32	41	495	19	69	21	12	220	13	78	258	141	117	986	3	46	1	302	200	334	12	4	2	121	358	9	227	169	1013
13	1	107	2	1	59	2	66	123	8	72	7	1	8
13	82	1713	21	37	370	599	17	1284	1	325
13	202	2	18	1	1	37	2	30	6	3	192
13	237	64	267	6	18	1	270	30	5	316	587	3	13	57	460	316	4	64	973	276	199	18	261	344	382	88	122	114	202	1	462	107	47	25	120	4	718	1	1
14	1385	1056	300	219	12	1	10	7	38	48	113	261	17	831	4	336
14	10	12	13	49	597	120	2	485	58	2	14	171	469	4	117	101	464	1262	11	9	12	1	21
14	18	65	1	543	287	725	1315	1	2	292	153	580	28	13	1	7	109	19	6	7	239	7	20	63
14	14	334	364	1	177	28	28	1	34	3	70	1	1	5	3	1	512	6	1	28	2	707	3	192
14	125	3	21	2	18	6	553	19	163	8	312	362	19
15	733	636	85	26	1	161	3	1	43	21	8	538	329	31	1	2	26	8	578	22	25	369	9	19	9	40	147	13	4	115	30	1	525	78
15	6	10	12	3	11	3	3	218	571	1	8	1	891	78	1111	101	132	5	129	1	1	30	18	4	1	44	12	7	106	5	78	281	7	18	1	162	3	1	2	176	4	24	6	3	1	102	7	2	42
15	21	26	106	237	10	2575	301	128	307	7	168	31	176	15	6	5	94	7	18
15	35	2	3	3	26	5	4	75	2	4236	1	10	205	3	7	13	13	7	40	3	37	159	505
15	14	8	758	1	2	23	357	42	26	1	4	1665	15	1	1	25	148	33	12	101	39	9	35	2	3	9	16	2	2	7	11	11	48	5	13	1	1
16	477	23	2	1	18	9	3	9	5	2	7	178	10	8	6	19
16	26	78	3	10	69	1	148	38	3	92	9	3	2826	307	437	4	562	223	2	19	9	23	2	20	68	122	844	80	1	547	9	1	98	26	271	12	167	2	1371	1	6	69	39	40	4	7	4	1	2
16	291	115	8	20	141	1	7	81	163	19	58	102	1	2	38	31	59	9	1	9	10	1	482	1	3	1	3	456	11	28	3	152	541	264	2	202	61	54	2	34	74	38	61	1	34	1	8	251	37
16	2	123	185	41	7	5	5	100	414	377	3	37	326	19	189	40	28	31	24	728	11	12	267	21	77	86	226	24	60	27	95	235	49	1	112	26	1	13	23	47	12	343	52	40
16	129	25	14	406	1	2	28	101	101	282	4	184	4	46	173	260	1	7	2	42	2	77	6	255	31	20	1	610	369	217	31	1	1	108	1	7	4	62	6	357	3	52	70	2	1	1131	4	27	178
17	24	1124	2	180	6	179	35	5	10	7	1	29	96	1	3	2	177	239	75	166	10	6	13	92	128	308	31	592	114	9	73	19	31	156	78	1	4	40	125	57	32	91	1	7	5	35	539	101	3
17	186	37	9	28	207	2	22	15	6	17	2	3	24	2	5	24	8	71	467	166	290	6	60	175	18	1	180	7	25	9	5
17	17	2	24	10	3	349	33	42	34	17	31	1	10	278	3	5	615	37	9	53	2	344	6	213	15	18	137	150	326	2	47	44	2	4	111	2	1	27	4	3	1223	8	40	15	95	20
17	20	9	93	106	12	25	7	4	8	69	115	35	19	7	1	13	1	77	2	3	2	21	2	27	1084
17	824	3	13	108	123	47	314	1	66	1	584	122	187	10	1	50	1	12	149	60	2395	597	24	729	85	13	6108	1313	5	6	5	30	88	22	69	422	2	123	779	9	61	55	9	1	84	539	117	66	15
18	43	616	57	62	361	93	107	14	2	518	34	184	8	99	38	41	34	18	1	61	23	39	202	1	218	150	97	127	57	3	4
18	164	113	1	163	22	2	3	100	5	662	13	114	264	17	68	1109	3	15	14	2	4	65	52	34	3	60	800	98	20	66	38	25	240	301	1	226
18	98	194	3	13	2	117	95	1	2	42	3	2	274	78	148	16	7	162	5	9	6	258	5	46	45	11	2397	1	123	119	124	5	1696	5	8	20	6	2	19	1
18	261	12	1	375	43	1	6	15	164	1204	195	289	2	98	195	60	47	122
18	8	17	614	65	674	69	820	8	39	2	16	10	17	74	2537	259	1031
19	1	4	1	4	229	1	2010	156	23	10	4	263	64	228	497	12	79	271	1	207	5	370	55	66	4	10
19	245	1	74	2	96	1	1	5	11	588	1	22	25	132	5	17	7
19	14	15	41	7	12	352	18	1	54	4	1	185	92	515	24	1	26	5	8	1	110	3	190	59	1	2	137	555	51
19	2	6	91	506	3	78	16	6	56	714	1364	6	7	37	15	3	3	20	4	14	66	120	1102	233	2	10	2814
19	493	177	1	28	161	225	3	40	156	65	251	6	293	6	1	611	87	465	57
20	12	85	40	2	326	27	38	6	44	5	226	24	118	73	1	562	17	115	305	1	19	25	12	4	25	80	21	39	1	96	123	76	12	66	781	4	209	127	14	12	40	120	1	5	21	1	53	75	747
20	294	1	2	7	80	4	40	218	3	1	6	428	23	12	1	15	33
20	273	139	101	16	1	108	20	682	67	1	524	7	197	1	189	395	33	1	7	126	1	13	23	4	1	91	104	1	17	9	112	12	5	1	92	27	345	583
20	17	223	131	293	193	2169	5	6	27	11	178	9	345	1	79	250	5	1	18	5	85	4	29	210	141	212	74	70	1	147	9	217	428	9	1	5	632	4	25	3	194	31	17	1	32	6	114	392	3
20	120	1	139	5	131	1	10	137	67	1	18	4	194	125	76	1172	6	20	42	49	1	624	33	46	42	6	9	65	61	1010	211	224	8	1	7	38	67	7	10	66
21	4	32	1	178	30	21	1	65	408	690	141	367	108	1	243	672	11	4	9	81	498	27	26	20	11	2	79	101	2969	48	800	85	44	1	1	53	10	58	44	14	1
21	1	408	6	40	98	661	10	98	9	20	4	39	1	201	285	110	496	217
21	6	536	8	137	4	46	54	1	989	3	434	313	14	211	249	66	546	1	22	319	17	1	1	14	273	2	175	531	5	9	6	776	22	393	965	1	16	19	21	8	62	19	117	24	334
21	301	94	31	3	329	14	227	380	17	2	159	1816	2	3	28	6	367	5	173	1	546	48	45	38	24	210	4	6	37	81	287	52	1396	10	2	410	490	28	6	96	17	1	21	4	256	151	3	14	181
21	592	25	2213	201	234	13	67	82	278	116	1685	58	870	543	26	19	73	85	67	13	1	312	36	21	147	79
22	18	1	89	572	36
22	55	187	86	198	453	17	3	3	93	43	1	5	5	15	170	1638	25	109	8	4	938
22	6	380	16	547	5	23	1
22	6	4	30	1	1	59	2	82	466	73	50	1	1325	521	12	4	1	58	180	21	163	4	438
22	1	5	49	40	1	147	2299	283	264
23	59	6	2	542	6	3	80	300	40	145	20	590	76	145	4	2	272	45
23	309	21	299	91	12	28	9	7	972	3	1	4	17	19	13	53	10	1	3	12	43	16	6	2	4	131	25	7	1	2
23	11	101	110	11	47	680	37	36	120	1	38	372	4	1	14	9	3	4	2	8	285	108	27	10	4	1	58	13	746	16	1	17	1	3	4	36	176	7	862	48	59	12	13	22	43	3	35	16	34
23	2	32	1	2	4
23	2	133	67	1016	84	8	52	30	69	43	285	3119	93	2	76	120	194	1	12	27	11	1	31	38	2	9	221	3	188	26	30	22	890	40	679	3	38	1008	9	9	1	543	40	2	89	165	46	17	2
24	194	181	608	4	201	183	1	6
24	18	4	152	2	212	13	77	2	210
24	10	9	55	158	1	5
24	180	3	121	29	4	30	17	7	18
24	10	3	3	33	27	1	6
25	1	10	3	12	5	2	547	62	18	16	46	6	268	1	422	5	1692	81	2	5	36	58	3	27	7	3	1	368	8	6	19	2207	8	1091	4	143	44
25	7	10	386	1	2	9	2	1	99	16	8	2	33	40	37	172	12	26	82	33	54	300	50	7	2	16	28	35	316	21	3	8	6	1	24	1	251	3	18
25	14	22	794	3	606	66	379	31	110	2	3	123	360	31	7	1	1	9	31	60	269	1	32	97	160	29	312	323	7	1	4	53	1	3	42	687	10	120	33	6	6	42	6	44	12	469	4	42	476
25	3	1	213	38	57	19	43	46	2	24	17	12	99	15	1	19	89	33	44	16	2	4	2
26	60	11	4	3	156	9	179	11	101	8	134	1	1	1	27	216	8	270	10	209	45	1	32	3	44	24	43	1	2	167	11	123	307	99	5	170	11	3308	14	822	81	24
26	187	12	83	10	220	18	21	14	77	811	291	60	2171	354	1	72	2	9	38	3	34	7	20	16	2	2	165	282
26	35	41	1	29	6	4	25	23	45	197	1	449	16	186	199	1	42	3	10	6	199	208	30	4	2	2	72	2550	15	9	11	250	173
26	6	29	5	9	1214	130	3	2	4	598	27	14	3	28	20	6	234	5	233	512	65	25	47	19
27	291	81	17	19	1	4	499	4	15	19	7	11	6	37	1	4	235	17	41	6	30	25	1	1	5	1	10	53	22	2	2	1	7	5	1	105	11	173	1	1	16
27	24	2	3	291	4	187	46	5	23	84	2	353	4	359	563	16	279	37	3
27	791	2	1	2	17	3	610	3	5	1336	29	68	2	4	6	2	8	17	1	991	298	6	1	3	17
27	328	6	8	1	1	16	272	79	153	9	31	13	320	21	8	26	1	15	1	128	435	13	429	12	2	3	31	2	6	14	100	1	151	8	6	1	99	2	57	9	1	2
[truncated: 54 more columns]

## Sheet: A2780cis Nude study #2
Luciferase shRNA#	Number of Cells / Clone
1	39	313	46	24	1	785	189	645	121	3	56	30	1104	46	5	478	101	28	4	1	672	370	16	211	1	194	223	7	468	2	284	3	128	414	1	23	166	78	4	1	185	4	314	60	86	10	19	4	120
1	335	2	59	1	1	2	1853	74	60	8	795	860	1	10	87	3	327	195	1	22	74	779	1	29	649	27	6	994	221	44	1	71	161	96	42	484	37
1	71	1	28	5	2084	66	10	1	261	1864	1	36	52	1	32	46	1	2028	210	91	40	3	1	103	46	1	7	1	1	67	191	2	343	179	1	66	1	194	14	24	1	2	38	14	477	19	1	563	1
1	13	781	75	664	40	161	205	1124	2	56	36	2	1	47	6	114	124	8	25	92	1	290	94	112	19	244	41	313	1	25	14	4	903	21	888	27	1	1	19	2	1	58	42	1	48	390	10	29	259
1	6	227	1786	56	191	129	1	99	23	121	2	38	24	47	17	37	20	136	1	1199	265	140	185	23	1	842	53	27	11	128	15	65	42	3	112	231	13	8	69	15	216	999	197	10	59	3	537	5	11
1	517	8	19	184	44	119	1	368	17	30	294	191	9	129	86	861	1	225	100	384	165	44	1	24	20	135	12	15	31	4	731	2	103	8	4	28	22	524	480	70	2	1	16	341	20	9	482	40	4
1	47	317	23	5	49	608	201	32	25	1	243	3	85	1	7	259	8	16	1	9	9	2	86	966	21	1767	106	31	86	39	26	39	4	6	143	15	76	1	130	2834	188	11	1	559	48	1	495	30	105
1	20	1	2105	99	56	769	122	1265	1263	1	1	1	49	3	4	378	9	109	21	1	117	232	406	16	4	3	1063	144	25	1	17	1217	2	37	108	2	14	1	35	12	141
1	14	152	174	1	7	1	138	722	489	1	2	2834	125	115	73	17	12	85	319	2	185	14	105	25	81	3	360	29	133	19	679	2	274	142	154	1757	2	8	81	7	259	2	43	182	3	46	4	198	12
2	184	1	54	1	1022	94	2	69	1	66	416	752	12	11	18	47	1	47	2	200	15	5	5	1	3	71	70	8	346	242	3	13	5	3	2	27	81	4	15	206	853	58	1	10	16	3	7	1	4
2	140	6	610	8	34	39	40	9	46	4	12	275	35	9	36	9	124	32	13	1	659	8	1	88	4	13	8	1353	658	571	126	2	8	3	13	4	4	72	77	64	1	6	1	8	24	171	703	12	10
2	171	33	25	29	47	59	95	2	2	2	40	51	454	593	96	229	25	148	5	14	573	411	3	4	3	11	20	108	4	123	268	10	347	11	120	11	259	9	7	439	4	2	6	27	72	69	202	1	42
2	951	2	17	348	184	64	62	72	376	34	12	439	3	200	840	171	5	28	8	3	66	60	221	1	3	2	581	186	775	197	193	3879	25	56	8	86	610	2	75	25	322	24	162	702	48	1	3	16	3
2	1	18	5	35	18	15	1	1	45	30	106	6	26	747	2
3	55	23	517	1	4	13	71	404	1	3	214	14	8	13	10	94	40	1	40	82
3	35	9	462	147
3	166	1	847	363	2	165	35	1	1	1	1	13	5	28	86	376	10	37	6	40	273	120	108	3
3	39	433	15	15	44	2	187	69	96
3	1	3	55	945	1	216	7	105	220	1	246	2	22	2	75	27	3	5	2
4	2	365	1	101	19	85	2	63	127	157	30	110	7	78	22	17	98	22	43	5	20	13	5	1	90	41	29	10	1	1	111	14	53	40	1898	422	12	10	62	5	1	634	25	24	127	58	4	1	360
4	2	23	2	72	85	960	14	1	10	33	54	15	14	19	19	2	47	1	26	12	12	38	25	1	39	9	66	11	72	383	40	2234	238	56	6	34	3	19	21	31	8	4	171	1	7	21	3	119	469
4	2	95	127	35	64	57	40	2	22	6	1	6	118	469	2	20	24	155	1	1	3	312	57	114
4	27	1	67	13	4	10	11	58	11	18	236	1	35	105	6	1	68	3	1	253	156	37	13	1	610	1	42	267	1	147	5	1	309	33	1	36	323	18	12	532	8	21	107	3	303	102	164	8	1
4	6	24	143	28	149	3	1	4	6	2	1	162	893	1	1	13	42	21	85	18	6	16	168	7	19	1	1	137	38	106	7
5	25	132	12	84	3	123	25	59	24	1	11	23	8	51	65	24	25	5	7	23	2	2	31	29	116	2	92	17	4	217	7	12	7	83	4735	57	1	6	2	369	22	17	19	37	2	16	61	95	1
5	211	66	8	154	9	12	221	26	25	85	2	4	51	219	131	705	43	348	606	21	16	10
5	10	2	56	288	14	15	18	30	66	2	32	58	19	1	1	100	8	25	8	79	1	42	3	170	28	138	224	1024	3	181	253	29	78	50	3	47	256	195	120	18	15	10	13	211	10	113	223	384	339
5	44	14	13	10	2	81	3	3	69	1	156	94	2	789	51	8	1339	15	2	25
5	22	210	15	7	48	1	1	6	3	10	420	12	1	5	48	46	1	5	1	3	50	3	26	1	20	1	124	170	7	19	3	133	166	1	5	1
6	269	2	12	11	152	42	199	1	383	2	5	65	69	559	989	21	1649	1	348	32	35	12	1	26	107	4	2	31	398	633	308	1	808
6	188	6	4	1458	9	734	2	16	11	166	64	69	2	822	75	27	165	7	124	189	4	14	1	184
6	241	4	1	204	1	15	858	345	3	234	841	2	22	27	1	3	685	12	85
6	236	419	24	1	1	1	72	1	1973	14	53	1	18	1	18	1	13	1	771	2	1	1	1	71	2	2	5	1	48	3	1	11
6	22	65	30	10	12	18	109	17	1	37	24	98	60	18	1	116	182	121	401	133	41	5	326	3	586	3	14
7	113	2	1	2	348	1	267
7	64	3	3	38	200	990	7	67	1	30	8	4	2828	552	740	53	7	26	2	129	1992	50	5	18	11	290	15	56	46	3	33	12	32	1	968	29	5	101	61	68	1	46	5	6	626	94	32	354	74
7	6	18	16	116	3	138	17	54	16	179	1	36	500	160	10	1	36	3	83	30	1	6	67	15	8	348	1	570	3	30	785
7	30	4	5	123	82	54	30	16	5	418	32	232	719	30	383	8	252	77	65	12	84	9	636	13	55	3	124	539
7	12	66	3	4	97	5	2506	236	53	310	45	61	9	539	75	347	126	62	85	132	189	152	1	567	27
7	426	1	10	1805	122	265	2	3	1	31	3	6	31	581	1005	92	1	117	1	27	31	6	8	63	1	3	3	5	742	111	1	422	2	14	8	165	25	185	11	11	88	1	2	16	4	167	19	71	3
7	1	5	298	34	1	4	102	174	63	391	10	47	12	196	755	4	1	40	7	26	892	3	1	96	11	50	118	3	29	8	1	220	65	22	1	125	557	594	16	330	55	29	1	3	18
7	147	183	452	20	177	39	22	2	169	75	71	44	3	3	74	198	2	9	277	71	2	117	7	23	18	13	139	2	22	3	55	8	239	359	4	1	2
7	51	4	395	137	3	37	319	55	150	120	65	2	3	78	313	42	5	154	75	17	40	2	1	14	104	28	7	2	39	55	984	1	392	739	504	16	12	1	39	64	129	73	5	19	51	525	41	143	94
8	8	50	59	157	7	110	494	382	115	7	3	40	2391	167	50	5	4	5	74	2	2	191	1	1	374	130	30	12	19	3	7	229	8	6	337	49	3	1	7	433	39	7	315	6	20	2	9	63	2
8	3	307	2	70	9	1	11	215	124	17	204	27	23	189	201	15	35	5	284	1	3	56	1174	2	641	264	38	12	3	390	112	156	10	1	61
8	204	4	6	18	55	130	105	2	167	9	1	8	306	29	1	10	1	2	365	11	75	5	1207	18	59	24	30	6	52	1	1	10	41
8	23	139	12	96	120	45	72	97	102	2	39	9	513	8	1	5	221	174	1581	115	21	43	1	55	2378
8	102	181	22	64	33	14	2	448	4	94	31	68	9	298	4	151	9	43	72
9	612	6	20	4	23	399	22	11	128	4	120	2	255	329	15	29	3	11	1	1	78	427	1	23	23	416	82	4	948	6	268	3	72	47
9	1	11	12	4	9	80	49	13	42	6	9	17	177	26	256	17	2	202	12	3	111	33	165	111
9	3	98	66	189	147	2483	1	124	38	28	174	5	38	51	1600	902	80	247	15	6	12	55	37	10	9	2
9	92	71	93	20	93	9	17	5	45	17	22	1	127	112	17
9	13	16	1	2	143	1	12	98	5	2	2	3	772	6	26	2	140	13	3	1	12	19	64	26	2	24	37	10	134
10	118	381	32	301	6	52	13	87	534	3	2	4	1122	10	149	2	92	57	98	479	17	91
10	1	65	22	1	67	22	899	55	296	30	21	8	693	38	1	144	32	40	98	214	1	5	59	3	412	14	4	5	461	360	1	56	174	4	217	1	2	398	207	3	5	8	8	1	2	44	39	2	661
10	37	54	2045	11	12	4	5	104	4	71	8	3	1	3	1	1268	87	42	118	5	6	6	19	10	1	1312	556	1	427	2	6	38	9	622	44	23	226	679	35	518	379	15	417	265	394	9	123	471	4
10	101	99	2355	310	83	5	6	300	220	1	179	79	62
10	2	170	231	2	1	5	3	4	812	22	3	39	418	5	2	19	201	35	2	124	423
11	13	6	4	269	133	4	10	111	12	83	4	87	62	27
11	17	25	26	80	1	57	298	5
11	670	1	349	8	5	1461	17	10	1	5	7	6	41	1	72	39	135	123	12	7	30	23
11	10	2	19	8	68	10	1	1	116	9	1	48	4	108	10	36	5	7	1
11	2	34	10	24	14	232	7	251	28	1	40	1	19	30	6	2	38	11	6
12	542	9	425	1	82	9	51	226	270	6	2	636	3	42	1	164	48	177	1	213	142	102	232	31	197	11	33	443
12	136	6	256	42	21	298	105	30	295	527	232	8	385	4	80	82	10	31	3	270	159	46
12	13	79	8	1	2	3470	147	1	126	8	270	320	7	10	9	302	19	237	158	3566	108	293	104	83	6	130	153	16	17	2	36	37	8	3	21	1	18	1
12	220	1	15	1	15	58	5804	464	84	32	7	9	3	14	9	11	1	925	63	932	82	18	2	16	123	27	33	1109	28	96	3	5	40
12	53	26	4	1	11	24	2	19	1243	5	7	69	1	11	7	3
13	29	72	4	179	159	5	395	4	1	4	173	467	2	3	2	4	1	206	6	31	3	19	37	3	22	192	50	54	145	3	48	25	49	3	11	70	54	167	6	9	1	109	49	1	29	77	36	804	1
13	537	2	190	6	304	13	16	742	241	166	38	11	82	83	31	284	4	4	5	175	165	71	27
13	9	2	1	23	8	2	1	112	17
13	38	96	5	36	6	152	1	30	4	349	13	5	148	2	64	148	49	108	92	6	447	45	21	506	33	56	151	302	171	1	79	123
13	6	12	35	55	28	126	1	71	1	1	4	271	534	91	1633	12	5	7	56	22	5	19	25	90	21	16	2	1	270	99	28	11	5	30	87	4118
14	143	17	16	34	137	31	273	301	1658	17	877	61	382
14	105	33	17	25	22	11	1	3	433	3	10	21	5	132	14	21	122	11	175	22
14	338	19	16	9	8	84	285	93	7	1	2	582	128	78	149	2	1	13	19	79	42	1	193	787	21	56	65	891	6
14	149	1	1	44	3	127	4	36	1	126	7	13	249	224	249	398	11	15	272	100	547	39	278	3	82	276	29	2	22	2	1846	21	1
14	28	3	1	4	35	3	3	34	5	132	131	1	305	368
15	1963	8	12	2	7	2	1	1	19	271	98	107	42	80	1	37	24	855	40	5	1	154	4
15	1	2	1	9	132	35	6	59	80	25	28	88	1	142	421	1	7	23	1	85	76	290	14	73	1	74	445	18	1	3	46	14	185	25	27	24	25	8	348	35	11	11	52	4	70	64	36	3	98
15	9	174	30	155	59	12	1	2	92	23	17	1	10	6	11	24	104	18	1	6	2	1	1	24	5	66	1	9	45	73	28
15	112	263	100	8	166	294	8	16	4	96	175	19	1	12	30	3	5	5	24	3	5	75	24	431	6
15	29	4	19	10	9	4	9	48	62	36	6	136	844	12	51	1	29	1	4	80	1	2	1	29	7	8	18	2	3	7	1	384	3	5	1	65	20	14	7	60	27	1	10	680	2	63	119	11	579
16	27	3	3	34	51	1	12	68	3	235	82	2
16	58	4	1086	128	119	6	31	2	14	393	1	1	2	4	320	13	6	140	97	3	8	23	37	11	5	11	214	3	14	5	4	1	100	65	1	208	2	5	4	466	12	27	681	16	223	13	24	20	73
16	53	454	1	264	128	11	5	2	8	8	236	52	4	868	266	7	25	3	20	2	1	7	27	216	8	1	3	1069	18	1	152	78	13	22	7	352	7	52	20	2	35	14	43	51	11	7	1	132	220
16	81	13	145	119	17	19	137	2	40	336	626	68	3	3	1	113	2	2	8	73	82	159	33	17	1256	20	265	1	41	413	167	59	209	2	2	66	113	5	6	429	6	4	8	600	9	949	80	1	294
16	373	16	91	7	257	4	235	1	106	2	56	11	1	2	3	3	14	34	586	6	87	1	4	208	5	9	1	10	923	45	1	12	20	21	2	32	25	187	338	23	47	58	14	214	1	556	2	8	1
17	883	330	109	34	9	3	7	359	140	2	3	1	137	1	3	281	2	106	2	22	4	27	1	141	4	54	152	7	1	528	23	54	115	223	1	83	143	48	697	21	6	1550	16	18	31	1	13	2	4
17	2	3	98	1	19	94	74	22	6	1	87	37	1	21	3	116	1	63	38	245	1	12	19	5	8	18	156	3	9	6	8	22	882	28	47	1	11	19	288	70
17	223	15	1	721	173	1	2	3	4	1	10	81	3	137	59	2	36	81	89	569	1	990	4	7	125	3	3	128	168	24	1	41	48	3	89	70	956	8	14	489	71	68	2	494	1	5	7	11	29
17	52	4	1	34	2	24	203	12	12	3	10	1	46	32	239	142	11	87	994	170	7	3	24	7	3	5	1	141	4	48	75	1
17	47	113	4	18	39	1	4	45	17	19	184	2	2	90	97	2	57	25	295	6	49	935	20	49	1	103	160	1	11	3	39	94	29	12	4	200	112	1	51	36	11	3	520	146	19	274	1	566	77
18	42	7	5	1	96	3	1	172	59	1	4	82	1	33	4	3	10	184	70	43	1	52	51	353	1	1	6	5	6	45	90	9	5	87	4	38	167	36	6	188	31	2	11
18	25	76	70	1	3	365	7	1	3	493	3	1	1	36	4	8	2	5	57	3	528	63	25	5	125	7	179	102	2	20	13	10	741	19	18	136	106	9	87	8	27	272	107
18	2	125	102	1	47	9	87	9	4	341	29	30	39	5	5	7	2141	967	28	1	195	89	272	26	3	52	12	5	43	7	1	1	52	1	604	1	3	1	240	7	1	217	77	1	8	99	87	240	4
18	7	1	17	496	575	304	1	9	215	4	12	35	13	3	67	22	10	22	141	37	7	12	447	39	153	4	17	77	10	60	150	8
18	519	1	9	86	91	434	11	476	1428	4	3	208	8	38	271	297	14	10	1	104	261
19	148	1	3	296	36	1	18	2	2	19	1	97	17	792	619	8	996	2	44	1	17	1	28	181	21	78	741	10	21	245	598	18	131	12	1	33	19	133	1028
19	268	11	2	50	2400	8	3	103	94	215	1	43	78	32	23	37	14	1	1	46	139	1	1
19	7	67	2589	4	220	13	2	6	2	3	114	15	1	2	11	41	23	30	61	70	64	7	26	2	11	109	85	59	228	20	121	567	22	429	4	25	1	165	102	9	12	3	425	9	108	14	1	2	105
19	33	125	11	813	133	10	15	23	19	2	6	2	28	7	7	1	177	9	7	38	14	12	2	6	1	484
19	27	254	1	1	344	46	19	9	9	14	592	51	20	122	65	1	9	21	61
20	28	16	5	94	162	4	1	25	471	1	11	1	87	65	718	70	15	76	3	3	4	1	1	3	39	1	456	42	68	1	2	1	201	113	88	1	19	14	5	7	5	109	86	357	194	8	6	143	60
20	8	35	4	2	3	8	6	14	240	220	15	2	16	2	851	320	130	21	8	2	2	54	431	20	71	117	43	3	19	22	192	74	5	8	3
20	3	25	175	30	1	52	27	79	1	1	194	1	150	18	598	16	379	191	372	403	138	2	2	122	4	119	10	33	17	2	4	325	9	9	1	12	161	183	1215	35	5	14	1	5	70	42	5	13	2
20	53	114	322	69	219	16	59	47	3	5	3	37	9	27	12	29	11	1	35	1	7	13	432	250	50	41	1	54	4	2	61	7	8	439	64	14	4	1	523	52	137	128	83	11	11	2	14	18	60
20	54	2	8	15	17	7	16	24	76	45	47	152	77	23	2	179	2	11	15	74	1	1	3	10	1	10	75	8	3	1	30	9	186	56	18	16	36	20	13	42	128	29	13	85	10	1	221	11	178
21	283	615	36	4	1	303	9	8	8	271	1245	1868	67	112	1256	115	147	1	9	146	22	69	1	19	163	3	1	59	1	109	1	77	101	110	2	2	823	5	5	940	27	10	982	90	724	18	238	96	479
21	1224	1	10	64	184	94	1	16	5	115	1	140	221	12	9	4	21	1717	21	3	14	356	33	1	35	5	130	133	447	10	241
21	1	141	2	58	4	1	21	202	12	20	1	155	779	411	68	124	402	149	167	9	101	390	449	37	1051	250	2	48	65	7	1037	220	132	2447	1	21	55	3	53	68
21	181	13	85	11	3	6	71	97	7	201	49	69	1	5	7	123	1977	17	19	11	213	20	1	164	112	9	28	135	8	49	19	2	383	5	38	199	163	99	51	207	3	71	3	5	2	536	48	5	45
21	9	1	13	269	12	16	159	70	1	27	2	2	2	298	18	92	1394	38	1	494	99	72	4	1	1361	3	47	68	87	2	119	2	1314	40	759
22	5	133	1
22	30	2	1	245	8	8	1	565	190	22	3	3	169	400	27	3	37	61	3	110	1	1	19	225	25	226	1	251
22	7	63	481	3	40	2	48	3	3	12	100	1	38
22	1	9	4	64	255	1	547	300	392	19	97	299	10	50	7	781	6	2	163	23	37	14	2959	175	2	6	51	14	150	229	4	338	7	162	79	8	25	180	64	280
22	17	8	1	871	1063	45	734	2	40	1	467
23	7	5	6	3	10	26	1	17	3	10	165	96	264	6	45	3	8	1	8	1	112	3	3
23	18	6	561	14	9	8	38	135	1	4	221	22	65	198	2	354	110	4	1	62	3	35	24	29	654	1	95	9	83	3	27	22	45	33	19	1	56	75	348	43	3	27	185	5	7
23	1	1	13	53	2	50	51	666	164	20	10	2	6	4	270	57	48	1	42	21	394	1	66	3	123	186	153	7	1	373	27	5	2	104	2	9	107	95	16	7	124	1	29	13	33	15	34	50	32
23	9	2	26	11	2	1
23	1	8	187	73	1	7	54	32	24	3	25	1	1	2	8	2	73	1	2661	14	88	26	199	17	52	3	1	39	9	74	61	1	21	63	3	1	2	2	51	36	1	11	2	23	1	19	1	9	282
24	1	23	59	4	420	8	336	29	3	8
24	42	521	17	9	18	26	353	6
24	27	1	1	15	300	338	307
24	10	40	1	71	6	125	20	9	1149	169
24	18	33	52	4	1	3	57	7	14	10
25	36	13	3	3	132	25	2	12	10	4	23	39	16	3	104	157	2	75	46	43	1	3	256	2	4	5	15	16	69	50	131	1	1	10	27	2	5	1	5	641	1	43	21	5	1	4	13	1	5
25	31	7	52	128	1056	96	1	9	30	2	2	42	159	26	1	127	1	15	1	2	12	14	5	251	64	107	2	5	4	17	20	8	2	4	81	3	12	619	50	15	6	37	1	32	78	56
25	13	21	35	10	21	17	15	3	15	47	38	6	32	199	2	82	2	26	78	514	2	12	28	258	95	6	49	22	35	138	46	1	42	274	30	4	59	4	80	1	4	21	95	4	167	16	5	2	130
25	48	4	10	1	37	1	52	1	2	12	2	5	2	5	43	122	3	156	744	65	192	9	1	351	1	45	162	1	1	22	286	1
26	6	1	9	244	13	463	132	102	25	129	20	39	643	1	880	15	23	5	183	17	110	1	101	803	114	3	23	3	34	2	1799	145	13	21	32	361	31	1	313	40	11	9	10	1	4	12	34	28	81
26	15	1	2	1	76	1	1	1	71	13	92	47	228	15	56	2	84	172	6	2	92	135	20	46	62	8	102	169	1039	2	23	4	2	3	20	6	1	4
26	143	2	183	6	6	6	190	7	342	6	8	824	13	1	18	20	1	30	759	72	3	26	8	112	13	9	2	4	1	338	11	10	26	31	5	55
26	15	33	1	20	1	4	29	23	1	77	52	153	119	16	4	13	2	317	1	87	51	282	143	16	71	22	21	148	2	88	25	4	2
27	1387	16	2	28	3	1	188	15	6	51	93	1	1	71	165	29	107	1	6	28	4	689	30	13	49	3	1	1	6	4	8	301	1	28	18	1	5	31	1	22	16	23	4	87	27	61	208	1	2
27	80	1	15	2	1	1	2	4	498	58	2	7	200	18	43	1	59	7	24	6	712
27	14	1	1	21	71	3	167	2	2	265	1	57	9	1	14	1	1	1	3	8	14	21	6	22	31	74	4	5	2	14	2	13	19
27	40	16	1	117	6	25	9	1	4	44	17	10	2	1	185	3	1	66	2	29	9	82	70	825	1	1	2	17	119	1	2	2	5	1	3	19	16	26	4	4	116	400	4	33	17	2	21	1	3
[truncated: 70 more columns]

## Sheet: Histograms
		mda468#1	Bin	Frequency	sum (1/100)		htc116#1	Bin	Frequency	sum (1/100)		a2780cis#1	Bin	Frequency	sum (1/100)
			1	343	3.43			1	2191	21.91			1	472	4.72
			2	122	1.83			2	1304	19.56			2	233	3.495
			4	148	4.44			4	1315	39.45			4	302	9.06
			8	303	18.18			8	990	59.4			8	374	22.44
			16	610	73.2			16	798	95.76			16	450	54
			32	800	192			32	621	149.04			32	507	121.68
			64	574	275.52			64	535	256.8			64	465	223.2
			128	505	484.8			128	393	377.28			128	475	456
			256	364	698.88			256	279	535.68			256	441	846.72
			512	282	1082.88			512	206	791.04			512	324	1244.16
			1024	192	1474.56			1024	110	844.8			1024	201	1543.68
			2048	104	1597.44			2048	67	1029.12			2048	97	1489.92
			4096	46	1413.12			4096	24	737.28			4096	40	1228.8
			8192	17	1044.48			8192	8	491.52			8192	6	368.64
			16384	5	614.4			16384	3	368.64			16384	0	0
			32768	3	737.28			32768	0	0			32768	0	0
			65536	0	0			65536	0	0			65536	0	0
			131072	0	0			131072	0	0			131072	0	0
			262144	0	0			262144	0	0			262144	0	0
			More	0				More	0				More	0
		mda468#2	Bin	Frequency	sum (1/100)		htc116#2	Bin	Frequency	sum (1/100)		a2780cis#2	Bin	Frequency	sum (1/100)
			1	344	3.44			1	1652	16.52			1	652	6.52
			2	79	1.185			2	821	12.315			2	318	4.77
			4	79	2.37			4	872	26.16			4	421	12.63
			8	64	3.84			8	890	53.4			8	491	29.46
			16	111	13.32			16	809	97.08			16	590	70.8
			32	266	63.84			32	759	182.16			32	665	159.6
			64	359	172.32			64	651	312.48			64	621	298.08
			128	202	193.92			128	488	468.48			128	639	613.44
			256	164	314.88			256	364	698.88			256	521	1000.32
			512	99	380.16			512	242	929.28			512	352	1351.68
			1024	65	499.2			1024	145	1113.6			1024	229	1758.72
			2048	46	706.56			2048	70	1075.2			2048	70	1075.2
			4096	15	460.8			4096	31	952.32			4096	25	768
			8192	11	675.84			8192	7	430.08			8192	3	184.32
			16384	8	983.04			16384	3	368.64			16384	0	0
			32768	4	983.04			32768	0	0			32768	0	0
			65536	2	983.04			65536	0	0			65536	0	0
			131072	0	0			131072	0	0			131072	0	0
			262144	0	0			262144	0	0			262144	0	0
			More	2				More	0				More	0

## Sheet: Take rate
		MDA468 #1	MDA468 #2		CIS #1	CIS #2		HTC #1	HTC #2
total barcoded cells injected:		510000	510000		450000	450000		540000	540000
luc barcoded cells injected:		10200	10200		9000	9000		10800	10800
luc clones recovered:		4418	1919		4387	5597		8844	7804
luc take rate:		0.433137	0.188137		0.487444	0.621889		0.818889	0.722593
MOI of infection:		0.17	0.17		0.15	0.15		0.18	0.18
total cell injected:		3000000	3000000		3000000	3000000		3000000	3000000
